# Supplementary material for: Identification of copper-related biomarkers and potential molecule mechanism in diabetic nephropathy
Source: Front Endocrinol (Lausanne). 2022 Oct 18;13:978601. doi: 10.3389/fendo.2022.978601 (PMC9623046; doi:10.3389/fendo.2022.978601)
Supplement: Supplementary file 1 [file DataSheet_1.zip › Supplementary Table 2.xlsx]

## Sheet: miRNA
Table 2.1 miRNAs from miRTarBase for 10 hub CRGs
hub CRGs	miRNAs
S100A12	miR-146a-5p
S100A12	miR-146b-5p
S100A8	miR-125b-5p
S100A8	miR-24-3p
S100A8	miR-98-5p
NAIP	miR-1-3p
NAIP	miR-145-5p
NAIP	miR-221-3p
NAIP	miR-34a-5p
JUN	miR-101-3p
JUN	miR-1321
JUN	miR-139-5p
JUN	miR-1470
JUN	miR-149-3p
JUN	miR-149-5p
JUN	miR-155-5p
JUN	miR-15a-5p
JUN	miR-16-5p
JUN	miR-200b-3p
JUN	miR-200c-3p
JUN	miR-203a-3p
JUN	miR-216b-5p
JUN	miR-2681-5p
JUN	miR-26b-5p
JUN	miR-29c-3p
JUN	miR-30a-5p
JUN	miR-3178
JUN	miR-342-3p
JUN	miR-3653-3p
JUN	miR-3691-3p
JUN	miR-374c-5p
JUN	miR-429
JUN	miR-4328
JUN	miR-4480
JUN	miR-4720-3p
JUN	miR-4724-5p
JUN	miR-4728-5p
JUN	miR-4739
JUN	miR-4756-5p
JUN	miR-4783-5p
JUN	miR-4804-3p
JUN	miR-633
JUN	miR-655-3p
JUN	miR-6785-5p
JUN	miR-6883-5p
JUN	miR-8084
JUN	miR-93-5p
FOS	miR-101-3p
FOS	miR-101-5p
FOS	miR-1234-3p
FOS	miR-1292-3p
FOS	miR-139-5p
FOS	miR-146a-5p
FOS	miR-155-5p
FOS	miR-181a-5p
FOS	miR-181b-5p
FOS	miR-187-5p
FOS	miR-192-5p
FOS	miR-196b-5p
FOS	miR-19a-5p
FOS	miR-19b-1-5p
FOS	miR-19b-2-5p
FOS	miR-215-5p
FOS	miR-221-3p
FOS	miR-222-3p
FOS	miR-29a-3p
FOS	miR-29b-3p
FOS	miR-29c-3p
FOS	miR-3065-3p
FOS	miR-323b-3p
FOS	miR-335-5p
FOS	miR-338-3p
FOS	miR-34a-5p
FOS	miR-3622b-5p
FOS	miR-4438
FOS	miR-449a
FOS	miR-4530
FOS	miR-4640-5p
FOS	miR-4726-5p
FOS	miR-4733-3p
FOS	miR-490-5p
FOS	miR-493-5p
FOS	miR-5089-3p
FOS	miR-5095
FOS	miR-543
FOS	miR-548v
FOS	miR-5581-3p
FOS	miR-5586-5p
FOS	miR-6077
FOS	miR-619-5p
FOS	miR-627-5p
FOS	miR-6504-3p
FOS	miR-6508-3p
FOS	miR-6816-3p
FOS	miR-6854-3p
FOS	miR-6872-3p
FOS	miR-6885-3p
FOS	miR-7-5p
FOS	miR-7107-5p
FOS	miR-7151-3p
FOS	miR-770-5p
FOS	miR-8080
FOS	miR-8081
FOS	miR-8083
FOS	miR-937-5p
PTGS2	let-7b-5p
PTGS2	miR-101-3p
PTGS2	miR-124-3p
PTGS2	miR-128-3p
PTGS2	miR-132-3p
PTGS2	miR-137
PTGS2	miR-143-3p
PTGS2	miR-144-3p
PTGS2	miR-146a-5p
PTGS2	miR-16-5p
PTGS2	miR-181a-5p
PTGS2	miR-199a-3p
PTGS2	miR-199a-5p
PTGS2	miR-204-5p
PTGS2	miR-26a-5p
PTGS2	miR-26b-5p
PTGS2	miR-335-5p
PTGS2	miR-379-3p
PTGS2	miR-558
PTGS2	miR-589-5p
DUSP1	let-7a-5p
DUSP1	let-7b-5p
DUSP1	let-7c-5p
DUSP1	let-7d-5p
DUSP1	let-7e-5p
DUSP1	let-7f-5p
DUSP1	let-7g-5p
DUSP1	let-7i-5p
DUSP1	miR-101-3p
DUSP1	miR-129-5p
DUSP1	miR-146a-5p
DUSP1	miR-152-5p
DUSP1	miR-182-3p
DUSP1	miR-192-3p
DUSP1	miR-200c-3p
DUSP1	miR-202-3p
DUSP1	miR-218-1-3p
DUSP1	miR-22-5p
DUSP1	miR-26b-5p
DUSP1	miR-4458
DUSP1	miR-4500
DUSP1	miR-4659a-3p
DUSP1	miR-4659b-3p
DUSP1	miR-4678
DUSP1	miR-4776-3p
DUSP1	miR-5002-5p
DUSP1	miR-597-3p
DUSP1	miR-659-3p
DUSP1	miR-940
DUSP1	miR-98-5p
CXCR2	miR-1306-3p
CXCR2	miR-22-3p
CXCR2	miR-29a-5p
CXCR2	miR-3187-3p
CXCR2	miR-3194-5p
CXCR2	miR-335-5p
CXCR2	miR-411-5p
CXCR2	miR-4293
CXCR2	miR-4435
CXCR2	miR-4524b-3p
CXCR2	miR-4701-5p
CXCR2	miR-5096
CXCR2	miR-548s
CXCR2	miR-588
CXCR2	miR-6802-3p
CXCR2	miR-6823-5p
CXCR2	miR-6832-5p
CXCR2	miR-6849-3p
CXCR1	miR-26b-5p
CXCR1	miR-335-5p
CLEC4E	let-7c-3p
CLEC4E	miR-1262
CLEC4E	miR-27a-5p
CLEC4E	miR-3529-3p
CLEC4E	miR-374c-5p
CLEC4E	miR-378g
CLEC4E	miR-4701-3p
CLEC4E	miR-5692a
CLEC4E	miR-619-3p
CLEC4E	miR-655-3p
CLEC4E	miR-6736-5p
CLEC4E	miR-6742-3p
CLEC4E	miR-6776-5p
CLEC4E	miR-7851-3p

## Sheet: TFs
Table 2.2 Transcriptional factors (TFs) from JASPA for 10 hub CRGs
hub CRGs	TFs
FOS	FOXD1
S100A8	ARID3A
S100A8	NOBOX
CLEC4E	PRRX2
S100A8	PRRX2
S100A8	NKX2-5
JUN	BRCA1
CLEC4E	JUND
CXCR1	JUND
PTGS2	CREB1
DUSP1	CREB1
FOS	CREB1
CLEC4E	FOXC1
S100A12	FOXC1
S100A8	FOXC1
DUSP1	FOXC1
FOS	FOXC1
JUN	FOXC1
S100A12	GATA2
PTGS2	GATA2
NAIP	GATA2
CLEC4E	FOXL1
PTGS2	FOXL1
NAIP	FOXL1
CXCR1	FOXL1
S100A12	YY1
NAIP	YY1
DUSP1	YY1
CLEC4E	MEF2A
NAIP	MEF2A
S100A8	POU2F2
S100A12	HOXA5
CXCR2	HOXA5
S100A8	NFYA
CXCR2	NFYA
S100A8	SRF
FOS	SRF
S100A8	PPARG
CXCR2	PPARG
S100A12	STAT3
S100A8	STAT3
DUSP1	STAT3
CXCR2	STAT3
S100A12	GATA3
PTGS2	GATA3
CLEC4E	HNF4A
S100A8	HNF4A
FOS	HNF4A
PTGS2	E2F1
DUSP1	E2F1
FOS	E2F1
CLEC4E	HINFP
DUSP1	SP1
JUN	SP1
DUSP1	TFAP2A
FOS	TFAP2A
JUN	TFAP2A
FOS	E2F6
JUN	E2F6
CLEC4E	NFKB1
S100A8	NFKB1
PTGS2	RELA
FOS	RELA
CXCR1	RELA
CXCR1	TP53
S100A8	USF2
JUN	SREBF1
NAIP	TEAD1
DUSP1	ESR1
CXCR2	ESR1
CXCR2	FOXA1
FOS	FOXA1
CXCR1	RUNX2
FOS	SREBF2
CLEC4E	PAX2
DUSP1	EGR1
