# Supplementary material for: Identification of copper-related biomarkers and potential molecule mechanism in diabetic nephropathy
Source: Front Endocrinol (Lausanne). 2022 Oct 18;13:978601. doi: 10.3389/fendo.2022.978601 (PMC9623046; doi:10.3389/fendo.2022.978601)
Supplement: Supplementary file 1 [file DataSheet_1.zip › Supplementary Table 3.xlsx]

## Sheet: TFs for PTGS2
Table 3.1 Transcriptional factors derived from each database (ChEA and JASPAR) for PTGS2
Database	ChEA	JASPAR
Transcriptional factors	NFE2L2	CREB1
	ELK1	E2F1
	SMAD4	FOXL1
	TP63	GATA2
	FLI1	GATA3
	RUNX1	RELA
	SPI1
	NANOG
	SOX2
	TP53
	GATA1
	E2F4
	GFI1B
	FOXO3
	SALL4
	ZNF281
	SCLY
	SUZ12
	JUN
	POU3F2
	RELA
	BACH1
	PADI4

## Sheet: TFs for FOS
Table 3.2 Transcriptional factors derived from each database (ChEA and JASPAR) for FOS
Database	ChEA	JASPAR
Transcriptional factors	KLF2	FOXD1
	KLF5	CREB1
	AHR	FOXC1
	ARNT	SRF
	ZNF217	HNF4A
	HOXC9	E2F1
	FOXP3	TFAP2A
	STAT3	E2F6
	SMAD4	RELA
	TP63	FOXA1
	CREB1	SREBF2
	CREM
	E2F1
	FLI1
	RUNX1
	MYC
	SPI1
	KLF4
	POU5F1
	SOX2
	TCF3
	MITF
	TP53
	PPARG
	GATA1
	GATA2
	E2F4
	SIN3B
	FOXP1
	PPARD
	TAL1
	SOX9
	EP300
	ESR1
	OLIG2
	SOX17
	CCND1
	STAT4
	GATA4
	MEF2A
	SUZ12
	PBX1
	NUCKS1
	RELA
	NR0B1
	PDX1
	PAX6
	DNAJC2
	CLOCK
	HIF1A
	CIITA

## Sheet: miRNAs for PTGS2
Table 3.3 miRNAs derived from each database (ENCORI, miRTarBase, miRWalk, RNA22, RNAInter and TargetMiner) for PTGS2
Database	ENCORI	miRTarBase	miRWalk	RNA22	RNAInter	TargetMiner
Transcriptional factors	hsa-let-7a-5p	hsa-let-7b-5p	hsa-let-7a-2-3p	hsa-let-7a-2-3p	hsa-let-7b-5p	hsa-let-7a-5p
	hsa-let-7b-5p	hsa-miR-101-3p	hsa-let-7a-5p	hsa-let-7a-5p	hsa-let-7e-5p	hsa-let-7b-5p
	hsa-let-7c-5p	hsa-miR-124-3p	hsa-let-7b-3p	hsa-let-7b-5p	hsa-let-7f-1-3p	hsa-let-7d-5p
	hsa-let-7d-5p	hsa-miR-128-3p	hsa-let-7b-5p	hsa-let-7c-3p	hsa-let-7g-5p	hsa-let-7e-5p
	hsa-let-7e-5p	hsa-miR-132-3p	hsa-let-7c-5p	hsa-let-7c-5p	hsa-let-7i-5p	hsa-let-7f-5p
	hsa-let-7f-5p	hsa-miR-137	hsa-let-7d-3p	hsa-let-7d-5p	hsa-miR-101-5p	hsa-let-7g-5p
	hsa-let-7g-5p	hsa-miR-143-3p	hsa-let-7e-3p	hsa-let-7e-5p	hsa-miR-106a-5p	hsa-let-7i-5p
	hsa-let-7i-5p		hsa-let-7e-5p	hsa-let-7f-5p	hsa-miR-1179	hsa-miR-101-5p
	hsa-miR-101-3p	hsa-miR-146a-5p	hsa-let-7f-5p	hsa-let-7g-5p	hsa-miR-1200	hsa-miR-105-5p
	hsa-miR-106a-5p	hsa-miR-16-5p	hsa-let-7g-3p	hsa-let-7i-5p	hsa-miR-12123	hsa-miR-106b-3p
	hsa-miR-106b-5p	hsa-miR-181a-5p	hsa-let-7i-3p	hsa-miR-1-5p	hsa-miR-12136	hsa-miR-10b-3p
	hsa-miR-1179	hsa-miR-199a-3p	hsa-let-7i-5p	hsa-miR-100-3p	hsa-miR-122-5p	hsa-miR-1179
	hsa-miR-1197	hsa-miR-199a-5p	hsa-miR-101-5p	hsa-miR-103a-2-5p	hsa-miR-124-3p	hsa-miR-1184
	hsa-miR-126-5p	hsa-miR-204-5p	hsa-miR-10226	hsa-miR-103a-3p	hsa-miR-125a-3p	hsa-miR-1205
	hsa-miR-1269a	hsa-miR-26a-5p	hsa-miR-10392-3p	hsa-miR-105-5p	hsa-miR-125b-2-3p	hsa-miR-124-3p
	hsa-miR-1269b	hsa-miR-26b-5p	hsa-miR-10394-3p	hsa-miR-106a-3p	hsa-miR-126-5p	hsa-miR-1252
	hsa-miR-1271-5p	hsa-miR-335-5p	hsa-miR-10394-5p	hsa-miR-107	hsa-miR-1277-5p	hsa-miR-1253
	hsa-miR-1277-5p	hsa-miR-379-3p	hsa-miR-10395-3p	hsa-miR-10b-3p	hsa-miR-128-3p	hsa-miR-1256
	hsa-miR-1278	hsa-miR-558	hsa-miR-10395-5p	hsa-miR-1178-5p	hsa-miR-1288-3p	hsa-miR-125a-3p
	hsa-miR-128-3p	hsa-miR-589-5p	hsa-miR-10396a-3p	hsa-miR-1180-3p	hsa-miR-1297	hsa-miR-126-5p
	hsa-miR-129-5p		hsa-miR-10396b-3p	hsa-miR-1182	hsa-miR-130b-3p	hsa-miR-1270
	hsa-miR-1295a		hsa-miR-10396b-5p	hsa-miR-1183	hsa-miR-132-3p	hsa-miR-1271-5p
	hsa-miR-1297		hsa-miR-10397-3p	hsa-miR-1184	hsa-miR-137-3p	hsa-miR-1273g-5p
	hsa-miR-130a-3p		hsa-miR-10397-5p	hsa-miR-1185-1-3p	hsa-miR-141-3p	hsa-miR-1276
	hsa-miR-130b-3p		hsa-miR-10398-3p	hsa-miR-1185-2-3p	hsa-miR-143-3p	hsa-miR-1278
	hsa-miR-132-3p		hsa-miR-10398-5p	hsa-miR-1185-5p	hsa-miR-144-3p	hsa-miR-128
	hsa-miR-1323		hsa-miR-10399-3p	hsa-miR-1193	hsa-miR-1468-3p	hsa-miR-1282
	hsa-miR-135a-5p		hsa-miR-103a-1-5p	hsa-miR-1197	hsa-miR-146b-5p	hsa-miR-1292
	hsa-miR-135b-5p		hsa-miR-103b	hsa-miR-1199-5p	hsa-miR-148a-3p	hsa-miR-1295b-5p
	hsa-miR-137		hsa-miR-10400-3p	hsa-miR-1200	hsa-miR-148b-3p	hsa-miR-1297
	hsa-miR-141-3p		hsa-miR-10400-5p	hsa-miR-1202	hsa-miR-152-3p	hsa-miR-1304-5p
	hsa-miR-142-3p		hsa-miR-10401-3p	hsa-miR-1203	hsa-miR-155-5p	hsa-miR-1321
	hsa-miR-143-3p		hsa-miR-105-3p	hsa-miR-1205	hsa-miR-15b-5p	hsa-miR-1324
	hsa-miR-144-3p		hsa-miR-10522-5p	hsa-miR-1207-3p	hsa-miR-16-5p	hsa-miR-135a-5p
	hsa-miR-145-5p		hsa-miR-10523-5p	hsa-miR-1207-5p	hsa-miR-181a-5p	hsa-miR-135b-5p
	hsa-miR-146a-5p		hsa-miR-10524-5p	hsa-miR-1208	hsa-miR-181b-5p	hsa-miR-143-5p
	hsa-miR-146b-5p		hsa-miR-106a-5p	hsa-miR-122-5p	hsa-miR-181c-5p	hsa-miR-146a-5p
	hsa-miR-147a		hsa-miR-107	hsa-miR-1224-5p	hsa-miR-181d-5p	hsa-miR-146b-5p
	hsa-miR-148a-3p		hsa-miR-11181-3p	hsa-miR-1225-3p	hsa-miR-1827	hsa-miR-148a-5p
	hsa-miR-148b-3p		hsa-miR-11181-5p	hsa-miR-1225-5p	hsa-miR-183-5p	hsa-miR-149-5p
	hsa-miR-152-3p		hsa-miR-11399	hsa-miR-1226-3p	hsa-miR-1912-5p	hsa-miR-16-1-3p
	hsa-miR-155-5p		hsa-miR-11400	hsa-miR-1226-5p	hsa-miR-192-5p	hsa-miR-16-2-3p
	hsa-miR-17-5p		hsa-miR-11401	hsa-miR-1227-5p	hsa-miR-196a-5p	hsa-miR-17-3p
	hsa-miR-181a-5p		hsa-miR-1178-3p	hsa-miR-1228-5p	hsa-miR-199a-3p	hsa-miR-182-5p
	hsa-miR-181b-5p		hsa-miR-1180-5p	hsa-miR-1229-5p	hsa-miR-199a-5p	hsa-miR-1827
	hsa-miR-181c-5p		hsa-miR-1181	hsa-miR-1231	hsa-miR-200a-3p	hsa-miR-183-3p
	hsa-miR-181d-5p		hsa-miR-1182	hsa-miR-1233-3p	hsa-miR-200b-3p	hsa-miR-191-5p
	hsa-miR-182-5p		hsa-miR-1183	hsa-miR-1233-5p	hsa-miR-200b-5p	hsa-miR-1911-3p
	hsa-miR-183-5p		hsa-miR-1184	hsa-miR-1236-3p	hsa-miR-200c-3p	hsa-miR-1912
	hsa-miR-186-5p		hsa-miR-1185-1-3p	hsa-miR-1236-5p	hsa-miR-202-3p	hsa-miR-194-3p
	hsa-miR-188-5p		hsa-miR-1185-2-3p	hsa-miR-1237-5p	hsa-miR-203a-3p	hsa-miR-195-3p
	hsa-miR-190a-5p		hsa-miR-1185-5p	hsa-miR-1238-5p	hsa-miR-204-5p	hsa-miR-196b-3p
	hsa-miR-190b		hsa-miR-1199-5p	hsa-miR-124-5p	hsa-miR-208a-5p	hsa-miR-19a-5p
	hsa-miR-1911-5p		hsa-miR-1200	hsa-miR-1244	hsa-miR-208b-5p	hsa-miR-19b-1-5p
	hsa-miR-194-5p		hsa-miR-1202	hsa-miR-1245a	hsa-miR-212-3p	hsa-miR-19b-2-5p
	hsa-miR-196a-5p		hsa-miR-1203	hsa-miR-1245b-5p	hsa-miR-214-3p	hsa-miR-202-3p
	hsa-miR-196b-5p		hsa-miR-1204	hsa-miR-1247-3p	hsa-miR-215-5p	hsa-miR-204-3p
	hsa-miR-200a-3p		hsa-miR-1205	hsa-miR-1247-5p	hsa-miR-219a-5p	hsa-miR-205-3p
	hsa-miR-200b-3p		hsa-miR-1207-3p	hsa-miR-1248	hsa-miR-26a-5p	hsa-miR-2052
	hsa-miR-200c-3p		hsa-miR-1207-5p	hsa-miR-1249-5p	hsa-miR-28-5p	hsa-miR-2053
	hsa-miR-208a-3p		hsa-miR-12114	hsa-miR-1250-5p	hsa-miR-29b-1-5p	hsa-miR-20b-3p
	hsa-miR-208b-3p		hsa-miR-12115	hsa-miR-1251-3p	hsa-miR-300	hsa-miR-21-5p
	hsa-miR-20a-5p		hsa-miR-12116	hsa-miR-1254	hsa-miR-301a-3p	hsa-miR-211-3p
	hsa-miR-20b-5p		hsa-miR-12117	hsa-miR-1255a	hsa-miR-301b-3p	hsa-miR-2115-3p
	hsa-miR-212-3p		hsa-miR-12118	hsa-miR-1255b-5p	hsa-miR-302a-5p	hsa-miR-219-1-3p
	hsa-miR-214-3p		hsa-miR-12119	hsa-miR-1256	hsa-miR-3065-5p	hsa-miR-219-2-3p
	hsa-miR-216a-3p		hsa-miR-12121	hsa-miR-1257	hsa-miR-3120-3p	hsa-miR-26a-5p
	hsa-miR-217		hsa-miR-12124	hsa-miR-1258	hsa-miR-3121-3p	hsa-miR-26b-5p
	hsa-miR-219a-2-3p		hsa-miR-12125	hsa-miR-125a-3p	hsa-miR-3139	hsa-miR-27a-5p
	hsa-miR-219a-5p		hsa-miR-12126	hsa-miR-125b-1-3p	hsa-miR-3145-3p	hsa-miR-28-5p
	hsa-miR-223-3p		hsa-miR-12127	hsa-miR-1262	hsa-miR-3163	hsa-miR-298
	hsa-miR-2681-3p		hsa-miR-12128	hsa-miR-1265	hsa-miR-3180-5p	hsa-miR-299-3p
	hsa-miR-2681-5p		hsa-miR-12129	hsa-miR-1266-3p	hsa-miR-3182	hsa-miR-299-5p
	hsa-miR-26a-5p		hsa-miR-12131	hsa-miR-1266-5p	hsa-miR-32-5p	hsa-miR-29a-5p
	hsa-miR-26b-5p		hsa-miR-12136	hsa-miR-1268a	hsa-miR-335-5p	hsa-miR-29b-1-5p
	hsa-miR-28-5p		hsa-miR-122-5p	hsa-miR-1268b	hsa-miR-33a-5p	hsa-miR-29b-2-5p
	hsa-miR-299-3p		hsa-miR-1224-5p	hsa-miR-1269a	hsa-miR-33b-5p	hsa-miR-301b
	hsa-miR-299-5p		hsa-miR-1225-3p	hsa-miR-1269b	hsa-miR-340-5p	hsa-miR-302b-5p
	hsa-miR-300		hsa-miR-1226-3p	hsa-miR-127-5p	hsa-miR-345-5p	hsa-miR-302d-5p
	hsa-miR-301a-3p		hsa-miR-1227-3p	hsa-miR-1270	hsa-miR-34a-3p	hsa-miR-30a-3p
	hsa-miR-301b-3p		hsa-miR-1227-5p	hsa-miR-1271-3p	hsa-miR-3606-3p	hsa-miR-30a-5p
	hsa-miR-3121-3p		hsa-miR-1228-3p	hsa-miR-1271-5p	hsa-miR-3613-3p	hsa-miR-30b-5p
	hsa-miR-3139		hsa-miR-1228-5p	hsa-miR-1273a	hsa-miR-3617-5p	hsa-miR-30c-5p
	hsa-miR-3142		hsa-miR-1229-3p	hsa-miR-1273c	hsa-miR-3619-5p	hsa-miR-30d-3p
	hsa-miR-3145-3p		hsa-miR-1231	hsa-miR-1273d	hsa-miR-362-3p	hsa-miR-30d-5p
	hsa-miR-3163		hsa-miR-1233-3p	hsa-miR-1273e	hsa-miR-3658	hsa-miR-30e-3p
	hsa-miR-3200-5p		hsa-miR-1233-5p	hsa-miR-1273f	hsa-miR-367-3p	hsa-miR-30e-5p
	hsa-miR-323a-3p		hsa-miR-1234-3p	hsa-miR-1273g-5p	hsa-miR-3682-5p	hsa-miR-3121-3p
	hsa-miR-324-5p		hsa-miR-1236-3p	hsa-miR-1273h-3p	hsa-miR-374a-5p	hsa-miR-3125
	hsa-miR-325		hsa-miR-1236-5p	hsa-miR-1273h-5p	hsa-miR-374b-5p	hsa-miR-3126-5p
	hsa-miR-326		hsa-miR-1237-3p	hsa-miR-1275	hsa-miR-379-3p	hsa-miR-3130-5p
	hsa-miR-330-5p		hsa-miR-1238-3p	hsa-miR-128-1-5p	hsa-miR-379-5p	hsa-miR-3136-3p
	hsa-miR-33a-5p		hsa-miR-1238-5p	hsa-miR-128-2-5p	hsa-miR-381-3p	hsa-miR-3139
	hsa-miR-33b-5p		hsa-miR-124-5p	hsa-miR-128-3p	hsa-miR-382-5p	hsa-miR-3145-3p
	hsa-miR-340-5p		hsa-miR-1245b-3p	hsa-miR-1282	hsa-miR-3923	hsa-miR-3151
	hsa-miR-345-5p		hsa-miR-1245b-5p	hsa-miR-1285-3p	hsa-miR-3977	hsa-miR-3152-3p
	hsa-miR-3529-5p		hsa-miR-1247-3p	hsa-miR-1285-5p	hsa-miR-410-3p	hsa-miR-3154
	hsa-miR-3617-5p		hsa-miR-1247-5p	hsa-miR-1286	hsa-miR-411-5p	hsa-miR-3155a
	hsa-miR-3681-3p		hsa-miR-1249-3p	hsa-miR-1287-3p	hsa-miR-4251	hsa-miR-3155b
	hsa-miR-369-3p		hsa-miR-1249-5p	hsa-miR-1287-5p	hsa-miR-4262	hsa-miR-3158-5p
	hsa-miR-371a-5p		hsa-miR-1250-5p	hsa-miR-1288-3p	hsa-miR-4274	hsa-miR-3161
	hsa-miR-374a-5p		hsa-miR-1251-3p	hsa-miR-1288-5p	hsa-miR-4282	hsa-miR-3162-5p
	hsa-miR-374b-5p		hsa-miR-1253	hsa-miR-1289	hsa-miR-429	hsa-miR-3166
	hsa-miR-376a-3p		hsa-miR-1255b-5p	hsa-miR-129-5p	hsa-miR-4291	hsa-miR-3173-3p
	hsa-miR-376b-3p		hsa-miR-1256	hsa-miR-1290	hsa-miR-4296	hsa-miR-3180-5p
	hsa-miR-376c-3p		hsa-miR-125a-3p	hsa-miR-1291	hsa-miR-4324	hsa-miR-3185
	hsa-miR-377-3p		hsa-miR-125b-1-3p	hsa-miR-1292-5p	hsa-miR-4445-5p	hsa-miR-3186-5p
	hsa-miR-379-5p		hsa-miR-125b-2-3p	hsa-miR-1293	hsa-miR-4457	hsa-miR-3188
	hsa-miR-381-3p		hsa-miR-1260a	hsa-miR-1294	hsa-miR-4465	hsa-miR-3190-3p
	hsa-miR-382-5p		hsa-miR-1265	hsa-miR-1295a	hsa-miR-448	hsa-miR-32-3p
	hsa-miR-409-3p		hsa-miR-1266-3p	hsa-miR-1295b-3p	hsa-miR-4491	hsa-miR-320a
	hsa-miR-409-5p		hsa-miR-1266-5p	hsa-miR-1295b-5p	hsa-miR-4500	hsa-miR-320b
	hsa-miR-410-3p		hsa-miR-1268a	hsa-miR-1296-3p	hsa-miR-4503	hsa-miR-320c
	hsa-miR-411-5p		hsa-miR-1268b	hsa-miR-1296-5p	hsa-miR-4504	hsa-miR-320d
	hsa-miR-421		hsa-miR-1269a	hsa-miR-1298-3p	hsa-miR-4517	hsa-miR-323b-5p
	hsa-miR-424-5p		hsa-miR-1269b	hsa-miR-1299	hsa-miR-4649-3p	hsa-miR-33a-3p
	hsa-miR-425-5p		hsa-miR-127-5p	hsa-miR-1301-3p	hsa-miR-4652-3p	hsa-miR-33a-5p
	hsa-miR-4262		hsa-miR-1270	hsa-miR-1303	hsa-miR-4657	hsa-miR-33b-5p
	hsa-miR-429		hsa-miR-1271-3p	hsa-miR-1304-3p	hsa-miR-4659a-3p	hsa-miR-340-5p
	hsa-miR-4458		hsa-miR-1271-5p	hsa-miR-1304-5p	hsa-miR-4659b-3p	hsa-miR-34a-5p
	hsa-miR-4465		hsa-miR-1273h-3p	hsa-miR-1306-3p	hsa-miR-4682	hsa-miR-34c-5p
	hsa-miR-450b-5p		hsa-miR-1273h-5p	hsa-miR-1307-3p	hsa-miR-4697-3p	hsa-miR-3606
	hsa-miR-452-5p		hsa-miR-1275	hsa-miR-130a-3p	hsa-miR-4704-3p	hsa-miR-3607-3p
	hsa-miR-454-3p		hsa-miR-1276	hsa-miR-130b-3p	hsa-miR-4719	hsa-miR-3609
	hsa-miR-455-3p		hsa-miR-1278	hsa-miR-130b-5p	hsa-miR-4726-3p	hsa-miR-3611
	hsa-miR-4761-3p		hsa-miR-128-1-5p	hsa-miR-132-3p	hsa-miR-4735-5p	hsa-miR-3612
	hsa-miR-4770		hsa-miR-128-2-5p	hsa-miR-1321	hsa-miR-4768-5p	hsa-miR-3616-5p
	hsa-miR-4782-3p		hsa-miR-128-3p	hsa-miR-1322	hsa-miR-4770	hsa-miR-3617
	hsa-miR-489-3p		hsa-miR-1282	hsa-miR-133a-5p	hsa-miR-4782-3p	hsa-miR-3622a-5p
	hsa-miR-493-5p		hsa-miR-1284	hsa-miR-134-3p	hsa-miR-4795-3p	hsa-miR-3646
	hsa-miR-494-3p		hsa-miR-1285-5p	hsa-miR-134-5p	hsa-miR-4803	hsa-miR-3653
	hsa-miR-495-3p		hsa-miR-1286	hsa-miR-1343-3p	hsa-miR-488-3p	hsa-miR-3658
	hsa-miR-498		hsa-miR-1287-5p	hsa-miR-1343-5p	hsa-miR-494-3p	hsa-miR-3662
	hsa-miR-499a-5p		hsa-miR-1288-3p	hsa-miR-135a-3p	hsa-miR-5000-5p	hsa-miR-3670
	hsa-miR-499b-5p		hsa-miR-1288-5p	hsa-miR-135b-3p	hsa-miR-508-3p	hsa-miR-3672
	hsa-miR-500a-3p		hsa-miR-1289	hsa-miR-135b-5p	hsa-miR-513a-3p	hsa-miR-3673
	hsa-miR-501-3p		hsa-miR-129-1-3p	hsa-miR-136-5p	hsa-miR-513b-5p	hsa-miR-3675-5p
	hsa-miR-502-3p		hsa-miR-129-2-3p	hsa-miR-138-5p	hsa-miR-513c-3p	hsa-miR-3677-5p
	hsa-miR-506-5p		hsa-miR-129-5p	hsa-miR-139-3p	hsa-miR-5190	hsa-miR-3680-3p
	hsa-miR-508-3p		hsa-miR-1290	hsa-miR-139-5p	hsa-miR-520a-5p	hsa-miR-3688-3p
	hsa-miR-512-3p		hsa-miR-1291	hsa-miR-140-5p	hsa-miR-525-5p	hsa-miR-3689a-5p
	hsa-miR-513b-5p		hsa-miR-1292-3p	hsa-miR-141-3p	hsa-miR-539-5p	hsa-miR-3689b-5p
	hsa-miR-513c-5p		hsa-miR-1292-5p	hsa-miR-141-5p	hsa-miR-542-3p	hsa-miR-3689d
	hsa-miR-514a-3p		hsa-miR-1293	hsa-miR-142-3p	hsa-miR-543	hsa-miR-3689e
	hsa-miR-514b-5p		hsa-miR-1294	hsa-miR-143-3p	hsa-miR-544b	hsa-miR-3689f
	hsa-miR-516b-5p		hsa-miR-1295a	hsa-miR-143-5p	hsa-miR-545-3p	hsa-miR-3691-3p
	hsa-miR-519d-3p		hsa-miR-1295b-3p	hsa-miR-144-3p	hsa-miR-548ae-3p	hsa-miR-376a-5p
	hsa-miR-520a-5p		hsa-miR-1296-3p	hsa-miR-145-3p	hsa-miR-548ah-3p	hsa-miR-377-5p
	hsa-miR-520d-5p		hsa-miR-1296-5p	hsa-miR-1469	hsa-miR-548aj-3p	hsa-miR-379-3p
	hsa-miR-520f-3p		hsa-miR-1299	hsa-miR-146a-5p	hsa-miR-548aj-5p	hsa-miR-380-3p
	hsa-miR-522-3p		hsa-miR-1301-3p	hsa-miR-146b-5p	hsa-miR-548am-3p	hsa-miR-382-5p
	hsa-miR-524-5p		hsa-miR-1301-5p	hsa-miR-1470	hsa-miR-548aq-3p	hsa-miR-3910
	hsa-miR-525-5p		hsa-miR-1303	hsa-miR-1471	hsa-miR-548as-3p	hsa-miR-3912
	hsa-miR-542-3p		hsa-miR-1304-3p	hsa-miR-147a	hsa-miR-548c-3p	hsa-miR-3915
	hsa-miR-543		hsa-miR-1304-5p	hsa-miR-147b	hsa-miR-548f-5p	hsa-miR-3916
	hsa-miR-545-3p		hsa-miR-1306-3p	hsa-miR-148a-3p	hsa-miR-548g-3p	hsa-miR-3928
	hsa-miR-548o-3p		hsa-miR-1306-5p	hsa-miR-148a-5p	hsa-miR-548g-5p	hsa-miR-3935
	hsa-miR-552-3p		hsa-miR-1307-5p	hsa-miR-148b-3p	hsa-miR-548j-3p	hsa-miR-3940-5p
	hsa-miR-5688		hsa-miR-130b-3p	hsa-miR-148b-5p	hsa-miR-548p	hsa-miR-3942-3p
	hsa-miR-576-5p		hsa-miR-132-3p	hsa-miR-149-3p	hsa-miR-548x-3p	hsa-miR-3977
	hsa-miR-577		hsa-miR-132-5p	hsa-miR-149-5p	hsa-miR-548x-5p	hsa-miR-3978
	hsa-miR-579-3p		hsa-miR-1321	hsa-miR-150-3p	hsa-miR-551b-5p	hsa-miR-410
	hsa-miR-580-3p		hsa-miR-1322	hsa-miR-152-3p	hsa-miR-552-3p	hsa-miR-411-3p
	hsa-miR-582-5p		hsa-miR-133a-3p	hsa-miR-152-5p	hsa-miR-558	hsa-miR-411-5p
	hsa-miR-589-5p		hsa-miR-133a-5p	hsa-miR-153-5p	hsa-miR-5692a	hsa-miR-424-3p
	hsa-miR-6088		hsa-miR-133b	hsa-miR-1538	hsa-miR-5692b	hsa-miR-4251
	hsa-miR-616-3p		hsa-miR-134-3p	hsa-miR-154-5p	hsa-miR-5692c	hsa-miR-4258
	hsa-miR-624-3p		hsa-miR-134-5p	hsa-miR-155-5p	hsa-miR-5696	hsa-miR-4260
	hsa-miR-624-5p		hsa-miR-1343-3p	hsa-miR-1587	hsa-miR-5697	hsa-miR-4261
	hsa-miR-628-5p		hsa-miR-1343-5p	hsa-miR-15a-3p	hsa-miR-5700	hsa-miR-4266
	hsa-miR-641		hsa-miR-135a-3p	hsa-miR-15a-5p	hsa-miR-589-5p	hsa-miR-4269
	hsa-miR-642a-5p		hsa-miR-135b-3p	hsa-miR-15b-3p	hsa-miR-607	hsa-miR-4270
	hsa-miR-654-3p		hsa-miR-138-5p	hsa-miR-15b-5p	hsa-miR-6088	hsa-miR-4271
	hsa-miR-655-3p		hsa-miR-139-3p	hsa-miR-16-1-3p	hsa-miR-6124	hsa-miR-4282
	hsa-miR-656-3p		hsa-miR-139-5p	hsa-miR-16-5p	hsa-miR-624-5p	hsa-miR-4299
	hsa-miR-664b-3p		hsa-miR-140-5p	hsa-miR-17-3p	hsa-miR-628-5p	hsa-miR-4303
	hsa-miR-676-3p		hsa-miR-141-3p	hsa-miR-17-5p	hsa-miR-633	hsa-miR-4305
	hsa-miR-7-5p		hsa-miR-141-5p	hsa-miR-181a-5p	hsa-miR-641	hsa-miR-4310
	hsa-miR-708-5p		hsa-miR-142-3p	hsa-miR-181b-3p	hsa-miR-6512-5p	hsa-miR-4311
	hsa-miR-758-3p		hsa-miR-143-3p	hsa-miR-181b-5p	hsa-miR-656-3p	hsa-miR-4314
	hsa-miR-802		hsa-miR-143-5p	hsa-miR-181c-5p	hsa-miR-664a-3p	hsa-miR-4316
	hsa-miR-875-5p		hsa-miR-145-3p	hsa-miR-181d-5p	hsa-miR-676-3p	hsa-miR-432-5p
	hsa-miR-885-5p		hsa-miR-145-5p	hsa-miR-1825	hsa-miR-6764-3p	hsa-miR-4324
	hsa-miR-889-3p		hsa-miR-1468-5p	hsa-miR-1827	hsa-miR-6766-3p	hsa-miR-4328
	hsa-miR-9-5p		hsa-miR-1469	hsa-miR-183-5p	hsa-miR-6809-3p	hsa-miR-4329
	hsa-miR-93-5p		hsa-miR-146b-3p	hsa-miR-184	hsa-miR-6817-3p	hsa-miR-4418
	hsa-miR-944		hsa-miR-146b-5p	hsa-miR-185-3p	hsa-miR-6818-5p	hsa-miR-4422
	hsa-miR-96-5p		hsa-miR-1470	hsa-miR-185-5p	hsa-miR-6824-3p	hsa-miR-4423-3p
	hsa-miR-98-5p		hsa-miR-1471	hsa-miR-187-3p	hsa-miR-6825-5p	hsa-miR-4424
			hsa-miR-148b-3p	hsa-miR-187-5p	hsa-miR-6833-3p	hsa-miR-4426
			hsa-miR-149-3p	hsa-miR-188-3p	hsa-miR-6833-5p	hsa-miR-4427
			hsa-miR-149-5p	hsa-miR-188-5p	hsa-miR-6844	hsa-miR-4428
			hsa-miR-150-3p	hsa-miR-18a-3p	hsa-miR-6845-5p	hsa-miR-4429
			hsa-miR-151a-3p	hsa-miR-18a-5p	hsa-miR-6857-3p	hsa-miR-4432
			hsa-miR-151a-5p	hsa-miR-18b-5p	hsa-miR-6873-3p	hsa-miR-4438
			hsa-miR-151b	hsa-miR-1908-5p	hsa-miR-6886-3p	hsa-miR-4441
			hsa-miR-152-3p	hsa-miR-1909-3p	hsa-miR-7-1-3p	hsa-miR-4444
			hsa-miR-1537-5p	hsa-miR-1909-5p	hsa-miR-7-2-3p	hsa-miR-4445-5p
			hsa-miR-1538	hsa-miR-191-3p	hsa-miR-708-5p	hsa-miR-4452
			hsa-miR-1539	hsa-miR-1910-3p	hsa-miR-7153-5p	hsa-miR-4458
			hsa-miR-155-3p	hsa-miR-1910-5p	hsa-miR-758-3p	hsa-miR-4459
			hsa-miR-155-5p	hsa-miR-1911-3p	hsa-miR-761	hsa-miR-4461
			hsa-miR-15a-3p	hsa-miR-1911-5p	hsa-miR-802	hsa-miR-4464
			hsa-miR-15a-5p	hsa-miR-1913	hsa-miR-8075	hsa-miR-4465
			hsa-miR-16-1-3p	hsa-miR-1914-3p	hsa-miR-892c-5p	hsa-miR-4468
			hsa-miR-16-2-3p	hsa-miR-1914-5p	hsa-miR-9-5p	hsa-miR-4471
			hsa-miR-17-3p	hsa-miR-1915-3p	hsa-miR-944	hsa-miR-4474-3p
			hsa-miR-17-5p	hsa-miR-193a-3p	hsa-miR-95-5p	hsa-miR-4475
			hsa-miR-181a-5p	hsa-miR-193a-5p	hsa-miR-9718	hsa-miR-4476
			hsa-miR-181b-5p	hsa-miR-193b-3p	hsa-miR-101-3p	hsa-miR-4477a
			hsa-miR-181c-5p	hsa-miR-193b-5p	hsa-miR-146a-5p	hsa-miR-4480
			hsa-miR-1827	hsa-miR-194-3p	hsa-miR-26b-5p	hsa-miR-4482-5p
			hsa-miR-183-5p	hsa-miR-194-5p		hsa-miR-4484
			hsa-miR-1843	hsa-miR-195-5p		hsa-miR-4494
			hsa-miR-185-3p	hsa-miR-196a-3p		hsa-miR-4495
			hsa-miR-185-5p	hsa-miR-196a-5p		hsa-miR-4496
			hsa-miR-186-3p	hsa-miR-196b-5p		hsa-miR-449b-5p
			hsa-miR-187-3p	hsa-miR-197-5p		hsa-miR-4500
			hsa-miR-187-5p	hsa-miR-1972		hsa-miR-4503
			hsa-miR-18a-3p	hsa-miR-1973		hsa-miR-4507
			hsa-miR-18b-5p	hsa-miR-1976		hsa-miR-4509
			hsa-miR-1908-3p	hsa-miR-198		hsa-miR-450b-5p
			hsa-miR-1908-5p	hsa-miR-199a-3p		hsa-miR-4511
			hsa-miR-1909-3p	hsa-miR-199a-5p		hsa-miR-4514
			hsa-miR-1909-5p	hsa-miR-199b-3p		hsa-miR-4517
			hsa-miR-1910-3p	hsa-miR-199b-5p		hsa-miR-4519
			hsa-miR-1910-5p	hsa-miR-19b-1-5p		hsa-miR-4524a-3p
			hsa-miR-1911-3p	hsa-miR-19b-2-5p		hsa-miR-4524b-3p
			hsa-miR-1911-5p	hsa-miR-200a-3p		hsa-miR-4531
			hsa-miR-1912-3p	hsa-miR-200a-5p		hsa-miR-4533
			hsa-miR-1912-5p	hsa-miR-200b-5p		hsa-miR-4536-3p
			hsa-miR-1914-3p	hsa-miR-200c-5p		hsa-miR-455-3p
			hsa-miR-1914-5p	hsa-miR-202-3p		hsa-miR-4635
			hsa-miR-1915-3p	hsa-miR-203a-3p		hsa-miR-4642
			hsa-miR-1915-5p	hsa-miR-203a-5p		hsa-miR-4645-5p
			hsa-miR-193b-3p	hsa-miR-203b-3p		hsa-miR-4646-5p
			hsa-miR-194-3p	hsa-miR-203b-5p		hsa-miR-4647
			hsa-miR-194-5p	hsa-miR-204-3p		hsa-miR-4649-3p
			hsa-miR-195-3p	hsa-miR-204-5p		hsa-miR-4650-3p
			hsa-miR-195-5p	hsa-miR-205-3p		hsa-miR-4653-3p
			hsa-miR-196a-5p	hsa-miR-206		hsa-miR-4662b
			hsa-miR-196b-5p	hsa-miR-208a-3p		hsa-miR-4667-5p
			hsa-miR-197-3p	hsa-miR-208a-5p		hsa-miR-4670-3p
			hsa-miR-197-5p	hsa-miR-208b-5p		hsa-miR-4673
			hsa-miR-1972	hsa-miR-20b-3p		hsa-miR-4678
			hsa-miR-1973	hsa-miR-20b-5p		hsa-miR-4682
			hsa-miR-1976	hsa-miR-210-3p		hsa-miR-4688
			hsa-miR-198	hsa-miR-210-5p		hsa-miR-4690-3p
			hsa-miR-199a-5p	hsa-miR-211-3p		hsa-miR-4692
			hsa-miR-19a-5p	hsa-miR-2110		hsa-miR-4695-5p
			hsa-miR-19b-1-5p	hsa-miR-2113		hsa-miR-4696
			hsa-miR-200a-3p	hsa-miR-2114-3p		hsa-miR-4700-5p
			hsa-miR-200a-5p	hsa-miR-2114-5p		hsa-miR-4709-3p
			hsa-miR-200b-3p	hsa-miR-2115-5p		hsa-miR-4710
			hsa-miR-200b-5p	hsa-miR-2117		hsa-miR-4715-3p
			hsa-miR-200c-3p	hsa-miR-212-5p		hsa-miR-4720-5p
			hsa-miR-200c-5p	hsa-miR-214-3p		hsa-miR-4725-3p
			hsa-miR-202-3p	hsa-miR-214-5p		hsa-miR-4726-3p
			hsa-miR-204-3p	hsa-miR-215-3p		hsa-miR-4727-3p
			hsa-miR-205-3p	hsa-miR-216a-3p		hsa-miR-4729
			hsa-miR-206	hsa-miR-216b-3p		hsa-miR-4731-3p
			hsa-miR-208a-5p	hsa-miR-218-1-3p		hsa-miR-4731-5p
			hsa-miR-20b-3p	hsa-miR-218-2-3p		hsa-miR-4734
			hsa-miR-20b-5p	hsa-miR-219a-1-3p		hsa-miR-4739
			hsa-miR-21-3p	hsa-miR-219a-2-3p		hsa-miR-4742-5p
			hsa-miR-210-3p	hsa-miR-219b-3p		hsa-miR-4744
			hsa-miR-211-3p	hsa-miR-22-5p		hsa-miR-4746-3p
			hsa-miR-2110	hsa-miR-221-3p		hsa-miR-4747-5p
			hsa-miR-2113	hsa-miR-221-5p		hsa-miR-4748
			hsa-miR-2114-3p	hsa-miR-222-5p		hsa-miR-4755-3p
			hsa-miR-2114-5p	hsa-miR-223-3p		hsa-miR-4756-5p
			hsa-miR-2115-3p	hsa-miR-223-5p		hsa-miR-4760-5p
			hsa-miR-2116-5p	hsa-miR-2276-3p		hsa-miR-4766-5p
			hsa-miR-2117	hsa-miR-2277-3p		hsa-miR-4768-5p
			hsa-miR-212-3p	hsa-miR-2277-5p		hsa-miR-4771
			hsa-miR-214-3p	hsa-miR-2278		hsa-miR-4773
			hsa-miR-214-5p	hsa-miR-2392		hsa-miR-4774-5p
			hsa-miR-216a-3p	hsa-miR-23a-5p		hsa-miR-4777-5p
			hsa-miR-216b-3p	hsa-miR-23b-5p		hsa-miR-4779
			hsa-miR-216b-5p	hsa-miR-24-1-5p		hsa-miR-4790-5p
			hsa-miR-217-5p	hsa-miR-24-2-5p		hsa-miR-4792
			hsa-miR-218-1-3p	hsa-miR-2467-3p		hsa-miR-4795-3p
			hsa-miR-218-5p	hsa-miR-2467-5p		hsa-miR-4799-3p
			hsa-miR-219a-1-3p	hsa-miR-25-5p		hsa-miR-4801
			hsa-miR-219a-2-3p	hsa-miR-2681-3p		hsa-miR-4803
			hsa-miR-22-3p	hsa-miR-2681-5p		hsa-miR-488-3p
			hsa-miR-22-5p	hsa-miR-2682-3p		hsa-miR-498
			hsa-miR-221-3p	hsa-miR-2682-5p		hsa-miR-499a-5p
			hsa-miR-222-3p	hsa-miR-26a-1-3p		hsa-miR-499b-5p
			hsa-miR-222-5p	hsa-miR-26a-5p		hsa-miR-5000-5p
			hsa-miR-223-3p	hsa-miR-26b-3p		hsa-miR-5002-5p
			hsa-miR-224-3p	hsa-miR-26b-5p		hsa-miR-506-3p
			hsa-miR-224-5p	hsa-miR-27a-5p		hsa-miR-506-5p
			hsa-miR-2276-5p	hsa-miR-27b-5p		hsa-miR-508-3p
			hsa-miR-2277-3p	hsa-miR-28-3p		hsa-miR-5087
			hsa-miR-2277-5p	hsa-miR-2861		hsa-miR-5090
			hsa-miR-2278	hsa-miR-2909		hsa-miR-5091
			hsa-miR-2355-3p	hsa-miR-296-3p		hsa-miR-5095
			hsa-miR-2392	hsa-miR-297		hsa-miR-511
			hsa-miR-23a-3p	hsa-miR-298		hsa-miR-513a-5p
			hsa-miR-23a-5p	hsa-miR-299-3p		hsa-miR-513b
			hsa-miR-23b-3p	hsa-miR-29a-5p		hsa-miR-513c-3p
			hsa-miR-23b-5p	hsa-miR-29b-1-5p		hsa-miR-517-5p
			hsa-miR-24-1-5p	hsa-miR-29b-3p		hsa-miR-5186
			hsa-miR-24-2-5p	hsa-miR-301a-3p		hsa-miR-518a-5p
			hsa-miR-24-3p	hsa-miR-301a-5p		hsa-miR-518e-5p
			hsa-miR-2467-3p	hsa-miR-301b-3p		hsa-miR-518f-5p
			hsa-miR-2467-5p	hsa-miR-301b-5p		hsa-miR-5196-5p
			hsa-miR-25-3p	hsa-miR-302a-3p		hsa-miR-5197-3p
			hsa-miR-25-5p	hsa-miR-302b-3p		hsa-miR-519a-5p
			hsa-miR-2681-5p	hsa-miR-302c-3p		hsa-miR-522-5p
			hsa-miR-2682-3p	hsa-miR-302c-5p		hsa-miR-523-5p
			hsa-miR-2682-5p	hsa-miR-302d-3p		hsa-miR-527
			hsa-miR-26a-1-3p	hsa-miR-302e		hsa-miR-542-3p
			hsa-miR-26b-3p	hsa-miR-3064-3p		hsa-miR-544b
			hsa-miR-27a-3p	hsa-miR-3064-5p		hsa-miR-545-5p
			hsa-miR-27a-5p	hsa-miR-3065-3p		hsa-miR-548a-5p
			hsa-miR-27b-5p	hsa-miR-3074-3p		hsa-miR-548ab
			hsa-miR-28-3p	hsa-miR-3074-5p		hsa-miR-548ae
			hsa-miR-28-5p	hsa-miR-30a-3p		hsa-miR-548ag
			hsa-miR-2861	hsa-miR-30b-3p		hsa-miR-548ah-3p
			hsa-miR-2909	hsa-miR-30c-1-3p		hsa-miR-548ah-5p
			hsa-miR-296-3p	hsa-miR-30c-2-3p		hsa-miR-548ai
			hsa-miR-297	hsa-miR-30d-3p		hsa-miR-548aj-3p
			hsa-miR-299-5p	hsa-miR-30e-3p		hsa-miR-548ak
			hsa-miR-29a-3p	hsa-miR-31-3p		hsa-miR-548am-3p
			hsa-miR-29b-1-5p	hsa-miR-31-5p		hsa-miR-548am-5p
			hsa-miR-29b-2-5p	hsa-miR-3115		hsa-miR-548an
			hsa-miR-29c-5p	hsa-miR-3116		hsa-miR-548ao-5p
			hsa-miR-301b-3p	hsa-miR-3118		hsa-miR-548ap-5p
			hsa-miR-301b-5p	hsa-miR-3119		hsa-miR-548aq-3p
			hsa-miR-302b-3p	hsa-miR-3120-3p		hsa-miR-548aq-5p
			hsa-miR-302c-3p	hsa-miR-3120-5p		hsa-miR-548ar-5p
			hsa-miR-302c-5p	hsa-miR-3121-5p		hsa-miR-548as-5p
			hsa-miR-302d-3p	hsa-miR-3122		hsa-miR-548at-5p
			hsa-miR-3059-3p	hsa-miR-3124-5p		hsa-miR-548au-5p
			hsa-miR-3059-5p	hsa-miR-3125		hsa-miR-548av-5p
			hsa-miR-3064-3p	hsa-miR-3126-3p		hsa-miR-548ax
			hsa-miR-3064-5p	hsa-miR-3126-5p		hsa-miR-548b-5p
			hsa-miR-3074-3p	hsa-miR-3127-5p		hsa-miR-548c-5p
			hsa-miR-3074-5p	hsa-miR-3129-5p		hsa-miR-548d-5p
			hsa-miR-3085-5p	hsa-miR-3130-3p		hsa-miR-548h-5p
			hsa-miR-30a-3p	hsa-miR-3130-5p		hsa-miR-548i
			hsa-miR-30b-3p	hsa-miR-3131		hsa-miR-548j
			hsa-miR-30b-5p	hsa-miR-3132		hsa-miR-548k
			hsa-miR-30c-1-3p	hsa-miR-3135a		hsa-miR-548l
			hsa-miR-30c-2-3p	hsa-miR-3135b		hsa-miR-548o-5p
			hsa-miR-30d-3p	hsa-miR-3136-5p		hsa-miR-548u
			hsa-miR-30e-3p	hsa-miR-3137		hsa-miR-548x-3p
			hsa-miR-31-5p	hsa-miR-3138		hsa-miR-548y
			hsa-miR-3116	hsa-miR-3139		hsa-miR-5571-3p
			hsa-miR-3120-3p	hsa-miR-3140-3p		hsa-miR-5582-5p
			hsa-miR-3120-5p	hsa-miR-3141		hsa-miR-5584-5p
			hsa-miR-3121-3p	hsa-miR-3142		hsa-miR-5585-3p
			hsa-miR-3122	hsa-miR-3143		hsa-miR-5585-5p
			hsa-miR-3124-3p	hsa-miR-3144-5p		hsa-miR-5588-5p
			hsa-miR-3124-5p	hsa-miR-3146		hsa-miR-5589-5p
			hsa-miR-3126-3p	hsa-miR-3147		hsa-miR-559
			hsa-miR-3126-5p	hsa-miR-3148		hsa-miR-561-3p
			hsa-miR-3127-3p	hsa-miR-3149		hsa-miR-562
			hsa-miR-3127-5p	hsa-miR-3150a-3p		hsa-miR-5681a
			hsa-miR-3129-5p	hsa-miR-3150a-5p		hsa-miR-5681b
			hsa-miR-3130-3p	hsa-miR-3150b-3p		hsa-miR-5682
			hsa-miR-3130-5p	hsa-miR-3150b-5p		hsa-miR-5683
			hsa-miR-3131	hsa-miR-3151-3p		hsa-miR-5685
			hsa-miR-3132	hsa-miR-3151-5p		hsa-miR-5692a
			hsa-miR-3135a	hsa-miR-3152-3p		hsa-miR-5692b
			hsa-miR-3136-3p	hsa-miR-3153		hsa-miR-5692c
			hsa-miR-3136-5p	hsa-miR-3154		hsa-miR-5693
			hsa-miR-3137	hsa-miR-3155a		hsa-miR-5696
			hsa-miR-3138	hsa-miR-3155b		hsa-miR-5697
			hsa-miR-3139	hsa-miR-3156-3p		hsa-miR-570-5p
			hsa-miR-3140-3p	hsa-miR-3156-5p		hsa-miR-5700
			hsa-miR-3141	hsa-miR-3157-5p		hsa-miR-5701
			hsa-miR-3142	hsa-miR-3158-3p		hsa-miR-5707
			hsa-miR-3144-3p	hsa-miR-3158-5p		hsa-miR-576-3p
			hsa-miR-3144-5p	hsa-miR-3159		hsa-miR-577
			hsa-miR-3146	hsa-miR-3160-5p		hsa-miR-582-5p
			hsa-miR-3147	hsa-miR-3162-5p		hsa-miR-583
			hsa-miR-3148	hsa-miR-3165		hsa-miR-589-3p
			hsa-miR-3150a-3p	hsa-miR-3167		hsa-miR-629-5p
			hsa-miR-3150a-5p	hsa-miR-3169		hsa-miR-633
			hsa-miR-3150b-3p	hsa-miR-3170		hsa-miR-644b-3p
			hsa-miR-3150b-5p	hsa-miR-3171		hsa-miR-656
			hsa-miR-3151-3p	hsa-miR-3173-3p		hsa-miR-659-3p
			hsa-miR-3151-5p	hsa-miR-3173-5p		hsa-miR-7-5p
			hsa-miR-3152-3p	hsa-miR-3174		hsa-miR-708-5p
			hsa-miR-3153	hsa-miR-3175		hsa-miR-766-5p
			hsa-miR-3154	hsa-miR-3176		hsa-miR-802
			hsa-miR-3155a	hsa-miR-3177-3p		hsa-miR-875-3p
			hsa-miR-3155b	hsa-miR-3177-5p		hsa-miR-877-5p
			hsa-miR-3156-5p	hsa-miR-3178		hsa-miR-889
			hsa-miR-3157-3p	hsa-miR-3180		hsa-miR-9-3p
			hsa-miR-3157-5p	hsa-miR-3180-3p		hsa-miR-9-5p
			hsa-miR-3158-3p	hsa-miR-3181		hsa-miR-924
			hsa-miR-3158-5p	hsa-miR-3183		hsa-miR-96-5p
			hsa-miR-3160-3p	hsa-miR-3184-5p		hsa-miR-98
			hsa-miR-3160-5p	hsa-miR-3185		hsa-miR-99a-3p
			hsa-miR-3162-3p	hsa-miR-3186-3p		hsa-miR-99b-3p
			hsa-miR-3162-5p	hsa-miR-3186-5p
			hsa-miR-3164	hsa-miR-3187-3p
			hsa-miR-3168	hsa-miR-3187-5p
			hsa-miR-3169	hsa-miR-3188
			hsa-miR-3170	hsa-miR-3189-3p
			hsa-miR-3173-3p	hsa-miR-3189-5p
			hsa-miR-3173-5p	hsa-miR-3190-3p
			hsa-miR-3175	hsa-miR-3190-5p
			hsa-miR-3176	hsa-miR-3191-3p
			hsa-miR-3177-5p	hsa-miR-3192-3p
			hsa-miR-3178	hsa-miR-3192-5p
			hsa-miR-3180	hsa-miR-3193
			hsa-miR-3180-3p	hsa-miR-3194-3p
			hsa-miR-3180-5p	hsa-miR-3194-5p
			hsa-miR-3181	hsa-miR-3195
			hsa-miR-3184-3p	hsa-miR-3196
			hsa-miR-3184-5p	hsa-miR-3197
			hsa-miR-3185	hsa-miR-3198
			hsa-miR-3186-5p	hsa-miR-3199
			hsa-miR-3187-3p	hsa-miR-3200-3p
			hsa-miR-3187-5p	hsa-miR-3200-5p
			hsa-miR-3189-3p	hsa-miR-3202
			hsa-miR-3189-5p	hsa-miR-320a
			hsa-miR-3190-3p	hsa-miR-320b
			hsa-miR-3191-3p	hsa-miR-320c
			hsa-miR-3191-5p	hsa-miR-323a-3p
			hsa-miR-3192-3p	hsa-miR-323a-5p
			hsa-miR-3192-5p	hsa-miR-323b-5p
			hsa-miR-3194-3p	hsa-miR-324-3p
			hsa-miR-3194-5p	hsa-miR-326
			hsa-miR-3195	hsa-miR-328-3p
			hsa-miR-3196	hsa-miR-328-5p
			hsa-miR-3197	hsa-miR-329-5p
			hsa-miR-3198	hsa-miR-330-3p
			hsa-miR-3199	hsa-miR-330-5p
			hsa-miR-3200-5p	hsa-miR-331-5p
			hsa-miR-3202	hsa-miR-338-3p
			hsa-miR-320a-3p	hsa-miR-339-3p
			hsa-miR-320a-5p	hsa-miR-339-5p
			hsa-miR-320d	hsa-miR-33a-3p
			hsa-miR-320e	hsa-miR-33a-5p
			hsa-miR-323a-5p	hsa-miR-33b-3p
			hsa-miR-323b-5p	hsa-miR-33b-5p
			hsa-miR-324-3p	hsa-miR-340-3p
			hsa-miR-324-5p	hsa-miR-342-3p
			hsa-miR-326	hsa-miR-342-5p
			hsa-miR-328-3p	hsa-miR-345-3p
			hsa-miR-328-5p	hsa-miR-345-5p
			hsa-miR-329-5p	hsa-miR-34a-5p
			hsa-miR-330-3p	hsa-miR-34b-5p
			hsa-miR-330-5p	hsa-miR-34c-5p
			hsa-miR-331-3p	hsa-miR-3529-5p
			hsa-miR-331-5p	hsa-miR-3605-5p
			hsa-miR-335-3p	hsa-miR-3609
			hsa-miR-338-3p	hsa-miR-361-5p
			hsa-miR-338-5p	hsa-miR-3611
			hsa-miR-339-3p	hsa-miR-3612
			hsa-miR-339-5p	hsa-miR-3614-3p
			hsa-miR-33a-3p	hsa-miR-3614-5p
			hsa-miR-33a-5p	hsa-miR-3616-3p
			hsa-miR-33b-3p	hsa-miR-3619-3p
			hsa-miR-340-3p	hsa-miR-3619-5p
			hsa-miR-342-5p	hsa-miR-362-5p
			hsa-miR-345-3p	hsa-miR-3620-5p
			hsa-miR-345-5p	hsa-miR-3621
			hsa-miR-346	hsa-miR-3622a-5p
			hsa-miR-34a-3p	hsa-miR-3622b-5p
			hsa-miR-34b-5p	hsa-miR-363-3p
			hsa-miR-34c-5p	hsa-miR-363-5p
			hsa-miR-3605-3p	hsa-miR-3648
			hsa-miR-3605-5p	hsa-miR-3649
			hsa-miR-3609	hsa-miR-3650
			hsa-miR-361-3p	hsa-miR-3651
			hsa-miR-3610	hsa-miR-3652
			hsa-miR-3612	hsa-miR-3654
			hsa-miR-3614-5p	hsa-miR-3655
			hsa-miR-3615	hsa-miR-3656
			hsa-miR-3617-3p	hsa-miR-3657
			hsa-miR-3619-3p	hsa-miR-3659
			hsa-miR-3619-5p	hsa-miR-365a-5p
			hsa-miR-362-5p	hsa-miR-365b-5p
			hsa-miR-3620-5p	hsa-miR-3660
			hsa-miR-3621	hsa-miR-3661
			hsa-miR-3622a-3p	hsa-miR-3662
			hsa-miR-3622a-5p	hsa-miR-3663-5p
			hsa-miR-3622b-3p	hsa-miR-3664-3p
			hsa-miR-3622b-5p	hsa-miR-3665
			hsa-miR-363-5p	hsa-miR-3666
			hsa-miR-3646	hsa-miR-3667-3p
			hsa-miR-3648	hsa-miR-3668
			hsa-miR-3649	hsa-miR-367-3p
			hsa-miR-3651	hsa-miR-3670
			hsa-miR-3652	hsa-miR-3674
			hsa-miR-3655	hsa-miR-3675-5p
			hsa-miR-3659	hsa-miR-3677-3p
			hsa-miR-365a-5p	hsa-miR-3677-5p
			hsa-miR-365b-5p	hsa-miR-3678-3p
			hsa-miR-3661	hsa-miR-3678-5p
			hsa-miR-3662	hsa-miR-3679-5p
			hsa-miR-3663-3p	hsa-miR-3680-3p
			hsa-miR-3664-3p	hsa-miR-3681-3p
			hsa-miR-3667-3p	hsa-miR-3682-3p
			hsa-miR-3667-5p	hsa-miR-3683
			hsa-miR-367-3p	hsa-miR-3685
			hsa-miR-3670	hsa-miR-3686
			hsa-miR-3671	hsa-miR-3687
			hsa-miR-3675-5p	hsa-miR-3688-5p
			hsa-miR-3677-3p	hsa-miR-3689a-3p
			hsa-miR-3677-5p	hsa-miR-3689a-5p
			hsa-miR-3678-3p	hsa-miR-3689b-3p
			hsa-miR-3679-3p	hsa-miR-3689b-5p
			hsa-miR-3679-5p	hsa-miR-3689c
			hsa-miR-3680-3p	hsa-miR-3689d
			hsa-miR-3681-3p	hsa-miR-3689e
			hsa-miR-3681-5p	hsa-miR-3691-3p
			hsa-miR-3682-5p	hsa-miR-3691-5p
			hsa-miR-3684	hsa-miR-3692-3p
			hsa-miR-3689a-3p	hsa-miR-3692-5p
			hsa-miR-3689a-5p	hsa-miR-370-3p
			hsa-miR-3689b-3p	hsa-miR-370-5p
			hsa-miR-3689b-5p	hsa-miR-3713
			hsa-miR-3689c	hsa-miR-3714
			hsa-miR-3689d	hsa-miR-371b-3p
			hsa-miR-3689e	hsa-miR-372-3p
			hsa-miR-3689f	hsa-miR-373-3p
			hsa-miR-3690	hsa-miR-374c-3p
			hsa-miR-3691-3p	hsa-miR-375
			hsa-miR-3691-5p	hsa-miR-376a-2-5p
			hsa-miR-3692-5p	hsa-miR-376a-5p
			hsa-miR-370-3p	hsa-miR-376c-5p
			hsa-miR-370-5p	hsa-miR-377-5p
			hsa-miR-3713	hsa-miR-378a-3p
			hsa-miR-3714	hsa-miR-378a-5p
			hsa-miR-371a-3p	hsa-miR-378b
			hsa-miR-371a-5p	hsa-miR-378c
			hsa-miR-371b-5p	hsa-miR-378d
			hsa-miR-372-5p	hsa-miR-378e
			hsa-miR-373-3p	hsa-miR-378f
			hsa-miR-373-5p	hsa-miR-378g
			hsa-miR-375-5p	hsa-miR-378h
			hsa-miR-376a-5p	hsa-miR-378i
			hsa-miR-376b-5p	hsa-miR-378j
			hsa-miR-376c-5p	hsa-miR-380-5p
			hsa-miR-377-5p	hsa-miR-381-5p
			hsa-miR-378a-3p	hsa-miR-382-5p
			hsa-miR-378a-5p	hsa-miR-383-3p
			hsa-miR-378b	hsa-miR-383-5p
			hsa-miR-378c	hsa-miR-3907
			hsa-miR-378f	hsa-miR-3909
			hsa-miR-378g	hsa-miR-3911
			hsa-miR-378h	hsa-miR-3914
			hsa-miR-378j	hsa-miR-3915
			hsa-miR-380-5p	hsa-miR-3916
			hsa-miR-381-5p	hsa-miR-3917
			hsa-miR-382-5p	hsa-miR-3918
			hsa-miR-383-3p	hsa-miR-3921
			hsa-miR-383-5p	hsa-miR-3922-3p
			hsa-miR-3907	hsa-miR-3922-5p
			hsa-miR-3908	hsa-miR-3925-5p
			hsa-miR-3909	hsa-miR-3926
			hsa-miR-3911	hsa-miR-3927-3p
			hsa-miR-3912-5p	hsa-miR-3928-3p
			hsa-miR-3916	hsa-miR-3928-5p
			hsa-miR-3919	hsa-miR-3929
			hsa-miR-3921	hsa-miR-3934-3p
			hsa-miR-3922-3p	hsa-miR-3934-5p
			hsa-miR-3922-5p	hsa-miR-3935
			hsa-miR-3923	hsa-miR-3936
			hsa-miR-3924	hsa-miR-3940-5p
			hsa-miR-3925-3p	hsa-miR-3941
			hsa-miR-3925-5p	hsa-miR-3943
			hsa-miR-3927-5p	hsa-miR-3944-3p
			hsa-miR-3928-5p	hsa-miR-3944-5p
			hsa-miR-3929	hsa-miR-3945
			hsa-miR-3934-3p	hsa-miR-3960
			hsa-miR-3934-5p	hsa-miR-3975
			hsa-miR-3935	hsa-miR-3978
			hsa-miR-3936	hsa-miR-409-5p
			hsa-miR-3939	hsa-miR-410-5p
			hsa-miR-3940-3p	hsa-miR-422a
			hsa-miR-3940-5p	hsa-miR-423-3p
			hsa-miR-3944-3p	hsa-miR-423-5p
			hsa-miR-3944-5p	hsa-miR-424-5p
			hsa-miR-3945	hsa-miR-425-3p
			hsa-miR-3960	hsa-miR-4253
			hsa-miR-3972	hsa-miR-4255
			hsa-miR-3973	hsa-miR-4256
			hsa-miR-3975	hsa-miR-4257
			hsa-miR-3978	hsa-miR-4259
			hsa-miR-409-3p	hsa-miR-4260
			hsa-miR-409-5p	hsa-miR-4263
			hsa-miR-410-5p	hsa-miR-4265
			hsa-miR-411-5p	hsa-miR-4266
			hsa-miR-412-3p	hsa-miR-4267
			hsa-miR-412-5p	hsa-miR-4268
			hsa-miR-423-3p	hsa-miR-4269
			hsa-miR-423-5p	hsa-miR-4270
			hsa-miR-424-3p	hsa-miR-4271
			hsa-miR-424-5p	hsa-miR-4273
			hsa-miR-425-3p	hsa-miR-4277
			hsa-miR-4252	hsa-miR-4278
			hsa-miR-4253	hsa-miR-4280
			hsa-miR-4254	hsa-miR-4281
			hsa-miR-4255	hsa-miR-4282
			hsa-miR-4257	hsa-miR-4283
			hsa-miR-4258	hsa-miR-4284
			hsa-miR-4259	hsa-miR-4288
			hsa-miR-4265	hsa-miR-4289
			hsa-miR-4266	hsa-miR-429
			hsa-miR-4267	hsa-miR-4293
			hsa-miR-4268	hsa-miR-4294
			hsa-miR-4269	hsa-miR-4296
			hsa-miR-4270	hsa-miR-4297
			hsa-miR-4277	hsa-miR-4298
			hsa-miR-4278	hsa-miR-4299
			hsa-miR-4280	hsa-miR-4300
			hsa-miR-4281	hsa-miR-4302
			hsa-miR-4283	hsa-miR-4303
			hsa-miR-4284	hsa-miR-4306
			hsa-miR-4285	hsa-miR-4309
			hsa-miR-4287	hsa-miR-431-3p
			hsa-miR-429	hsa-miR-431-5p
			hsa-miR-4290	hsa-miR-4314
			hsa-miR-4291	hsa-miR-4316
			hsa-miR-4292	hsa-miR-4319
			hsa-miR-4293	hsa-miR-432-3p
			hsa-miR-4294	hsa-miR-432-5p
			hsa-miR-4296	hsa-miR-4321
			hsa-miR-4298	hsa-miR-4322
			hsa-miR-4300	hsa-miR-4326
			hsa-miR-4301	hsa-miR-4327
			hsa-miR-4302	hsa-miR-4328
			hsa-miR-4303	hsa-miR-4329
			hsa-miR-431-3p	hsa-miR-433-3p
			hsa-miR-431-5p	hsa-miR-4417
			hsa-miR-4312	hsa-miR-4418
			hsa-miR-4313	hsa-miR-4419a
			hsa-miR-4314	hsa-miR-4419b
			hsa-miR-4315	hsa-miR-4420
			hsa-miR-4316	hsa-miR-4421
			hsa-miR-432-3p	hsa-miR-4425
			hsa-miR-432-5p	hsa-miR-4427
			hsa-miR-4321	hsa-miR-4428
			hsa-miR-4322	hsa-miR-4429
			hsa-miR-4323	hsa-miR-4430
			hsa-miR-4327	hsa-miR-4433a-3p
			hsa-miR-4328	hsa-miR-4433b-3p
			hsa-miR-433-3p	hsa-miR-4434
			hsa-miR-433-5p	hsa-miR-4435
			hsa-miR-4330	hsa-miR-4436a
			hsa-miR-4418	hsa-miR-4436b-3p
			hsa-miR-4420	hsa-miR-4436b-5p
			hsa-miR-4421	hsa-miR-4437
			hsa-miR-4423-3p	hsa-miR-4439
			hsa-miR-4423-5p	hsa-miR-4440
			hsa-miR-4425	hsa-miR-4441
			hsa-miR-4427	hsa-miR-4443
			hsa-miR-4428	hsa-miR-4444
			hsa-miR-4429	hsa-miR-4445-5p
			hsa-miR-4430	hsa-miR-4446-3p
			hsa-miR-4432	hsa-miR-4447
			hsa-miR-4433a-3p	hsa-miR-4449
			hsa-miR-4433a-5p	hsa-miR-4450
			hsa-miR-4433b-3p	hsa-miR-4451
			hsa-miR-4433b-5p	hsa-miR-4453
			hsa-miR-4435	hsa-miR-4455
			hsa-miR-4436a	hsa-miR-4458
			hsa-miR-4436b-3p	hsa-miR-4459
			hsa-miR-4436b-5p	hsa-miR-4460
			hsa-miR-4437	hsa-miR-4461
			hsa-miR-4439	hsa-miR-4462
			hsa-miR-4442	hsa-miR-4463
			hsa-miR-4444	hsa-miR-4465
			hsa-miR-4445-5p	hsa-miR-4466
			hsa-miR-4446-3p	hsa-miR-4467
			hsa-miR-4446-5p	hsa-miR-4469
			hsa-miR-4447	hsa-miR-4470
			hsa-miR-4448	hsa-miR-4471
			hsa-miR-4449	hsa-miR-4472
			hsa-miR-4450	hsa-miR-4473
			hsa-miR-4453	hsa-miR-4474-3p
			hsa-miR-4454	hsa-miR-4474-5p
			hsa-miR-4455	hsa-miR-4475
			hsa-miR-4462	hsa-miR-4476
			hsa-miR-4463	hsa-miR-4478
			hsa-miR-4467	hsa-miR-4479
			hsa-miR-4468	hsa-miR-448
			hsa-miR-4469	hsa-miR-4480
			hsa-miR-4470	hsa-miR-4481
			hsa-miR-4471	hsa-miR-4482-3p
			hsa-miR-4472	hsa-miR-4483
			hsa-miR-4474-3p	hsa-miR-4485-3p
			hsa-miR-4475	hsa-miR-4486
			hsa-miR-4476	hsa-miR-4487
			hsa-miR-4478	hsa-miR-4488
			hsa-miR-4481	hsa-miR-4489
			hsa-miR-4482-5p	hsa-miR-4490
			hsa-miR-4483	hsa-miR-4491
			hsa-miR-4484	hsa-miR-4492
			hsa-miR-4485-3p	hsa-miR-4493
			hsa-miR-4485-5p	hsa-miR-4494
			hsa-miR-4486	hsa-miR-4498
			hsa-miR-4487	hsa-miR-4499
			hsa-miR-4488	hsa-miR-449a
			hsa-miR-4489	hsa-miR-449b-5p
			hsa-miR-4490	hsa-miR-449c-3p
			hsa-miR-4491	hsa-miR-449c-5p
			hsa-miR-4492	hsa-miR-4500
			hsa-miR-4494	hsa-miR-4501
			hsa-miR-4496	hsa-miR-4502
			hsa-miR-4497	hsa-miR-4504
			hsa-miR-4498	hsa-miR-4505
			hsa-miR-4499	hsa-miR-4506
			hsa-miR-449b-5p	hsa-miR-4507
			hsa-miR-449c-3p	hsa-miR-4508
			hsa-miR-4500	hsa-miR-450a-1-3p
			hsa-miR-4502	hsa-miR-450a-2-3p
			hsa-miR-4504	hsa-miR-450a-5p
			hsa-miR-4506	hsa-miR-4510
			hsa-miR-450a-1-3p	hsa-miR-4511
			hsa-miR-450a-5p	hsa-miR-4512
			hsa-miR-450b-3p	hsa-miR-4513
			hsa-miR-4510	hsa-miR-4514
			hsa-miR-4512	hsa-miR-4515
			hsa-miR-4513	hsa-miR-4516
			hsa-miR-4514	hsa-miR-4518
			hsa-miR-4515	hsa-miR-4519
			hsa-miR-4516	hsa-miR-452-3p
			hsa-miR-4518	hsa-miR-452-5p
			hsa-miR-4519	hsa-miR-4520-5p
			hsa-miR-4520-5p	hsa-miR-4521
			hsa-miR-4521	hsa-miR-4522
			hsa-miR-4522	hsa-miR-4523
			hsa-miR-4523	hsa-miR-4524a-3p
			hsa-miR-4524a-3p	hsa-miR-4524a-5p
			hsa-miR-4524b-3p	hsa-miR-4524b-5p
			hsa-miR-4524b-5p	hsa-miR-4525
			hsa-miR-4525	hsa-miR-4526
			hsa-miR-4526	hsa-miR-4527
			hsa-miR-4529-3p	hsa-miR-4529-5p
			hsa-miR-4529-5p	hsa-miR-4531
			hsa-miR-4530	hsa-miR-4532
			hsa-miR-4531	hsa-miR-4533
			hsa-miR-4533	hsa-miR-4534
			hsa-miR-4534	hsa-miR-4535
			hsa-miR-4535	hsa-miR-4536-3p
			hsa-miR-4536-3p	hsa-miR-4536-5p
			hsa-miR-4537	hsa-miR-4538
			hsa-miR-4538	hsa-miR-4539
			hsa-miR-4539	hsa-miR-4540
			hsa-miR-454-3p	hsa-miR-455-3p
			hsa-miR-4540	hsa-miR-4632-5p
			hsa-miR-455-3p	hsa-miR-4633-3p
			hsa-miR-4632-3p	hsa-miR-4634
			hsa-miR-4632-5p	hsa-miR-4635
			hsa-miR-4633-3p	hsa-miR-4638-5p
			hsa-miR-4633-5p	hsa-miR-4639-3p
			hsa-miR-4634	hsa-miR-4639-5p
			hsa-miR-4636	hsa-miR-4640-5p
			hsa-miR-4638-3p	hsa-miR-4641
			hsa-miR-4638-5p	hsa-miR-4642
			hsa-miR-4639-5p	hsa-miR-4644
			hsa-miR-4640-3p	hsa-miR-4645-3p
			hsa-miR-4640-5p	hsa-miR-4646-5p
			hsa-miR-4641	hsa-miR-4647
			hsa-miR-4642	hsa-miR-4648
			hsa-miR-4643	hsa-miR-4649-3p
			hsa-miR-4644	hsa-miR-4649-5p
			hsa-miR-4645-3p	hsa-miR-4650-3p
			hsa-miR-4646-3p	hsa-miR-4651
			hsa-miR-4646-5p	hsa-miR-4652-5p
			hsa-miR-4647	hsa-miR-4653-3p
			hsa-miR-4648	hsa-miR-4653-5p
			hsa-miR-4649-3p	hsa-miR-4654
			hsa-miR-4649-5p	hsa-miR-4655-3p
			hsa-miR-4650-3p	hsa-miR-4655-5p
			hsa-miR-4653-3p	hsa-miR-4656
			hsa-miR-4653-5p	hsa-miR-4657
			hsa-miR-4654	hsa-miR-4658
			hsa-miR-4655-3p	hsa-miR-4660
			hsa-miR-4655-5p	hsa-miR-4661-3p
			hsa-miR-4656	hsa-miR-4661-5p
			hsa-miR-4657	hsa-miR-4662a-3p
			hsa-miR-4658	hsa-miR-4662b
			hsa-miR-4659a-3p	hsa-miR-4663
			hsa-miR-4659b-3p	hsa-miR-4664-3p
			hsa-miR-4660	hsa-miR-4664-5p
			hsa-miR-4661-3p	hsa-miR-4665-3p
			hsa-miR-4661-5p	hsa-miR-4665-5p
			hsa-miR-4662b	hsa-miR-4666a-5p
			hsa-miR-4663	hsa-miR-4666b
			hsa-miR-4664-3p	hsa-miR-4667-5p
			hsa-miR-4664-5p	hsa-miR-4669
			hsa-miR-4665-3p	hsa-miR-4671-3p
			hsa-miR-4665-5p	hsa-miR-4671-5p
			hsa-miR-4666b	hsa-miR-4672
			hsa-miR-4667-3p	hsa-miR-4673
			hsa-miR-4667-5p	hsa-miR-4674
			hsa-miR-4668-5p	hsa-miR-4675
			hsa-miR-4669	hsa-miR-4676-3p
			hsa-miR-4671-3p	hsa-miR-4676-5p
			hsa-miR-4671-5p	hsa-miR-4677-3p
			hsa-miR-4672	hsa-miR-4679
			hsa-miR-4673	hsa-miR-4680-3p
			hsa-miR-4674	hsa-miR-4680-5p
			hsa-miR-4675	hsa-miR-4681
			hsa-miR-4676-3p	hsa-miR-4682
			hsa-miR-4676-5p	hsa-miR-4684-3p
			hsa-miR-4677-5p	hsa-miR-4685-3p
			hsa-miR-4679	hsa-miR-4685-5p
			hsa-miR-4680-5p	hsa-miR-4686
			hsa-miR-4681	hsa-miR-4687-3p
			hsa-miR-4682	hsa-miR-4687-5p
			hsa-miR-4683	hsa-miR-4688
			hsa-miR-4684-3p	hsa-miR-4689
			hsa-miR-4685-3p	hsa-miR-4690-3p
			hsa-miR-4685-5p	hsa-miR-4690-5p
			hsa-miR-4686	hsa-miR-4691-5p
			hsa-miR-4687-3p	hsa-miR-4692
			hsa-miR-4689	hsa-miR-4693-3p
			hsa-miR-4690-3p	hsa-miR-4693-5p
			hsa-miR-4691-3p	hsa-miR-4695-5p
			hsa-miR-4691-5p	hsa-miR-4697-3p
			hsa-miR-4692	hsa-miR-4697-5p
			hsa-miR-4695-5p	hsa-miR-4700-5p
			hsa-miR-4697-3p	hsa-miR-4701-3p
			hsa-miR-4697-5p	hsa-miR-4703-3p
			hsa-miR-4700-3p	hsa-miR-4706
			hsa-miR-4700-5p	hsa-miR-4707-3p
			hsa-miR-4704-3p	hsa-miR-4707-5p
			hsa-miR-4707-3p	hsa-miR-4708-5p
			hsa-miR-4707-5p	hsa-miR-4709-3p
			hsa-miR-4708-3p	hsa-miR-4710
			hsa-miR-4709-3p	hsa-miR-4711-5p
			hsa-miR-4709-5p	hsa-miR-4712-3p
			hsa-miR-4710	hsa-miR-4712-5p
			hsa-miR-4711-5p	hsa-miR-4713-3p
			hsa-miR-4712-5p	hsa-miR-4715-5p
			hsa-miR-4713-3p	hsa-miR-4716-3p
			hsa-miR-4713-5p	hsa-miR-4717-3p
			hsa-miR-4715-3p	hsa-miR-4717-5p
			hsa-miR-4715-5p	hsa-miR-4721
			hsa-miR-4717-3p	hsa-miR-4722-3p
			hsa-miR-4717-5p	hsa-miR-4722-5p
			hsa-miR-4718	hsa-miR-4723-5p
			hsa-miR-4720-5p	hsa-miR-4725-3p
			hsa-miR-4721	hsa-miR-4725-5p
			hsa-miR-4722-3p	hsa-miR-4726-3p
			hsa-miR-4722-5p	hsa-miR-4726-5p
			hsa-miR-4723-3p	hsa-miR-4727-3p
			hsa-miR-4723-5p	hsa-miR-4727-5p
			hsa-miR-4724-3p	hsa-miR-4728-3p
			hsa-miR-4725-3p	hsa-miR-4728-5p
			hsa-miR-4725-5p	hsa-miR-4729
			hsa-miR-4726-3p	hsa-miR-4730
			hsa-miR-4727-3p	hsa-miR-4731-5p
			hsa-miR-4727-5p	hsa-miR-4732-3p
			hsa-miR-4728-3p	hsa-miR-4732-5p
			hsa-miR-4728-5p	hsa-miR-4733-5p
			hsa-miR-4729	hsa-miR-4734
			hsa-miR-4730	hsa-miR-4735-5p
			hsa-miR-4731-3p	hsa-miR-4736
			hsa-miR-4731-5p	hsa-miR-4737
			hsa-miR-4732-3p	hsa-miR-4738-3p
			hsa-miR-4732-5p	hsa-miR-4738-5p
			hsa-miR-4733-3p	hsa-miR-4739
			hsa-miR-4733-5p	hsa-miR-4740-3p
			hsa-miR-4734	hsa-miR-4740-5p
			hsa-miR-4736	hsa-miR-4741
			hsa-miR-4737	hsa-miR-4742-3p
			hsa-miR-4738-3p	hsa-miR-4742-5p
			hsa-miR-4739	hsa-miR-4743-3p
			hsa-miR-4740-3p	hsa-miR-4743-5p
			hsa-miR-4741	hsa-miR-4745-3p
			hsa-miR-4742-3p	hsa-miR-4745-5p
			hsa-miR-4742-5p	hsa-miR-4746-3p
			hsa-miR-4743-3p	hsa-miR-4746-5p
			hsa-miR-4743-5p	hsa-miR-4747-5p
			hsa-miR-4745-3p	hsa-miR-4748
			hsa-miR-4745-5p	hsa-miR-4749-5p
			hsa-miR-4746-3p	hsa-miR-4750-5p
			hsa-miR-4746-5p	hsa-miR-4752
			hsa-miR-4747-3p	hsa-miR-4753-3p
			hsa-miR-4747-5p	hsa-miR-4754
			hsa-miR-4748	hsa-miR-4755-3p
			hsa-miR-4749-3p	hsa-miR-4755-5p
			hsa-miR-4749-5p	hsa-miR-4756-3p
			hsa-miR-4750-3p	hsa-miR-4756-5p
			hsa-miR-4750-5p	hsa-miR-4757-3p
			hsa-miR-4751	hsa-miR-4757-5p
			hsa-miR-4752	hsa-miR-4758-3p
			hsa-miR-4753-5p	hsa-miR-4758-5p
			hsa-miR-4754	hsa-miR-4761-3p
			hsa-miR-4755-5p	hsa-miR-4761-5p
			hsa-miR-4756-3p	hsa-miR-4762-3p
			hsa-miR-4756-5p	hsa-miR-4763-3p
			hsa-miR-4757-5p	hsa-miR-4764-5p
			hsa-miR-4758-3p	hsa-miR-4765
			hsa-miR-4758-5p	hsa-miR-4766-3p
			hsa-miR-4761-3p	hsa-miR-4766-5p
			hsa-miR-4761-5p	hsa-miR-4767
			hsa-miR-4763-5p	hsa-miR-4769-5p
			hsa-miR-4764-3p	hsa-miR-4771
			hsa-miR-4764-5p	hsa-miR-4772-3p
			hsa-miR-4767	hsa-miR-4772-5p
			hsa-miR-4768-3p	hsa-miR-4773
			hsa-miR-4768-5p	hsa-miR-4774-3p
			hsa-miR-4769-3p	hsa-miR-4776-3p
			hsa-miR-4769-5p	hsa-miR-4777-3p
			hsa-miR-4770	hsa-miR-4778-3p
			hsa-miR-4772-3p	hsa-miR-4779
			hsa-miR-4772-5p	hsa-miR-4780
			hsa-miR-4773	hsa-miR-4781-5p
			hsa-miR-4774-5p	hsa-miR-4782-5p
			hsa-miR-4776-3p	hsa-miR-4783-3p
			hsa-miR-4776-5p	hsa-miR-4783-5p
			hsa-miR-4777-5p	hsa-miR-4784
			hsa-miR-4779	hsa-miR-4785
			hsa-miR-4780	hsa-miR-4786-3p
			hsa-miR-4781-3p	hsa-miR-4786-5p
			hsa-miR-4781-5p	hsa-miR-4787-3p
			hsa-miR-4783-3p	hsa-miR-4787-5p
			hsa-miR-4783-5p	hsa-miR-4791
			hsa-miR-4784	hsa-miR-4792
			hsa-miR-4785	hsa-miR-4793-3p
			hsa-miR-4786-3p	hsa-miR-4793-5p
			hsa-miR-4786-5p	hsa-miR-4795-3p
			hsa-miR-4787-3p	hsa-miR-4796-5p
			hsa-miR-4788	hsa-miR-4797-3p
			hsa-miR-4793-3p	hsa-miR-4798-5p
			hsa-miR-4793-5p	hsa-miR-4799-3p
			hsa-miR-4796-3p	hsa-miR-4800-5p
			hsa-miR-4797-3p	hsa-miR-4802-3p
			hsa-miR-4800-5p	hsa-miR-4804-5p
			hsa-miR-4804-5p	hsa-miR-483-5p
			hsa-miR-483-5p	hsa-miR-485-3p
			hsa-miR-484	hsa-miR-485-5p
			hsa-miR-485-3p	hsa-miR-486-3p
			hsa-miR-485-5p	hsa-miR-487a-5p
			hsa-miR-486-3p	hsa-miR-487b-5p
			hsa-miR-487b-3p	hsa-miR-488-3p
			hsa-miR-487b-5p	hsa-miR-488-5p
			hsa-miR-488-3p	hsa-miR-489-3p
			hsa-miR-489-3p	hsa-miR-489-5p
			hsa-miR-490-5p	hsa-miR-490-3p
			hsa-miR-492	hsa-miR-490-5p
			hsa-miR-493-3p	hsa-miR-491-5p
			hsa-miR-496	hsa-miR-492
			hsa-miR-497-3p	hsa-miR-493-3p
			hsa-miR-497-5p	hsa-miR-493-5p
			hsa-miR-4999-5p	hsa-miR-495-5p
			hsa-miR-499a-5p	hsa-miR-497-3p
			hsa-miR-499b-3p	hsa-miR-497-5p
			hsa-miR-5000-3p	hsa-miR-498
			hsa-miR-5000-5p	hsa-miR-4999-3p
			hsa-miR-5001-3p	hsa-miR-4999-5p
			hsa-miR-5001-5p	hsa-miR-5000-5p
			hsa-miR-5002-3p	hsa-miR-5001-3p
			hsa-miR-5002-5p	hsa-miR-5001-5p
			hsa-miR-5003-5p	hsa-miR-5002-5p
			hsa-miR-5004-3p	hsa-miR-5004-5p
			hsa-miR-5004-5p	hsa-miR-5006-5p
			hsa-miR-5006-5p	hsa-miR-5007-5p
			hsa-miR-5007-5p	hsa-miR-5008-3p
			hsa-miR-5008-3p	hsa-miR-5008-5p
			hsa-miR-5008-5p	hsa-miR-500a-5p
			hsa-miR-500a-3p	hsa-miR-500b-3p
			hsa-miR-500a-5p	hsa-miR-500b-5p
			hsa-miR-501-3p	hsa-miR-501-5p
			hsa-miR-501-5p	hsa-miR-5010-5p
			hsa-miR-5010-5p	hsa-miR-5011-3p
			hsa-miR-5011-3p	hsa-miR-502-5p
			hsa-miR-502-3p	hsa-miR-503-3p
			hsa-miR-502-5p	hsa-miR-503-5p
			hsa-miR-503-3p	hsa-miR-504-3p
			hsa-miR-503-5p	hsa-miR-504-5p
			hsa-miR-504-3p	hsa-miR-5047
			hsa-miR-504-5p	hsa-miR-505-5p
			hsa-miR-505-5p	hsa-miR-506-5p
			hsa-miR-506-3p	hsa-miR-507
			hsa-miR-506-5p	hsa-miR-508-3p
			hsa-miR-507	hsa-miR-508-5p
			hsa-miR-5087	hsa-miR-5087
			hsa-miR-5088-3p	hsa-miR-5088-5p
			hsa-miR-5088-5p	hsa-miR-5089-5p
			hsa-miR-509-3-5p	hsa-miR-509-3p
			hsa-miR-509-3p	hsa-miR-509-5p
			hsa-miR-509-5p	hsa-miR-5090
			hsa-miR-5091	hsa-miR-5091
			hsa-miR-5092	hsa-miR-5092
			hsa-miR-5093	hsa-miR-5093
			hsa-miR-510-5p	hsa-miR-5094
			hsa-miR-5100	hsa-miR-5096
			hsa-miR-511-5p	hsa-miR-510-5p
			hsa-miR-512-3p	hsa-miR-512-3p
			hsa-miR-512-5p	hsa-miR-512-5p
			hsa-miR-514a-5p	hsa-miR-513a-5p
			hsa-miR-514b-3p	hsa-miR-513c-5p
			hsa-miR-514b-5p	hsa-miR-514a-3p
			hsa-miR-517-5p	hsa-miR-514a-5p
			hsa-miR-517a-3p	hsa-miR-514b-3p
			hsa-miR-517b-3p	hsa-miR-514b-5p
			hsa-miR-517c-3p	hsa-miR-515-3p
			hsa-miR-5187-5p	hsa-miR-516a-3p
			hsa-miR-5188	hsa-miR-516a-5p
			hsa-miR-5189-3p	hsa-miR-516b-3p
			hsa-miR-5189-5p	hsa-miR-516b-5p
			hsa-miR-518a-3p	hsa-miR-517-5p
			hsa-miR-518a-5p	hsa-miR-517a-3p
			hsa-miR-518c-3p	hsa-miR-517b-3p
			hsa-miR-518c-5p	hsa-miR-517c-3p
			hsa-miR-518d-5p	hsa-miR-5186
			hsa-miR-518e-5p	hsa-miR-5187-5p
			hsa-miR-5190	hsa-miR-5189-5p
			hsa-miR-5191	hsa-miR-518c-3p
			hsa-miR-5192	hsa-miR-518c-5p
			hsa-miR-5194	hsa-miR-518d-3p
			hsa-miR-5195-3p	hsa-miR-518d-5p
			hsa-miR-5196-3p	hsa-miR-518e-3p
			hsa-miR-5196-5p	hsa-miR-518e-5p
			hsa-miR-5197-3p	hsa-miR-518f-5p
			hsa-miR-519a-2-5p	hsa-miR-5190
			hsa-miR-519a-5p	hsa-miR-5191
			hsa-miR-519b-5p	hsa-miR-5192
			hsa-miR-519c-5p	hsa-miR-5194
			hsa-miR-519d-3p	hsa-miR-5195-3p
			hsa-miR-519d-5p	hsa-miR-5196-5p
			hsa-miR-520a-3p	hsa-miR-519a-3p
			hsa-miR-520a-5p	hsa-miR-519a-5p
			hsa-miR-520b-3p	hsa-miR-519b-3p
			hsa-miR-520b-5p	hsa-miR-519b-5p
			hsa-miR-520c-3p	hsa-miR-519c-5p
			hsa-miR-520c-5p	hsa-miR-519e-3p
			hsa-miR-520d-3p	hsa-miR-519e-5p
			hsa-miR-520d-5p	hsa-miR-520a-5p
			hsa-miR-520e-3p	hsa-miR-520c-5p
			hsa-miR-520f-3p	hsa-miR-520e
			hsa-miR-520f-5p	hsa-miR-520f-3p
			hsa-miR-520g-5p	hsa-miR-520g-3p
			hsa-miR-522-5p	hsa-miR-520g-5p
			hsa-miR-523-5p	hsa-miR-520h
			hsa-miR-524-3p	hsa-miR-522-5p
			hsa-miR-525-3p	hsa-miR-523-3p
			hsa-miR-525-5p	hsa-miR-523-5p
			hsa-miR-526a-5p	hsa-miR-524-3p
			hsa-miR-526b-3p	hsa-miR-525-3p
			hsa-miR-527	hsa-miR-525-5p
			hsa-miR-532-3p	hsa-miR-526a
			hsa-miR-541-3p	hsa-miR-526b-5p
			hsa-miR-541-5p	hsa-miR-532-5p
			hsa-miR-542-3p	hsa-miR-541-3p
			hsa-miR-542-5p	hsa-miR-541-5p
			hsa-miR-543	hsa-miR-542-3p
			hsa-miR-548ag	hsa-miR-542-5p
			hsa-miR-548ah-5p	hsa-miR-543
			hsa-miR-548ao-3p	hsa-miR-544a
			hsa-miR-548au-3p	hsa-miR-544b
			hsa-miR-548az-5p	hsa-miR-548ah-5p
			hsa-miR-548b-3p	hsa-miR-548ao-3p
			hsa-miR-548b-5p	hsa-miR-548ao-5p
			hsa-miR-548d-5p	hsa-miR-548ar-3p
			hsa-miR-548l	hsa-miR-548aw
			hsa-miR-548v	hsa-miR-548ax
			hsa-miR-549a-3p	hsa-miR-548b-3p
			hsa-miR-549a-5p	hsa-miR-548e-3p
			hsa-miR-550a-3-5p	hsa-miR-548q
			hsa-miR-550a-5p	hsa-miR-548t-5p
			hsa-miR-550b-2-5p	hsa-miR-548u
			hsa-miR-551a	hsa-miR-548v
			hsa-miR-551b-3p	hsa-miR-549a
			hsa-miR-551b-5p	hsa-miR-550a-3-5p
			hsa-miR-554	hsa-miR-550a-5p
			hsa-miR-555	hsa-miR-550b-2-5p
			hsa-miR-556-5p	hsa-miR-550b-3p
			hsa-miR-557	hsa-miR-551b-5p
			hsa-miR-5572	hsa-miR-552-3p
			hsa-miR-5579-5p	hsa-miR-554
			hsa-miR-5580-5p	hsa-miR-555
			hsa-miR-5581-3p	hsa-miR-556-5p
			hsa-miR-5581-5p	hsa-miR-557
			hsa-miR-5584-5p	hsa-miR-5571-3p
			hsa-miR-5585-5p	hsa-miR-5572
			hsa-miR-5586-3p	hsa-miR-5579-5p
			hsa-miR-5586-5p	hsa-miR-558
			hsa-miR-5588-3p	hsa-miR-5580-3p
			hsa-miR-5589-3p	hsa-miR-5580-5p
			hsa-miR-5589-5p	hsa-miR-5581-5p
			hsa-miR-5591-3p	hsa-miR-5584-5p
			hsa-miR-5591-5p	hsa-miR-5585-3p
			hsa-miR-5682	hsa-miR-5585-5p
			hsa-miR-5683	hsa-miR-5586-5p
			hsa-miR-5684	hsa-miR-5587-5p
			hsa-miR-5687	hsa-miR-5588-5p
			hsa-miR-5689	hsa-miR-5589-3p
			hsa-miR-5693	hsa-miR-5589-5p
			hsa-miR-5694	hsa-miR-5590-5p
			hsa-miR-5698	hsa-miR-5591-5p
			hsa-miR-5699-5p	hsa-miR-562
			hsa-miR-5703	hsa-miR-564
			hsa-miR-5704	hsa-miR-5681a
			hsa-miR-5705	hsa-miR-5681b
			hsa-miR-5708	hsa-miR-5682
			hsa-miR-571	hsa-miR-5683
			hsa-miR-572	hsa-miR-5684
			hsa-miR-573	hsa-miR-5685
			hsa-miR-5739	hsa-miR-5687
			hsa-miR-574-3p	hsa-miR-5689
			hsa-miR-574-5p	hsa-miR-5691
			hsa-miR-575	hsa-miR-5692c
			hsa-miR-576-3p	hsa-miR-5693
			hsa-miR-577	hsa-miR-5694
			hsa-miR-5787	hsa-miR-5696
			hsa-miR-579-5p	hsa-miR-5698
			hsa-miR-580-5p	hsa-miR-5699-3p
			hsa-miR-581	hsa-miR-5699-5p
			hsa-miR-584-3p	hsa-miR-5701
			hsa-miR-584-5p	hsa-miR-5703
			hsa-miR-585-3p	hsa-miR-5705
			hsa-miR-589-3p	hsa-miR-5706
			hsa-miR-589-5p	hsa-miR-5708
			hsa-miR-592	hsa-miR-571
			hsa-miR-593-3p	hsa-miR-572
			hsa-miR-593-5p	hsa-miR-573
			hsa-miR-596	hsa-miR-5739
			hsa-miR-597-3p	hsa-miR-574-3p
			hsa-miR-598-3p	hsa-miR-574-5p
			hsa-miR-598-5p	hsa-miR-575
			hsa-miR-600	hsa-miR-576-3p
			hsa-miR-601	hsa-miR-578
			hsa-miR-602	hsa-miR-5787
			hsa-miR-605-5p	hsa-miR-579-5p
			hsa-miR-6069	hsa-miR-580-5p
			hsa-miR-6071	hsa-miR-581
			hsa-miR-6074	hsa-miR-583
			hsa-miR-6075	hsa-miR-584-3p
			hsa-miR-6077	hsa-miR-584-5p
			hsa-miR-6078	hsa-miR-585-3p
			hsa-miR-6079	hsa-miR-587
			hsa-miR-608	hsa-miR-589-5p
			hsa-miR-6080	hsa-miR-590-5p
			hsa-miR-6081	hsa-miR-591
			hsa-miR-6084	hsa-miR-592
			hsa-miR-6085	hsa-miR-593-3p
			hsa-miR-6086	hsa-miR-593-5p
			hsa-miR-6089	hsa-miR-595
			hsa-miR-609	hsa-miR-596
			hsa-miR-610	hsa-miR-597-3p
			hsa-miR-611	hsa-miR-598-5p
			hsa-miR-612	hsa-miR-599
			hsa-miR-6124	hsa-miR-600
			hsa-miR-6126	hsa-miR-601
			hsa-miR-6127	hsa-miR-603
			hsa-miR-6129	hsa-miR-604
			hsa-miR-613	hsa-miR-605-3p
			hsa-miR-6130	hsa-miR-6068
			hsa-miR-6131	hsa-miR-6069
			hsa-miR-6132	hsa-miR-6070
			hsa-miR-6133	hsa-miR-6071
			hsa-miR-6134	hsa-miR-6073
			hsa-miR-614	hsa-miR-6074
			hsa-miR-615-3p	hsa-miR-6075
			hsa-miR-615-5p	hsa-miR-6076
			hsa-miR-616-3p	hsa-miR-6077
			hsa-miR-6165	hsa-miR-6079
			hsa-miR-617	hsa-miR-608
			hsa-miR-619-3p	hsa-miR-6080
			hsa-miR-619-5p	hsa-miR-6081
			hsa-miR-621	hsa-miR-6084
			hsa-miR-622	hsa-miR-6085
			hsa-miR-623	hsa-miR-6086
			hsa-miR-624-5p	hsa-miR-6087
			hsa-miR-625-3p	hsa-miR-6088
			hsa-miR-625-5p	hsa-miR-6089
			hsa-miR-626	hsa-miR-609
			hsa-miR-629-3p	hsa-miR-6090
			hsa-miR-631	hsa-miR-610
			hsa-miR-632	hsa-miR-611
			hsa-miR-635	hsa-miR-612
			hsa-miR-636	hsa-miR-6125
			hsa-miR-637	hsa-miR-6127
			hsa-miR-640	hsa-miR-6128
			hsa-miR-641	hsa-miR-6129
			hsa-miR-642a-3p	hsa-miR-613
			hsa-miR-642b-3p	hsa-miR-6130
			hsa-miR-643	hsa-miR-6131
			hsa-miR-646	hsa-miR-6132
			hsa-miR-647	hsa-miR-6133
			hsa-miR-648	hsa-miR-6134
			hsa-miR-6499-3p	hsa-miR-615-3p
			hsa-miR-650	hsa-miR-615-5p
			hsa-miR-6500-5p	hsa-miR-616-3p
			hsa-miR-6501-3p	hsa-miR-6165
			hsa-miR-6501-5p	hsa-miR-617
			hsa-miR-6503-3p	hsa-miR-619-5p
			hsa-miR-6503-5p	hsa-miR-621
			hsa-miR-6504-5p	hsa-miR-622
			hsa-miR-6505-3p	hsa-miR-623
			hsa-miR-6506-5p	hsa-miR-624-5p
			hsa-miR-6507-5p	hsa-miR-625-5p
			hsa-miR-6508-5p	hsa-miR-628-3p
			hsa-miR-6509-3p	hsa-miR-629-3p
			hsa-miR-6509-5p	hsa-miR-629-5p
			hsa-miR-6510-3p	hsa-miR-631
			hsa-miR-6510-5p	hsa-miR-632
			hsa-miR-6511a-3p	hsa-miR-635
			hsa-miR-6511a-5p	hsa-miR-636
			hsa-miR-6511b-3p	hsa-miR-637
			hsa-miR-6511b-5p	hsa-miR-638
			hsa-miR-6512-5p	hsa-miR-639
			hsa-miR-6514-3p	hsa-miR-642a-3p
			hsa-miR-6514-5p	hsa-miR-642b-3p
			hsa-miR-6515-3p	hsa-miR-642b-5p
			hsa-miR-6515-5p	hsa-miR-643
			hsa-miR-6516-5p	hsa-miR-644a
			hsa-miR-652-3p	hsa-miR-645
			hsa-miR-652-5p	hsa-miR-646
			hsa-miR-6529-5p	hsa-miR-647
			hsa-miR-654-5p	hsa-miR-648
			hsa-miR-656-5p	hsa-miR-6499-3p
			hsa-miR-659-3p	hsa-miR-6499-5p
			hsa-miR-659-5p	hsa-miR-650
			hsa-miR-660-3p	hsa-miR-6500-3p
			hsa-miR-661	hsa-miR-6500-5p
			hsa-miR-662	hsa-miR-6501-3p
			hsa-miR-663a	hsa-miR-6501-5p
			hsa-miR-663b	hsa-miR-6502-3p
			hsa-miR-664b-5p	hsa-miR-6503-3p
			hsa-miR-665	hsa-miR-6503-5p
			hsa-miR-668-3p	hsa-miR-6504-5p
			hsa-miR-668-5p	hsa-miR-6506-3p
			hsa-miR-670-5p	hsa-miR-6506-5p
			hsa-miR-671-3p	hsa-miR-6507-5p
			hsa-miR-6715b-5p	hsa-miR-6508-3p
			hsa-miR-6716-5p	hsa-miR-6509-5p
			hsa-miR-6717-5p	hsa-miR-651-5p
			hsa-miR-6718-5p	hsa-miR-6510-5p
			hsa-miR-6720-3p	hsa-miR-6511a-5p
			hsa-miR-6720-5p	hsa-miR-6511b-5p
			hsa-miR-6722-3p	hsa-miR-6512-3p
			hsa-miR-6724-5p	hsa-miR-6513-3p
			hsa-miR-6726-3p	hsa-miR-6514-5p
			hsa-miR-6726-5p	hsa-miR-6515-5p
			hsa-miR-6727-3p	hsa-miR-6516-5p
			hsa-miR-6728-3p	hsa-miR-652-3p
			hsa-miR-6728-5p	hsa-miR-652-5p
			hsa-miR-6729-3p	hsa-miR-653-3p
			hsa-miR-6730-3p	hsa-miR-653-5p
			hsa-miR-6730-5p	hsa-miR-654-5p
			hsa-miR-6731-5p	hsa-miR-655-5p
			hsa-miR-6732-5p	hsa-miR-656-5p
			hsa-miR-6734-5p	hsa-miR-657
			hsa-miR-6735-3p	hsa-miR-658
			hsa-miR-6735-5p	hsa-miR-659-3p
			hsa-miR-6736-3p	hsa-miR-659-5p
			hsa-miR-6737-3p	hsa-miR-660-3p
			hsa-miR-6737-5p	hsa-miR-661
			hsa-miR-6738-3p	hsa-miR-662
			hsa-miR-6738-5p	hsa-miR-663a
			hsa-miR-6740-3p	hsa-miR-663b
			hsa-miR-6740-5p	hsa-miR-664a-5p
			hsa-miR-6741-3p	hsa-miR-664b-3p
			hsa-miR-6741-5p	hsa-miR-664b-5p
			hsa-miR-6742-3p	hsa-miR-665
			hsa-miR-6742-5p	hsa-miR-668-5p
			hsa-miR-6743-3p	hsa-miR-670-5p
			hsa-miR-6743-5p	hsa-miR-671-5p
			hsa-miR-6744-3p	hsa-miR-6715b-5p
			hsa-miR-6744-5p	hsa-miR-6716-3p
			hsa-miR-6745	hsa-miR-6716-5p
			hsa-miR-6746-3p	hsa-miR-6717-5p
			hsa-miR-6746-5p	hsa-miR-6718-5p
			hsa-miR-6747-3p	hsa-miR-6720-3p
			hsa-miR-6747-5p	hsa-miR-6720-5p
			hsa-miR-6748-3p	hsa-miR-6721-5p
			hsa-miR-6748-5p	hsa-miR-6722-3p
			hsa-miR-6749-3p	hsa-miR-6722-5p
			hsa-miR-6749-5p	hsa-miR-6723-5p
			hsa-miR-675-5p	hsa-miR-6724-5p
			hsa-miR-6750-3p	hsa-miR-6726-5p
			hsa-miR-6750-5p	hsa-miR-6727-5p
			hsa-miR-6751-3p	hsa-miR-6728-3p
			hsa-miR-6751-5p	hsa-miR-6728-5p
			hsa-miR-6752-3p	hsa-miR-6729-5p
			hsa-miR-6752-5p	hsa-miR-6730-5p
			hsa-miR-6753-3p	hsa-miR-6731-5p
			hsa-miR-6753-5p	hsa-miR-6732-5p
			hsa-miR-6754-3p	hsa-miR-6734-5p
			hsa-miR-6754-5p	hsa-miR-6735-3p
			hsa-miR-6756-3p	hsa-miR-6735-5p
			hsa-miR-6756-5p	hsa-miR-6736-5p
			hsa-miR-6757-3p	hsa-miR-6737-5p
			hsa-miR-6757-5p	hsa-miR-6738-3p
			hsa-miR-6758-5p	hsa-miR-6738-5p
			hsa-miR-6759-5p	hsa-miR-6739-3p
			hsa-miR-676-3p	hsa-miR-6739-5p
			hsa-miR-6760-3p	hsa-miR-6740-5p
			hsa-miR-6760-5p	hsa-miR-6741-5p
			hsa-miR-6761-5p	hsa-miR-6742-5p
			hsa-miR-6762-5p	hsa-miR-6743-3p
			hsa-miR-6763-3p	hsa-miR-6743-5p
			hsa-miR-6763-5p	hsa-miR-6744-3p
			hsa-miR-6764-3p	hsa-miR-6744-5p
			hsa-miR-6764-5p	hsa-miR-6745
			hsa-miR-6765-3p	hsa-miR-6746-5p
			hsa-miR-6765-5p	hsa-miR-6747-3p
			hsa-miR-6766-5p	hsa-miR-6747-5p
			hsa-miR-6767-3p	hsa-miR-6748-3p
			hsa-miR-6768-3p	hsa-miR-6748-5p
			hsa-miR-6769a-3p	hsa-miR-6749-3p
			hsa-miR-6769a-5p	hsa-miR-6749-5p
			hsa-miR-6769b-3p	hsa-miR-675-3p
			hsa-miR-6769b-5p	hsa-miR-675-5p
			hsa-miR-6770-3p	hsa-miR-6750-5p
			hsa-miR-6770-5p	hsa-miR-6751-3p
			hsa-miR-6771-3p	hsa-miR-6751-5p
			hsa-miR-6771-5p	hsa-miR-6752-3p
			hsa-miR-6772-3p	hsa-miR-6752-5p
			hsa-miR-6772-5p	hsa-miR-6753-3p
			hsa-miR-6773-3p	hsa-miR-6753-5p
			hsa-miR-6773-5p	hsa-miR-6754-5p
			hsa-miR-6774-3p	hsa-miR-6755-5p
			hsa-miR-6774-5p	hsa-miR-6756-5p
			hsa-miR-6775-3p	hsa-miR-6757-5p
			hsa-miR-6775-5p	hsa-miR-6758-3p
			hsa-miR-6776-3p	hsa-miR-6758-5p
			hsa-miR-6776-5p	hsa-miR-6759-5p
			hsa-miR-6777-3p	hsa-miR-676-3p
			hsa-miR-6778-5p	hsa-miR-6760-3p
			hsa-miR-6779-5p	hsa-miR-6760-5p
			hsa-miR-6780a-5p	hsa-miR-6761-3p
			hsa-miR-6781-3p	hsa-miR-6761-5p
			hsa-miR-6781-5p	hsa-miR-6762-3p
			hsa-miR-6782-5p	hsa-miR-6762-5p
			hsa-miR-6783-3p	hsa-miR-6763-5p
			hsa-miR-6784-3p	hsa-miR-6764-5p
			hsa-miR-6784-5p	hsa-miR-6765-5p
			hsa-miR-6785-3p	hsa-miR-6766-3p
			hsa-miR-6785-5p	hsa-miR-6766-5p
			hsa-miR-6786-5p	hsa-miR-6767-3p
			hsa-miR-6787-3p	hsa-miR-6767-5p
			hsa-miR-6787-5p	hsa-miR-6768-5p
			hsa-miR-6788-3p	hsa-miR-6769a-3p
			hsa-miR-6788-5p	hsa-miR-6769a-5p
			hsa-miR-6790-3p	hsa-miR-6769b-3p
			hsa-miR-6790-5p	hsa-miR-6769b-5p
			hsa-miR-6791-3p	hsa-miR-6770-3p
			hsa-miR-6791-5p	hsa-miR-6770-5p
			hsa-miR-6792-3p	hsa-miR-6771-3p
			hsa-miR-6792-5p	hsa-miR-6771-5p
			hsa-miR-6793-3p	hsa-miR-6772-5p
			hsa-miR-6793-5p	hsa-miR-6773-5p
			hsa-miR-6794-5p	hsa-miR-6774-5p
			hsa-miR-6795-5p	hsa-miR-6775-3p
			hsa-miR-6796-3p	hsa-miR-6775-5p
			hsa-miR-6796-5p	hsa-miR-6776-5p
			hsa-miR-6797-3p	hsa-miR-6777-5p
			hsa-miR-6797-5p	hsa-miR-6778-5p
			hsa-miR-6798-5p	hsa-miR-6779-5p
			hsa-miR-6799-3p	hsa-miR-6780a-5p
			hsa-miR-6799-5p	hsa-miR-6780b-5p
			hsa-miR-6800-3p	hsa-miR-6781-3p
			hsa-miR-6800-5p	hsa-miR-6781-5p
			hsa-miR-6801-3p	hsa-miR-6782-3p
			hsa-miR-6802-3p	hsa-miR-6782-5p
			hsa-miR-6802-5p	hsa-miR-6783-5p
			hsa-miR-6803-5p	hsa-miR-6784-5p
			hsa-miR-6804-3p	hsa-miR-6785-5p
			hsa-miR-6804-5p	hsa-miR-6786-3p
			hsa-miR-6805-3p	hsa-miR-6786-5p
			hsa-miR-6805-5p	hsa-miR-6787-5p
			hsa-miR-6806-5p	hsa-miR-6788-5p
			hsa-miR-6807-5p	hsa-miR-6789-5p
			hsa-miR-6808-5p	hsa-miR-6790-3p
			hsa-miR-6809-3p	hsa-miR-6790-5p
			hsa-miR-6809-5p	hsa-miR-6791-3p
			hsa-miR-6810-3p	hsa-miR-6791-5p
			hsa-miR-6810-5p	hsa-miR-6792-5p
			hsa-miR-6811-3p	hsa-miR-6793-5p
			hsa-miR-6811-5p	hsa-miR-6794-5p
			hsa-miR-6812-3p	hsa-miR-6795-5p
			hsa-miR-6812-5p	hsa-miR-6796-5p
			hsa-miR-6813-5p	hsa-miR-6797-5p
			hsa-miR-6814-5p	hsa-miR-6798-5p
			hsa-miR-6815-5p	hsa-miR-6799-3p
			hsa-miR-6816-5p	hsa-miR-6799-5p
			hsa-miR-6817-3p	hsa-miR-6800-3p
			hsa-miR-6817-5p	hsa-miR-6800-5p
			hsa-miR-6819-3p	hsa-miR-6801-5p
			hsa-miR-6820-3p	hsa-miR-6802-5p
			hsa-miR-6820-5p	hsa-miR-6803-5p
			hsa-miR-6821-3p	hsa-miR-6804-5p
			hsa-miR-6821-5p	hsa-miR-6805-5p
			hsa-miR-6823-3p	hsa-miR-6806-5p
			hsa-miR-6823-5p	hsa-miR-6807-3p
			hsa-miR-6824-3p	hsa-miR-6807-5p
			hsa-miR-6824-5p	hsa-miR-6808-5p
			hsa-miR-6825-3p	hsa-miR-6809-5p
			hsa-miR-6825-5p	hsa-miR-6810-3p
			hsa-miR-6827-3p	hsa-miR-6810-5p
			hsa-miR-6827-5p	hsa-miR-6811-3p
			hsa-miR-6829-3p	hsa-miR-6812-5p
			hsa-miR-6830-5p	hsa-miR-6813-5p
			hsa-miR-6831-5p	hsa-miR-6814-3p
			hsa-miR-6832-5p	hsa-miR-6814-5p
			hsa-miR-6833-5p	hsa-miR-6815-3p
			hsa-miR-6834-5p	hsa-miR-6815-5p
			hsa-miR-6836-3p	hsa-miR-6816-5p
			hsa-miR-6836-5p	hsa-miR-6817-3p
			hsa-miR-6837-3p	hsa-miR-6817-5p
			hsa-miR-6837-5p	hsa-miR-6818-5p
			hsa-miR-6838-3p	hsa-miR-6819-3p
			hsa-miR-6838-5p	hsa-miR-6819-5p
			hsa-miR-6839-3p	hsa-miR-6820-3p
			hsa-miR-6839-5p	hsa-miR-6820-5p
			hsa-miR-6840-3p	hsa-miR-6821-3p
			hsa-miR-6840-5p	hsa-miR-6821-5p
			hsa-miR-6841-3p	hsa-miR-6822-3p
			hsa-miR-6841-5p	hsa-miR-6822-5p
			hsa-miR-6842-3p	hsa-miR-6823-5p
			hsa-miR-6842-5p	hsa-miR-6824-5p
			hsa-miR-6845-3p	hsa-miR-6825-3p
			hsa-miR-6845-5p	hsa-miR-6825-5p
			hsa-miR-6846-3p	hsa-miR-6827-5p
			hsa-miR-6846-5p	hsa-miR-6828-3p
			hsa-miR-6847-3p	hsa-miR-6828-5p
			hsa-miR-6847-5p	hsa-miR-6829-3p
			hsa-miR-6848-3p	hsa-miR-6829-5p
			hsa-miR-6848-5p	hsa-miR-6830-5p
			hsa-miR-6849-3p	hsa-miR-6831-5p
			hsa-miR-6850-3p	hsa-miR-6832-5p
			hsa-miR-6850-5p	hsa-miR-6833-5p
			hsa-miR-6851-5p	hsa-miR-6834-5p
			hsa-miR-6852-5p	hsa-miR-6835-5p
			hsa-miR-6853-3p	hsa-miR-6836-5p
			hsa-miR-6853-5p	hsa-miR-6837-5p
			hsa-miR-6854-5p	hsa-miR-6838-3p
			hsa-miR-6855-3p	hsa-miR-6838-5p
			hsa-miR-6855-5p	hsa-miR-6839-5p
			hsa-miR-6856-5p	hsa-miR-6840-3p
			hsa-miR-6857-3p	hsa-miR-6840-5p
			hsa-miR-6857-5p	hsa-miR-6841-3p
			hsa-miR-6858-3p	hsa-miR-6842-3p
			hsa-miR-6858-5p	hsa-miR-6842-5p
			hsa-miR-6859-3p	hsa-miR-6843-3p
			hsa-miR-6859-5p	hsa-miR-6845-5p
			hsa-miR-6860	hsa-miR-6846-5p
			hsa-miR-6861-3p	hsa-miR-6847-3p
			hsa-miR-6861-5p	hsa-miR-6847-5p
			hsa-miR-6862-3p	hsa-miR-6848-3p
			hsa-miR-6862-5p	hsa-miR-6848-5p
			hsa-miR-6864-3p	hsa-miR-6849-3p
			hsa-miR-6864-5p	hsa-miR-6849-5p
			hsa-miR-6865-3p	hsa-miR-6850-3p
			hsa-miR-6865-5p	hsa-miR-6850-5p
			hsa-miR-6866-5p	hsa-miR-6851-3p
			hsa-miR-6867-3p	hsa-miR-6851-5p
			hsa-miR-6867-5p	hsa-miR-6852-5p
			hsa-miR-6868-5p	hsa-miR-6853-3p
			hsa-miR-6869-3p	hsa-miR-6853-5p
			hsa-miR-6870-3p	hsa-miR-6854-3p
			hsa-miR-6870-5p	hsa-miR-6854-5p
			hsa-miR-6871-3p	hsa-miR-6855-3p
			hsa-miR-6871-5p	hsa-miR-6855-5p
			hsa-miR-6872-5p	hsa-miR-6856-3p
			hsa-miR-6873-5p	hsa-miR-6856-5p
			hsa-miR-6874-3p	hsa-miR-6857-3p
			hsa-miR-6874-5p	hsa-miR-6857-5p
			hsa-miR-6875-3p	hsa-miR-6858-3p
			hsa-miR-6875-5p	hsa-miR-6858-5p
			hsa-miR-6876-5p	hsa-miR-6859-3p
			hsa-miR-6877-3p	hsa-miR-6859-5p
			hsa-miR-6877-5p	hsa-miR-6860
			hsa-miR-6878-3p	hsa-miR-6861-3p
			hsa-miR-6879-3p	hsa-miR-6861-5p
			hsa-miR-6879-5p	hsa-miR-6862-5p
			hsa-miR-6880-3p	hsa-miR-6863
			hsa-miR-6880-5p	hsa-miR-6864-5p
			hsa-miR-6881-5p	hsa-miR-6865-5p
			hsa-miR-6882-3p	hsa-miR-6867-5p
			hsa-miR-6882-5p	hsa-miR-6868-3p
			hsa-miR-6883-5p	hsa-miR-6868-5p
			hsa-miR-6884-5p	hsa-miR-6869-3p
			hsa-miR-6885-3p	hsa-miR-6869-5p
			hsa-miR-6885-5p	hsa-miR-6870-5p
			hsa-miR-6886-3p	hsa-miR-6871-5p
			hsa-miR-6886-5p	hsa-miR-6872-5p
			hsa-miR-6887-5p	hsa-miR-6873-3p
			hsa-miR-6888-5p	hsa-miR-6873-5p
			hsa-miR-6889-3p	hsa-miR-6874-5p
			hsa-miR-6889-5p	hsa-miR-6875-5p
			hsa-miR-6890-3p	hsa-miR-6876-3p
			hsa-miR-6890-5p	hsa-miR-6876-5p
			hsa-miR-6891-5p	hsa-miR-6877-5p
			hsa-miR-6892-3p	hsa-miR-6878-3p
			hsa-miR-6893-3p	hsa-miR-6879-5p
			hsa-miR-6893-5p	hsa-miR-6880-5p
			hsa-miR-6894-3p	hsa-miR-6881-5p
			hsa-miR-6894-5p	hsa-miR-6883-5p
			hsa-miR-6895-3p	hsa-miR-6884-5p
			hsa-miR-6895-5p	hsa-miR-6885-5p
			hsa-miR-7-2-3p	hsa-miR-6886-3p
			hsa-miR-708-3p	hsa-miR-6886-5p
			hsa-miR-708-5p	hsa-miR-6887-5p
			hsa-miR-7106-3p	hsa-miR-6888-3p
			hsa-miR-7106-5p	hsa-miR-6888-5p
			hsa-miR-7107-5p	hsa-miR-6889-5p
			hsa-miR-7108-5p	hsa-miR-6890-3p
			hsa-miR-7109-3p	hsa-miR-6890-5p
			hsa-miR-7109-5p	hsa-miR-6891-5p
			hsa-miR-711	hsa-miR-6892-5p
			hsa-miR-7110-3p	hsa-miR-6893-3p
			hsa-miR-7110-5p	hsa-miR-6893-5p
			hsa-miR-7111-3p	hsa-miR-6894-3p
			hsa-miR-7111-5p	hsa-miR-6894-5p
			hsa-miR-7112-3p	hsa-miR-6895-5p
			hsa-miR-7112-5p	hsa-miR-7-5p
			hsa-miR-7113-5p	hsa-miR-708-3p
			hsa-miR-7114-3p	hsa-miR-7106-5p
			hsa-miR-7114-5p	hsa-miR-7107-3p
			hsa-miR-7150	hsa-miR-7107-5p
			hsa-miR-7151-3p	hsa-miR-7108-3p
			hsa-miR-7151-5p	hsa-miR-7108-5p
			hsa-miR-7152-3p	hsa-miR-7109-5p
			hsa-miR-7152-5p	hsa-miR-711
			hsa-miR-7153-5p	hsa-miR-7110-3p
			hsa-miR-7154-5p	hsa-miR-7110-5p
			hsa-miR-7155-3p	hsa-miR-7111-5p
			hsa-miR-7155-5p	hsa-miR-7112-3p
			hsa-miR-7156-3p	hsa-miR-7112-5p
			hsa-miR-7156-5p	hsa-miR-7113-3p
			hsa-miR-7157-3p	hsa-miR-7113-5p
			hsa-miR-7157-5p	hsa-miR-7114-3p
			hsa-miR-7158-3p	hsa-miR-7114-5p
			hsa-miR-7158-5p	hsa-miR-7150
			hsa-miR-7160-3p	hsa-miR-7151-3p
			hsa-miR-7160-5p	hsa-miR-7151-5p
			hsa-miR-7161-3p	hsa-miR-7152-3p
			hsa-miR-7162-3p	hsa-miR-7152-5p
			hsa-miR-718	hsa-miR-7153-5p
			hsa-miR-744-5p	hsa-miR-7154-3p
			hsa-miR-758-3p	hsa-miR-7155-5p
			hsa-miR-758-5p	hsa-miR-7156-3p
			hsa-miR-759	hsa-miR-7157-3p
			hsa-miR-760	hsa-miR-7158-3p
			hsa-miR-761	hsa-miR-7158-5p
			hsa-miR-764	hsa-miR-7159-3p
			hsa-miR-765	hsa-miR-7159-5p
			hsa-miR-766-3p	hsa-miR-7160-3p
			hsa-miR-766-5p	hsa-miR-7160-5p
			hsa-miR-767-3p	hsa-miR-7161-3p
			hsa-miR-767-5p	hsa-miR-7161-5p
			hsa-miR-769-3p	hsa-miR-7162-3p
			hsa-miR-769-5p	hsa-miR-7162-5p
			hsa-miR-770-5p	hsa-miR-718
			hsa-miR-7702	hsa-miR-744-3p
			hsa-miR-7703	hsa-miR-744-5p
			hsa-miR-7706	hsa-miR-7515
			hsa-miR-7843-3p	hsa-miR-758-3p
			hsa-miR-7843-5p	hsa-miR-758-5p
			hsa-miR-7844-5p	hsa-miR-760
			hsa-miR-7845-5p	hsa-miR-761
			hsa-miR-7846-3p	hsa-miR-762
			hsa-miR-7847-3p	hsa-miR-764
			hsa-miR-7848-3p	hsa-miR-765
			hsa-miR-7849-3p	hsa-miR-766-3p
			hsa-miR-7851-3p	hsa-miR-766-5p
			hsa-miR-7852-3p	hsa-miR-767-5p
			hsa-miR-7854-3p	hsa-miR-769-3p
			hsa-miR-7855-5p	hsa-miR-769-5p
			hsa-miR-7974	hsa-miR-770-5p
			hsa-miR-7978	hsa-miR-7702
			hsa-miR-8052	hsa-miR-7704
			hsa-miR-8053	hsa-miR-7705
			hsa-miR-8055	hsa-miR-7706
			hsa-miR-8056	hsa-miR-7843-5p
			hsa-miR-8057	hsa-miR-7844-5p
			hsa-miR-8058	hsa-miR-7845-5p
			hsa-miR-8059	hsa-miR-7846-3p
			hsa-miR-8060	hsa-miR-7847-3p
			hsa-miR-8062	hsa-miR-7848-3p
			hsa-miR-8063	hsa-miR-7850-5p
			hsa-miR-8064	hsa-miR-7852-3p
			hsa-miR-8066	hsa-miR-7854-3p
			hsa-miR-8069	hsa-miR-7855-5p
			hsa-miR-8071	hsa-miR-7856-5p
			hsa-miR-8072	hsa-miR-7974
			hsa-miR-8073	hsa-miR-7976
			hsa-miR-8074	hsa-miR-7978
			hsa-miR-8075	hsa-miR-8052
			hsa-miR-8077	hsa-miR-8055
			hsa-miR-8078	hsa-miR-8056
			hsa-miR-8079	hsa-miR-8057
			hsa-miR-8080	hsa-miR-8058
			hsa-miR-8082	hsa-miR-8059
			hsa-miR-8083	hsa-miR-8060
			hsa-miR-8085	hsa-miR-8062
			hsa-miR-8087	hsa-miR-8063
			hsa-miR-8088	hsa-miR-8064
			hsa-miR-8089	hsa-miR-8065
			hsa-miR-873-3p	hsa-miR-8068
			hsa-miR-873-5p	hsa-miR-8069
			hsa-miR-874-3p	hsa-miR-8070
			hsa-miR-875-3p	hsa-miR-8071
			hsa-miR-877-3p	hsa-miR-8072
			hsa-miR-885-3p	hsa-miR-8073
			hsa-miR-885-5p	hsa-miR-8075
			hsa-miR-887-3p	hsa-miR-8077
			hsa-miR-887-5p	hsa-miR-8078
			hsa-miR-888-3p	hsa-miR-8079
			hsa-miR-889-5p	hsa-miR-8080
			hsa-miR-890	hsa-miR-8081
			hsa-miR-891a-3p	hsa-miR-8082
			hsa-miR-892a	hsa-miR-8083
			hsa-miR-892b	hsa-miR-8085
			hsa-miR-892c-5p	hsa-miR-8086
			hsa-miR-920	hsa-miR-8087
			hsa-miR-921	hsa-miR-8088
			hsa-miR-922	hsa-miR-8089
			hsa-miR-92a-1-5p	hsa-miR-8485
			hsa-miR-92a-2-5p	hsa-miR-873-3p
			hsa-miR-92a-3p	hsa-miR-873-5p
			hsa-miR-92b-3p	hsa-miR-874-3p
			hsa-miR-92b-5p	hsa-miR-874-5p
			hsa-miR-93-3p	hsa-miR-875-3p
			hsa-miR-93-5p	hsa-miR-875-5p
			hsa-miR-933	hsa-miR-876-3p
			hsa-miR-934	hsa-miR-877-5p
			hsa-miR-935	hsa-miR-885-3p
			hsa-miR-937-3p	hsa-miR-887-3p
			hsa-miR-938	hsa-miR-888-3p
			hsa-miR-939-3p	hsa-miR-889-5p
			hsa-miR-939-5p	hsa-miR-890
			hsa-miR-940	hsa-miR-891a-3p
			hsa-miR-941	hsa-miR-892a
			hsa-miR-9500	hsa-miR-892b
			hsa-miR-96-3p	hsa-miR-892c-5p
			hsa-miR-96-5p	hsa-miR-9-5p
			hsa-miR-9718	hsa-miR-920
			hsa-miR-98-5p	hsa-miR-921
			hsa-miR-9851-3p	hsa-miR-922
			hsa-miR-9851-5p	hsa-miR-924
			hsa-miR-9898	hsa-miR-92a-1-5p
			hsa-miR-9899	hsa-miR-92a-2-5p
			hsa-miR-9900	hsa-miR-92a-3p
			hsa-miR-9901	hsa-miR-92b-3p
			hsa-miR-9903	hsa-miR-92b-5p
				hsa-miR-93-5p
				hsa-miR-933
				hsa-miR-934
				hsa-miR-936
				hsa-miR-937-3p
				hsa-miR-937-5p
				hsa-miR-938
				hsa-miR-939-3p
				hsa-miR-939-5p
				hsa-miR-940
				hsa-miR-943
				hsa-miR-95-5p
				hsa-miR-9500
				hsa-miR-96-3p
				hsa-miR-96-5p
				hsa-miR-98-5p
				hsa-miR-99a-3p
				hsa-miR-99b-3p

## Sheet: miRNA for FOS
Table 3.4 miRNAs derived from each database (ENCORI, miRTarBase, miRWalk, RNA22, RNAInter and TargetMiner) for FOS
Database	ENCORI	miRTarBase	miRWalk	RNA22	RNAInter	TargetMiner
Transcriptional factors	hsa-let-7a-5p	hsa-miR-101-3p	hsa-let-7a-2-3p	hsa-let-7a-2-3p	hsa-miR-101-3p	hsa-let-7c
	hsa-let-7b-5p	hsa-miR-101-5p	hsa-let-7b-5p	hsa-let-7a-5p	hsa-let-7a-5p	hsa-let-7a-5p
	hsa-let-7c-5p	hsa-miR-1234-3p	hsa-let-7c-5p	hsa-let-7b-5p	hsa-let-7b-5p	hsa-let-7b-5p
	hsa-let-7d-5p	hsa-miR-1292-3p	hsa-let-7d-3p	hsa-let-7c-3p	hsa-let-7c-5p	hsa-let-7d-5p
	hsa-let-7e-5p	hsa-miR-139-5p	hsa-let-7g-5p	hsa-let-7c-5p	hsa-let-7d-5p	hsa-let-7e-5p
	hsa-let-7f-5p	hsa-miR-146a-5p	hsa-miR-101-5p	hsa-let-7e-3p	hsa-let-7e-5p	hsa-let-7f-5p
	hsa-let-7g-5p	hsa-miR-155-5p	hsa-miR-10226	hsa-let-7e-5p	hsa-let-7f-5p	hsa-let-7g-5p
	hsa-let-7i-5p	hsa-miR-181a-5p	hsa-miR-10392-3p	hsa-let-7f-5p	hsa-let-7g-5p	hsa-let-7i-5p
	hsa-miR-101-3p	hsa-miR-181b-5p	hsa-miR-10392-5p	hsa-let-7g-3p	hsa-let-7i-5p	hsa-miR-101-3p
	hsa-miR-1251-5p	hsa-miR-187-5p	hsa-miR-10394-3p	hsa-let-7g-5p	hsa-miR-101-2-5p	hsa-miR-103a-3p
	hsa-miR-1276	hsa-miR-192-5p	hsa-miR-10394-5p	hsa-let-7i-3p	hsa-miR-101-5p	hsa-miR-106a-3p
	hsa-miR-1277-5p	hsa-miR-196b-5p	hsa-miR-10396a-5p	hsa-let-7i-5p	hsa-miR-105-3p	hsa-miR-106b-3p
	hsa-miR-128-3p	hsa-miR-19a-5p	hsa-miR-10396b-3p	hsa-miR-101-5p	hsa-miR-10523-5p	hsa-miR-107
	hsa-miR-1297	hsa-miR-19b-1-5p	hsa-miR-10396b-5p	hsa-miR-103a-2-5p	hsa-miR-10527-5p	hsa-miR-10b-3p
	hsa-miR-1298-5p	hsa-miR-19b-2-5p	hsa-miR-10397-3p	hsa-miR-103a-3p	hsa-miR-106a-3p	hsa-miR-1179
	hsa-miR-130a-3p	hsa-miR-215-5p	hsa-miR-10398-3p	hsa-miR-105-3p	hsa-miR-106b-5p	hsa-miR-1182
	hsa-miR-130b-3p	hsa-miR-221-3p	hsa-miR-10398-5p	hsa-miR-106a-3p	hsa-miR-107	hsa-miR-1183
	hsa-miR-133a-3p	hsa-miR-222-3p	hsa-miR-10399-3p	hsa-miR-106b-3p	hsa-miR-10a-3p	hsa-miR-1184
	hsa-miR-133b	hsa-miR-29a-3p	hsa-miR-103a-1-5p	hsa-miR-107	hsa-miR-1178-3p	hsa-miR-1185-5p
	hsa-miR-136-5p	hsa-miR-29b-3p	hsa-miR-103a-2-5p	hsa-miR-1178-3p	hsa-miR-1180-3p	hsa-miR-1202
	hsa-miR-137	hsa-miR-29c-3p	hsa-miR-103b	hsa-miR-1178-5p	hsa-miR-1183	hsa-miR-1203
	hsa-miR-139-5p	hsa-miR-3065-3p	hsa-miR-10400-3p	hsa-miR-1180-3p	hsa-miR-1206	hsa-miR-1205
	hsa-miR-142-5p	hsa-miR-323b-3p	hsa-miR-10400-5p	hsa-miR-1180-5p	hsa-miR-1207-3p	hsa-miR-122-5p
	hsa-miR-144-3p	hsa-miR-335-5p	hsa-miR-10401-5p	hsa-miR-1181	hsa-miR-1208	hsa-miR-1224-5p
	hsa-miR-149-5p	hsa-miR-338-3p	hsa-miR-105-3p	hsa-miR-1182	hsa-miR-1226-3p	hsa-miR-1225-3p
	hsa-miR-154-5p	hsa-miR-34a-5p	hsa-miR-105-5p	hsa-miR-1183	hsa-miR-1227-3p	hsa-miR-1233
	hsa-miR-155-5p	hsa-miR-3622b-5p	hsa-miR-10523-5p	hsa-miR-1184	hsa-miR-1234-3p	hsa-miR-124-3p
	hsa-miR-181a-5p	hsa-miR-4438	hsa-miR-10527-5p	hsa-miR-1185-1-3p	hsa-miR-1237-3p	hsa-miR-1252
	hsa-miR-181b-5p	hsa-miR-449a	hsa-miR-106a-5p	hsa-miR-1185-2-3p	hsa-miR-1244	hsa-miR-1253
	hsa-miR-181c-5p	hsa-miR-4530	hsa-miR-106b-3p	hsa-miR-1193	hsa-miR-1246	hsa-miR-1270
	hsa-miR-181d-5p	hsa-miR-4640-5p	hsa-miR-107	hsa-miR-1199-3p	hsa-miR-1248	hsa-miR-1273e
	hsa-miR-194-5p	hsa-miR-4726-5p	hsa-miR-10b-3p	hsa-miR-1199-5p	hsa-miR-1252-5p	hsa-miR-1273f
	hsa-miR-196a-5p	hsa-miR-4733-3p	hsa-miR-11181-3p	hsa-miR-1200	hsa-miR-1253	hsa-miR-128
	hsa-miR-196b-5p	hsa-miR-490-5p	hsa-miR-11181-5p	hsa-miR-1202	hsa-miR-1255a	hsa-miR-1281
	hsa-miR-199a-3p	hsa-miR-493-5p	hsa-miR-11399	hsa-miR-1203	hsa-miR-1261	hsa-miR-1286
	hsa-miR-199b-3p	hsa-miR-5089-3p	hsa-miR-11401	hsa-miR-1205	hsa-miR-1267	hsa-miR-1289
	hsa-miR-22-3p	hsa-miR-5095	hsa-miR-1178-3p	hsa-miR-1206	hsa-miR-1272	hsa-miR-129-1-3p
	hsa-miR-221-3p	hsa-miR-543	hsa-miR-1180-3p	hsa-miR-1207-5p	hsa-miR-1273d	hsa-miR-129-2-3p
	hsa-miR-222-3p	hsa-miR-548v	hsa-miR-1180-5p	hsa-miR-1208	hsa-miR-1276	hsa-miR-1294
	hsa-miR-24-3p	hsa-miR-5581-3p	hsa-miR-1182	hsa-miR-122-5p	hsa-miR-1279	hsa-miR-1295b-3p
	hsa-miR-26a-5p	hsa-miR-5586-5p	hsa-miR-1183	hsa-miR-1224-3p	hsa-miR-1291	hsa-miR-1303
	hsa-miR-26b-5p	hsa-miR-6077	hsa-miR-1184	hsa-miR-1224-5p	hsa-miR-1292-3p	hsa-miR-1304-5p
	hsa-miR-28-3p	hsa-miR-619-5p	hsa-miR-1185-1-3p	hsa-miR-1225-5p	hsa-miR-1292-5p	hsa-miR-130a-3p
	hsa-miR-29a-3p	hsa-miR-627-5p	hsa-miR-1193	hsa-miR-1226-3p	hsa-miR-1299	hsa-miR-130b-3p
	hsa-miR-29b-3p	hsa-miR-6504-3p	hsa-miR-1199-3p	hsa-miR-1226-5p	hsa-miR-1303	hsa-miR-132-3p
	hsa-miR-29c-3p	hsa-miR-6508-3p	hsa-miR-1200	hsa-miR-1227-5p	hsa-miR-1306-3p	hsa-miR-1324
	hsa-miR-300	hsa-miR-6816-3p	hsa-miR-1202	hsa-miR-1228-3p	hsa-miR-1307-3p	hsa-miR-135a-3p
	hsa-miR-3129-5p	hsa-miR-6854-3p	hsa-miR-1207-5p	hsa-miR-1228-5p	hsa-miR-130b-3p	hsa-miR-135b-3p
	hsa-miR-3146	hsa-miR-6872-3p	hsa-miR-1208	hsa-miR-1229-3p	hsa-miR-1323	hsa-miR-139-3p
	hsa-miR-3200-5p	hsa-miR-6885-3p	hsa-miR-12114	hsa-miR-1229-5p	hsa-miR-133a-3p	hsa-miR-142-5p
	hsa-miR-323a-3p	hsa-miR-7-5p	hsa-miR-12115	hsa-miR-1231	hsa-miR-133b	hsa-miR-143-5p
	hsa-miR-323b-3p	hsa-miR-7107-5p	hsa-miR-12116	hsa-miR-1233-3p	hsa-miR-138-2-3p	hsa-miR-144-3p
	hsa-miR-324-3p	hsa-miR-7151-3p	hsa-miR-12118	hsa-miR-1233-5p	hsa-miR-139-3p	hsa-miR-146a-5p
	hsa-miR-329-3p	hsa-miR-770-5p	hsa-miR-12119	hsa-miR-1236-3p	hsa-miR-140-5p	hsa-miR-146b-5p
	hsa-miR-338-3p	hsa-miR-8080	hsa-miR-12121	hsa-miR-1236-5p	hsa-miR-141-3p	hsa-miR-148a-3p
	hsa-miR-340-5p	hsa-miR-8081	hsa-miR-12122	hsa-miR-1237-3p	hsa-miR-142-3p	hsa-miR-148b-3p
	hsa-miR-34a-5p	hsa-miR-8083	hsa-miR-12124	hsa-miR-1237-5p	hsa-miR-142-5p	hsa-miR-149-3p
	hsa-miR-34c-5p	hsa-miR-937-5p	hsa-miR-12126	hsa-miR-1238-3p	hsa-miR-146a-3p	hsa-miR-151a-3p
	hsa-miR-362-3p		hsa-miR-12127	hsa-miR-1238-5p	hsa-miR-146a-5p	hsa-miR-151a-5p
	hsa-miR-369-3p		hsa-miR-12128	hsa-miR-124-3p	hsa-miR-146b-5p	hsa-miR-151b
	hsa-miR-374a-5p		hsa-miR-12131	hsa-miR-124-5p	hsa-miR-148a-3p	hsa-miR-152
	hsa-miR-374b-5p		hsa-miR-1224-3p	hsa-miR-1243	hsa-miR-148b-3p	hsa-miR-1538
	hsa-miR-379-5p		hsa-miR-1225-3p	hsa-miR-1244	hsa-miR-149-3p	hsa-miR-15a-3p
	hsa-miR-381-3p		hsa-miR-1225-5p	hsa-miR-1247-3p	hsa-miR-149-5p	hsa-miR-17-3p
	hsa-miR-383-5p		hsa-miR-1226-3p	hsa-miR-1247-5p	hsa-miR-151a-3p	hsa-miR-182-5p
	hsa-miR-410-3p		hsa-miR-1226-5p	hsa-miR-1248	hsa-miR-1537-3p	hsa-miR-1825
	hsa-miR-421		hsa-miR-1227-5p	hsa-miR-1249-5p	hsa-miR-154-5p	hsa-miR-1827
	hsa-miR-423-3p		hsa-miR-1228-3p	hsa-miR-1250-5p	hsa-miR-155-3p	hsa-miR-185-5p
	hsa-miR-4262		hsa-miR-1228-5p	hsa-miR-1251-3p	hsa-miR-155-5p	hsa-miR-187-3p
	hsa-miR-431-5p		hsa-miR-1229-3p	hsa-miR-1251-5p	hsa-miR-15a-5p	hsa-miR-18a-5p
	hsa-miR-432-5p		hsa-miR-1229-5p	hsa-miR-1253	hsa-miR-17-5p	hsa-miR-18b-5p
	hsa-miR-4428		hsa-miR-122b-3p	hsa-miR-1254	hsa-miR-181a-3p	hsa-miR-1911-3p
	hsa-miR-449a		hsa-miR-122b-5p	hsa-miR-1255a	hsa-miR-181a-5p	hsa-miR-1914-3p
	hsa-miR-449b-5p		hsa-miR-1231	hsa-miR-1255b-5p	hsa-miR-181c-3p	hsa-miR-196a-5p
	hsa-miR-452-5p		hsa-miR-1233-3p	hsa-miR-1256	hsa-miR-181c-5p	hsa-miR-196b-5p
	hsa-miR-4637		hsa-miR-1233-5p	hsa-miR-1257	hsa-miR-181d-5p	hsa-miR-1972
	hsa-miR-4731-5p		hsa-miR-1236-3p	hsa-miR-125a-3p	hsa-miR-183-3p	hsa-miR-199a-3p
	hsa-miR-483-3p		hsa-miR-1237-3p	hsa-miR-125a-5p	hsa-miR-185-5p	hsa-miR-199b-3p
	hsa-miR-498		hsa-miR-1237-5p	hsa-miR-125b-1-3p	hsa-miR-187-3p	hsa-miR-202-3p
	hsa-miR-501-3p		hsa-miR-1238-3p	hsa-miR-125b-2-3p	hsa-miR-187-5p	hsa-miR-204-3p
	hsa-miR-502-3p		hsa-miR-1238-5p	hsa-miR-125b-5p	hsa-miR-18a-5p	hsa-miR-208a
	hsa-miR-5047		hsa-miR-124-3p	hsa-miR-1260a	hsa-miR-1908-5p	hsa-miR-208b
	hsa-miR-514a-3p		hsa-miR-124-5p	hsa-miR-1260b	hsa-miR-190a-5p	hsa-miR-20a-3p
	hsa-miR-543		hsa-miR-1244	hsa-miR-1262	hsa-miR-1913	hsa-miR-20b-3p
	hsa-miR-545-5p		hsa-miR-1245b-5p	hsa-miR-1264	hsa-miR-192-5p	hsa-miR-211-3p
	hsa-miR-5581-3p		hsa-miR-1248	hsa-miR-1265	hsa-miR-194-5p	hsa-miR-2115-3p
	hsa-miR-5586-5p		hsa-miR-1249-3p	hsa-miR-1266-3p	hsa-miR-196a-5p	hsa-miR-212-3p
	hsa-miR-5590-3p		hsa-miR-1249-5p	hsa-miR-1266-5p	hsa-miR-196b-5p	hsa-miR-218-5p
	hsa-miR-576-5p		hsa-miR-1250-5p	hsa-miR-1267	hsa-miR-1976	hsa-miR-222-5p
	hsa-miR-577		hsa-miR-1251-3p	hsa-miR-1268a	hsa-miR-199a-3p	hsa-miR-2278
	hsa-miR-579-3p		hsa-miR-1251-5p	hsa-miR-1268b	hsa-miR-199b-3p	hsa-miR-2392
	hsa-miR-580-3p		hsa-miR-1255b-2-3p	hsa-miR-1269a	hsa-miR-19a-3p	hsa-miR-25-3p
	hsa-miR-582-5p		hsa-miR-125a-3p	hsa-miR-1269b	hsa-miR-19a-5p	hsa-miR-28-5p
	hsa-miR-616-3p		hsa-miR-125a-5p	hsa-miR-127-3p	hsa-miR-19b-1-5p	hsa-miR-2861
	hsa-miR-627-5p		hsa-miR-125b-1-3p	hsa-miR-127-5p	hsa-miR-19b-2-5p	hsa-miR-301a-3p
	hsa-miR-653-5p		hsa-miR-125b-2-3p	hsa-miR-1270	hsa-miR-200a-3p	hsa-miR-302a-3p
	hsa-miR-654-3p		hsa-miR-1260a	hsa-miR-1271-3p	hsa-miR-200b-3p	hsa-miR-302b-3p
	hsa-miR-654-5p		hsa-miR-1260b	hsa-miR-1271-5p	hsa-miR-200c-3p	hsa-miR-302c-3p
	hsa-miR-665		hsa-miR-1261	hsa-miR-1272	hsa-miR-202-3p	hsa-miR-302d-3p
	hsa-miR-668-3p		hsa-miR-1262	hsa-miR-1273a	hsa-miR-203a-3p	hsa-miR-302e
	hsa-miR-7-5p		hsa-miR-1265	hsa-miR-1273d	hsa-miR-205-5p	hsa-miR-30b-3p
	hsa-miR-802		hsa-miR-1266-3p	hsa-miR-1273e	hsa-miR-2053	hsa-miR-30c-1-3p
	hsa-miR-873-5p		hsa-miR-1268a	hsa-miR-1273f	hsa-miR-2054	hsa-miR-30c-2-3p
	hsa-miR-889-3p		hsa-miR-1269a	hsa-miR-1273g-5p	hsa-miR-208a-3p	hsa-miR-3120-3p
	hsa-miR-892c-5p		hsa-miR-1269b	hsa-miR-1273h-3p	hsa-miR-208b-3p	hsa-miR-3121-3p
	hsa-miR-934		hsa-miR-127-3p	hsa-miR-1273h-5p	hsa-miR-20a-5p	hsa-miR-3123
	hsa-miR-98-5p		hsa-miR-127-5p	hsa-miR-1275	hsa-miR-210-3p	hsa-miR-3125
			hsa-miR-1270	hsa-miR-128-1-5p	hsa-miR-2110	hsa-miR-3126-5p
			hsa-miR-1273h-5p	hsa-miR-128-2-5p	hsa-miR-2115-3p	hsa-miR-3127-5p
			hsa-miR-1275	hsa-miR-128-3p	hsa-miR-2116-3p	hsa-miR-3128
			hsa-miR-1276	hsa-miR-1281	hsa-miR-2116-5p	hsa-miR-3129-5p
			hsa-miR-128-2-5p	hsa-miR-1282	hsa-miR-215-5p	hsa-miR-3133
			hsa-miR-1281	hsa-miR-1285-3p	hsa-miR-22-3p	hsa-miR-3135b
			hsa-miR-1282	hsa-miR-1287-5p	hsa-miR-221-3p	hsa-miR-3137
			hsa-miR-1284	hsa-miR-1288-3p	hsa-miR-222-3p	hsa-miR-3139
			hsa-miR-1285-5p	hsa-miR-1288-5p	hsa-miR-2278	hsa-miR-3150b-3p
			hsa-miR-1287-5p	hsa-miR-129-2-3p	hsa-miR-2355-5p	hsa-miR-3151
			hsa-miR-1288-5p	hsa-miR-129-5p	hsa-miR-23a-3p	hsa-miR-3153
			hsa-miR-1289	hsa-miR-1291	hsa-miR-23b-3p	hsa-miR-3154
			hsa-miR-129-2-3p	hsa-miR-1292-5p	hsa-miR-24-3p	hsa-miR-3158-3p
			hsa-miR-129-5p	hsa-miR-1293	hsa-miR-25-3p	hsa-miR-3158-5p
			hsa-miR-1291	hsa-miR-1294	hsa-miR-26a-1-3p	hsa-miR-3162-5p
			hsa-miR-1292-5p	hsa-miR-1295a	hsa-miR-26a-2-3p	hsa-miR-3166
			hsa-miR-1293	hsa-miR-1295b-3p	hsa-miR-26a-5p	hsa-miR-3173-3p
			hsa-miR-1294	hsa-miR-1295b-5p	hsa-miR-27a-3p	hsa-miR-3175
			hsa-miR-1295a	hsa-miR-1296-3p	hsa-miR-27b-3p	hsa-miR-3177-3p
			hsa-miR-1295b-3p	hsa-miR-1296-5p	hsa-miR-28-3p	hsa-miR-3179
			hsa-miR-1295b-5p	hsa-miR-1298-3p	hsa-miR-299-3p	hsa-miR-3192
			hsa-miR-1296-3p	hsa-miR-1298-5p	hsa-miR-29a-3p	hsa-miR-3194-5p
			hsa-miR-1296-5p	hsa-miR-1299	hsa-miR-29b-3p	hsa-miR-3198
			hsa-miR-1298-5p	hsa-miR-1301-3p	hsa-miR-29c-3p	hsa-miR-32-5p
			hsa-miR-1299	hsa-miR-1301-5p	hsa-miR-300	hsa-miR-3200-5p
			hsa-miR-1301-3p	hsa-miR-1304-3p	hsa-miR-301a-3p	hsa-miR-3202
			hsa-miR-1301-5p	hsa-miR-1304-5p	hsa-miR-301b-3p	hsa-miR-320a
			hsa-miR-1302	hsa-miR-1306-3p	hsa-miR-302c-3p	hsa-miR-320b
			hsa-miR-1303	hsa-miR-1307-3p	hsa-miR-3065-3p	hsa-miR-320c
			hsa-miR-1304-5p	hsa-miR-130a-3p	hsa-miR-30a-5p	hsa-miR-320d
			hsa-miR-1306-3p	hsa-miR-130a-5p	hsa-miR-30d-5p	hsa-miR-320e
			hsa-miR-1306-5p	hsa-miR-130b-3p	hsa-miR-30e-3p	hsa-miR-335-5p
			hsa-miR-1307-3p	hsa-miR-130b-5p	hsa-miR-30e-5p	hsa-miR-338-3p
			hsa-miR-1307-5p	hsa-miR-132-5p	hsa-miR-3121-3p	hsa-miR-33a-5p
			hsa-miR-130b-5p	hsa-miR-1321	hsa-miR-3122	hsa-miR-33b-5p
			hsa-miR-132-3p	hsa-miR-1322	hsa-miR-3124-5p	hsa-miR-340-5p
			hsa-miR-132-5p	hsa-miR-133a-3p	hsa-miR-3125	hsa-miR-3591-5p
			hsa-miR-1321	hsa-miR-133b	hsa-miR-3129-5p	hsa-miR-3605-5p
			hsa-miR-1322	hsa-miR-134-3p	hsa-miR-3133	hsa-miR-3606
			hsa-miR-133a-3p	hsa-miR-134-5p	hsa-miR-3134	hsa-miR-3612
			hsa-miR-133b	hsa-miR-1343-3p	hsa-miR-3135a	hsa-miR-3616-5p
			hsa-miR-134-3p	hsa-miR-1343-5p	hsa-miR-3140-3p	hsa-miR-3622a-5p
			hsa-miR-1343-3p	hsa-miR-135a-3p	hsa-miR-3142	hsa-miR-3622b-5p
			hsa-miR-1343-5p	hsa-miR-135a-5p	hsa-miR-3143	hsa-miR-363-3p
			hsa-miR-135a-2-3p	hsa-miR-135b-3p	hsa-miR-3148	hsa-miR-3646
			hsa-miR-135a-3p	hsa-miR-137	hsa-miR-3152-3p	hsa-miR-3650
			hsa-miR-136-5p	hsa-miR-138-1-3p	hsa-miR-3153	hsa-miR-3653
			hsa-miR-137-3p	hsa-miR-138-2-3p	hsa-miR-3159	hsa-miR-3658
			hsa-miR-138-1-3p	hsa-miR-138-5p	hsa-miR-3162-5p	hsa-miR-3660
			hsa-miR-138-2-3p	hsa-miR-139-3p	hsa-miR-3163	hsa-miR-3662
			hsa-miR-138-5p	hsa-miR-139-5p	hsa-miR-3164	hsa-miR-3666
			hsa-miR-139-3p	hsa-miR-140-5p	hsa-miR-3165	hsa-miR-367-3p
			hsa-miR-139-5p	hsa-miR-141-5p	hsa-miR-3173-3p	hsa-miR-3675-5p
			hsa-miR-140-3p	hsa-miR-142-3p	hsa-miR-3174	hsa-miR-3679-5p
			hsa-miR-140-5p	hsa-miR-143-3p	hsa-miR-3175	hsa-miR-3681-3p
			hsa-miR-143-5p	hsa-miR-143-5p	hsa-miR-3176	hsa-miR-3689a-3p
			hsa-miR-145-3p	hsa-miR-145-3p	hsa-miR-3178	hsa-miR-3689b-3p
			hsa-miR-1469	hsa-miR-145-5p	hsa-miR-3181	hsa-miR-3689c
			hsa-miR-146b-3p	hsa-miR-1468-5p	hsa-miR-3183	hsa-miR-3689d
			hsa-miR-1470	hsa-miR-1469	hsa-miR-3185	hsa-miR-373-3p
			hsa-miR-1471	hsa-miR-146b-3p	hsa-miR-3188	hsa-miR-376a-5p
			hsa-miR-147a	hsa-miR-1470	hsa-miR-3190-5p	hsa-miR-3908
			hsa-miR-149-3p	hsa-miR-147a	hsa-miR-3192-5p	hsa-miR-3915
			hsa-miR-149-5p	hsa-miR-147b	hsa-miR-3193	hsa-miR-3916
			hsa-miR-150-3p	hsa-miR-148a-3p	hsa-miR-3200-5p	hsa-miR-3919
			hsa-miR-150-5p	hsa-miR-148a-5p	hsa-miR-3201	hsa-miR-3922-5p
			hsa-miR-151a-5p	hsa-miR-148b-3p	hsa-miR-320a-3p	hsa-miR-3925-5p
			hsa-miR-151b	hsa-miR-149-3p	hsa-miR-323a-3p	hsa-miR-3927
			hsa-miR-152-3p	hsa-miR-149-5p	hsa-miR-323b-3p	hsa-miR-3928
			hsa-miR-152-5p	hsa-miR-150-3p	hsa-miR-325	hsa-miR-3934
			hsa-miR-153-5p	hsa-miR-150-5p	hsa-miR-329-3p	hsa-miR-3935
			hsa-miR-1537-5p	hsa-miR-151a-5p	hsa-miR-330-3p	hsa-miR-3936
			hsa-miR-1538	hsa-miR-151b	hsa-miR-335-3p	hsa-miR-3939
			hsa-miR-1539	hsa-miR-152-3p	hsa-miR-335-5p	hsa-miR-3942-5p
			hsa-miR-154-5p	hsa-miR-152-5p	hsa-miR-338-3p	hsa-miR-3972
			hsa-miR-155-5p	hsa-miR-153-3p	hsa-miR-339-5p	hsa-miR-3973
			hsa-miR-1587	hsa-miR-153-5p	hsa-miR-33a-5p	hsa-miR-3974
			hsa-miR-15a-3p	hsa-miR-1537-5p	hsa-miR-33b-5p	hsa-miR-3976
			hsa-miR-16-1-3p	hsa-miR-1538	hsa-miR-340-5p	hsa-miR-3978
			hsa-miR-17-3p	hsa-miR-1539	hsa-miR-345-5p	hsa-miR-4251
			hsa-miR-17-5p	hsa-miR-154-5p	hsa-miR-361-5p	hsa-miR-4254
			hsa-miR-181a-2-3p	hsa-miR-155-5p	hsa-miR-3615	hsa-miR-4257
			hsa-miR-181a-5p	hsa-miR-1587	hsa-miR-3618	hsa-miR-4260
			hsa-miR-181b-5p	hsa-miR-15a-3p	hsa-miR-362-3p	hsa-miR-4266
			hsa-miR-181d-3p	hsa-miR-15a-5p	hsa-miR-3622b-5p	hsa-miR-4269
			hsa-miR-181d-5p	hsa-miR-15b-5p	hsa-miR-3650	hsa-miR-4270
			hsa-miR-182-3p	hsa-miR-16-1-3p	hsa-miR-3651	hsa-miR-4271
			hsa-miR-1827	hsa-miR-16-5p	hsa-miR-3652	hsa-miR-4276
			hsa-miR-183-5p	hsa-miR-17-3p	hsa-miR-3654	hsa-miR-4278
			hsa-miR-1843	hsa-miR-181a-2-3p	hsa-miR-3655	hsa-miR-4290
			hsa-miR-185-3p	hsa-miR-181a-3p	hsa-miR-3657	hsa-miR-4291
			hsa-miR-187-3p	hsa-miR-182-3p	hsa-miR-3658	hsa-miR-4295
			hsa-miR-187-5p	hsa-miR-182-5p	hsa-miR-3659	hsa-miR-4300
			hsa-miR-188-3p	hsa-miR-1827	hsa-miR-3660	hsa-miR-4302
			hsa-miR-188-5p	hsa-miR-183-5p	hsa-miR-367-3p	hsa-miR-4303
			hsa-miR-18a-3p	hsa-miR-184	hsa-miR-3688-3p	hsa-miR-4306
			hsa-miR-18b-3p	hsa-miR-185-3p	hsa-miR-369-3p	hsa-miR-4309
			hsa-miR-18b-5p	hsa-miR-185-5p	hsa-miR-3692-3p	hsa-miR-431-3p
			hsa-miR-1908-3p	hsa-miR-187-3p	hsa-miR-374a-3p	hsa-miR-4310
			hsa-miR-1908-5p	hsa-miR-187-5p	hsa-miR-374a-5p	hsa-miR-4311
			hsa-miR-191-3p	hsa-miR-188-3p	hsa-miR-374b-3p	hsa-miR-4316
			hsa-miR-1910-3p	hsa-miR-18a-3p	hsa-miR-374b-5p	hsa-miR-4317
			hsa-miR-1910-5p	hsa-miR-18b-5p	hsa-miR-375-3p	hsa-miR-4328
			hsa-miR-1911-3p	hsa-miR-1908-3p	hsa-miR-376a-5p	hsa-miR-4418
			hsa-miR-1911-5p	hsa-miR-1908-5p	hsa-miR-376b-3p	hsa-miR-4422
			hsa-miR-1912-5p	hsa-miR-1909-3p	hsa-miR-379-5p	hsa-miR-4423-3p
			hsa-miR-1913	hsa-miR-1909-5p	hsa-miR-381-3p	hsa-miR-4424
			hsa-miR-1914-3p	hsa-miR-191-3p	hsa-miR-382-3p	hsa-miR-4428
			hsa-miR-1914-5p	hsa-miR-1910-3p	hsa-miR-382-5p	hsa-miR-4429
			hsa-miR-1915-3p	hsa-miR-1911-3p	hsa-miR-383-5p	hsa-miR-4433-3p
			hsa-miR-1915-5p	hsa-miR-1911-5p	hsa-miR-384	hsa-miR-4434
			hsa-miR-193a-3p	hsa-miR-1913	hsa-miR-3909	hsa-miR-4436a
			hsa-miR-193a-5p	hsa-miR-1914-3p	hsa-miR-3912-3p	hsa-miR-4441
			hsa-miR-193b-3p	hsa-miR-1914-5p	hsa-miR-3916	hsa-miR-4446-3p
			hsa-miR-193b-5p	hsa-miR-1915-3p	hsa-miR-3917	hsa-miR-4451
			hsa-miR-194-3p	hsa-miR-1915-5p	hsa-miR-3922-3p	hsa-miR-4458
			hsa-miR-196a-5p	hsa-miR-192-3p	hsa-miR-3922-5p	hsa-miR-4459
			hsa-miR-196b-3p	hsa-miR-192-5p	hsa-miR-3927-3p	hsa-miR-4463
			hsa-miR-197-3p	hsa-miR-193a-3p	hsa-miR-3938	hsa-miR-4468
			hsa-miR-1972	hsa-miR-193a-5p	hsa-miR-3940-3p	hsa-miR-4470
			hsa-miR-1973	hsa-miR-193b-3p	hsa-miR-3942-5p	hsa-miR-4473
			hsa-miR-1976	hsa-miR-193b-5p	hsa-miR-3945	hsa-miR-4475
			hsa-miR-198	hsa-miR-194-3p	hsa-miR-409-3p	hsa-miR-4476
			hsa-miR-199a-3p	hsa-miR-194-5p	hsa-miR-410-3p	hsa-miR-4484
			hsa-miR-199a-5p	hsa-miR-195-5p	hsa-miR-421	hsa-miR-4493
			hsa-miR-199b-3p	hsa-miR-196b-3p	hsa-miR-422a	hsa-miR-4496
			hsa-miR-199b-5p	hsa-miR-196b-5p	hsa-miR-424-3p	hsa-miR-4499
			hsa-miR-19b-1-5p	hsa-miR-197-3p	hsa-miR-4251	hsa-miR-4500
			hsa-miR-19b-3p	hsa-miR-197-5p	hsa-miR-4255	hsa-miR-4505
			hsa-miR-200b-3p	hsa-miR-1972	hsa-miR-4258	hsa-miR-4511
			hsa-miR-200c-3p	hsa-miR-1973	hsa-miR-4260	hsa-miR-4512
			hsa-miR-202-3p	hsa-miR-1976	hsa-miR-4262	hsa-miR-4516
			hsa-miR-203a-3p	hsa-miR-198	hsa-miR-4267	hsa-miR-451b
			hsa-miR-204-5p	hsa-miR-199a-3p	hsa-miR-4276	hsa-miR-4520a-5p
			hsa-miR-205-3p	hsa-miR-199a-5p	hsa-miR-4279	hsa-miR-4520b-5p
			hsa-miR-205-5p	hsa-miR-199b-3p	hsa-miR-4289	hsa-miR-4526
			hsa-miR-206	hsa-miR-199b-5p	hsa-miR-4307	hsa-miR-4531
			hsa-miR-208a-5p	hsa-miR-19a-5p	hsa-miR-431-3p	hsa-miR-4533
			hsa-miR-20a-5p	hsa-miR-19b-1-5p	hsa-miR-431-5p	hsa-miR-4534
			hsa-miR-20b-5p	hsa-miR-19b-2-5p	hsa-miR-4310	hsa-miR-4536-3p
			hsa-miR-210-3p	hsa-miR-200b-5p	hsa-miR-4311	hsa-miR-454-3p
			hsa-miR-210-5p	hsa-miR-200c-5p	hsa-miR-4312	hsa-miR-4639-5p
			hsa-miR-211-3p	hsa-miR-202-3p	hsa-miR-4322	hsa-miR-4644
			hsa-miR-211-5p	hsa-miR-203a-3p	hsa-miR-4324	hsa-miR-4645-3p
			hsa-miR-2113	hsa-miR-204-3p	hsa-miR-4329	hsa-miR-4646-5p
			hsa-miR-2114-3p	hsa-miR-204-5p	hsa-miR-433-3p	hsa-miR-4649-3p
			hsa-miR-2114-5p	hsa-miR-205-5p	hsa-miR-4420	hsa-miR-4650-5p
			hsa-miR-2115-3p	hsa-miR-206	hsa-miR-4425	hsa-miR-4658
			hsa-miR-2115-5p	hsa-miR-208a-5p	hsa-miR-4428	hsa-miR-4662a-3p
			hsa-miR-2116-3p	hsa-miR-20a-3p	hsa-miR-4438	hsa-miR-4666b
			hsa-miR-2116-5p	hsa-miR-20b-3p	hsa-miR-4440	hsa-miR-4668-5p
			hsa-miR-2117	hsa-miR-21-5p	hsa-miR-4441	hsa-miR-4670-3p
			hsa-miR-212-3p	hsa-miR-210-3p	hsa-miR-4442	hsa-miR-4671-3p
			hsa-miR-212-5p	hsa-miR-211-3p	hsa-miR-4449	hsa-miR-4684-3p
			hsa-miR-214-3p	hsa-miR-211-5p	hsa-miR-4458	hsa-miR-4686
			hsa-miR-216b-5p	hsa-miR-2110	hsa-miR-4459	hsa-miR-4687-3p
			hsa-miR-217-3p	hsa-miR-2113	hsa-miR-4463	hsa-miR-4687-5p
			hsa-miR-219a-1-3p	hsa-miR-2114-5p	hsa-miR-4466	hsa-miR-4689
			hsa-miR-219b-5p	hsa-miR-2115-3p	hsa-miR-4470	hsa-miR-4693-3p
			hsa-miR-22-3p	hsa-miR-2115-5p	hsa-miR-4471	hsa-miR-4695-5p
			hsa-miR-221-3p	hsa-miR-2116-3p	hsa-miR-4473	hsa-miR-4699-5p
			hsa-miR-222-3p	hsa-miR-2116-5p	hsa-miR-4477a	hsa-miR-4701-5p
			hsa-miR-2276-3p	hsa-miR-2117	hsa-miR-4479	hsa-miR-4703-5p
			hsa-miR-2276-5p	hsa-miR-212-5p	hsa-miR-4482-5p	hsa-miR-4707-3p
			hsa-miR-2277-3p	hsa-miR-214-3p	hsa-miR-4485-3p	hsa-miR-4708-5p
			hsa-miR-2278	hsa-miR-214-5p	hsa-miR-4496	hsa-miR-4709-3p
			hsa-miR-2355-3p	hsa-miR-215-3p	hsa-miR-449a	hsa-miR-4709-5p
			hsa-miR-2392	hsa-miR-215-5p	hsa-miR-4505	hsa-miR-4710
			hsa-miR-23a-3p	hsa-miR-216a-3p	hsa-miR-4511	hsa-miR-4712-3p
			hsa-miR-23a-5p	hsa-miR-218-1-3p	hsa-miR-4514	hsa-miR-4712-5p
			hsa-miR-23b-3p	hsa-miR-218-2-3p	hsa-miR-4517	hsa-miR-4715-3p
			hsa-miR-23b-5p	hsa-miR-219a-1-3p	hsa-miR-4519	hsa-miR-4717-5p
			hsa-miR-23c	hsa-miR-219a-2-3p	hsa-miR-451b	hsa-miR-4721
			hsa-miR-24-3p	hsa-miR-22-3p	hsa-miR-452-3p	hsa-miR-4722-3p
			hsa-miR-2467-3p	hsa-miR-22-5p	hsa-miR-4521	hsa-miR-4722-5p
			hsa-miR-2467-5p	hsa-miR-221-3p	hsa-miR-4525	hsa-miR-4723-5p
			hsa-miR-25-3p	hsa-miR-221-5p	hsa-miR-4530	hsa-miR-4725-3p
			hsa-miR-25-5p	hsa-miR-222-3p	hsa-miR-4531	hsa-miR-4727-5p
			hsa-miR-2681-5p	hsa-miR-222-5p	hsa-miR-454-3p	hsa-miR-4728-5p
			hsa-miR-2682-3p	hsa-miR-223-5p	hsa-miR-4632-3p	hsa-miR-4732-5p
			hsa-miR-2682-5p	hsa-miR-224-5p	hsa-miR-4635	hsa-miR-4735-3p
			hsa-miR-26b-3p	hsa-miR-2276-3p	hsa-miR-4637	hsa-miR-4742-5p
			hsa-miR-27a-5p	hsa-miR-2276-5p	hsa-miR-4640-5p	hsa-miR-4745-3p
			hsa-miR-27b-3p	hsa-miR-2277-3p	hsa-miR-4647	hsa-miR-4747-3p
			hsa-miR-28-3p	hsa-miR-2277-5p	hsa-miR-4650-3p	hsa-miR-4747-5p
			hsa-miR-28-5p	hsa-miR-2278	hsa-miR-4657	hsa-miR-4751
			hsa-miR-2861	hsa-miR-2355-3p	hsa-miR-4660	hsa-miR-4753-5p
			hsa-miR-2909	hsa-miR-2392	hsa-miR-4710	hsa-miR-4757-5p
			hsa-miR-296-5p	hsa-miR-23a-5p	hsa-miR-4720-3p	hsa-miR-4760-5p
			hsa-miR-298	hsa-miR-23b-5p	hsa-miR-4723-3p	hsa-miR-4761-5p
			hsa-miR-29b-2-5p	hsa-miR-24-1-5p	hsa-miR-4726-5p	hsa-miR-4766-3p
			hsa-miR-29c-5p	hsa-miR-24-3p	hsa-miR-4729	hsa-miR-4768-3p
			hsa-miR-301b-5p	hsa-miR-2467-3p	hsa-miR-4733-3p	hsa-miR-4769-3p
			hsa-miR-302b-5p	hsa-miR-2467-5p	hsa-miR-4736	hsa-miR-4773
			hsa-miR-302c-5p	hsa-miR-25-5p	hsa-miR-4754	hsa-miR-4784
			hsa-miR-3059-3p	hsa-miR-2681-5p	hsa-miR-4772-5p	hsa-miR-4785
			hsa-miR-3059-5p	hsa-miR-2682-3p	hsa-miR-4775	hsa-miR-4787-3p
			hsa-miR-3065-3p	hsa-miR-2682-5p	hsa-miR-4779	hsa-miR-4790-5p
			hsa-miR-3074-3p	hsa-miR-26a-1-3p	hsa-miR-4792	hsa-miR-4792
			hsa-miR-3074-5p	hsa-miR-26a-5p	hsa-miR-4793-3p	hsa-miR-4802-5p
			hsa-miR-3085-5p	hsa-miR-26b-3p	hsa-miR-4802-3p	hsa-miR-488-3p
			hsa-miR-30a-3p	hsa-miR-26b-5p	hsa-miR-4804-3p	hsa-miR-493-3p
			hsa-miR-30b-3p	hsa-miR-27a-3p	hsa-miR-484	hsa-miR-499a-5p
			hsa-miR-30c-1-3p	hsa-miR-27a-5p	hsa-miR-490-3p	hsa-miR-5000-3p
			hsa-miR-30c-2-3p	hsa-miR-27b-3p	hsa-miR-490-5p	hsa-miR-5002-3p
			hsa-miR-30d-3p	hsa-miR-27b-5p	hsa-miR-493-3p	hsa-miR-5006-5p
			hsa-miR-30e-3p	hsa-miR-28-3p	hsa-miR-493-5p	hsa-miR-5007-5p
			hsa-miR-3116	hsa-miR-28-5p	hsa-miR-495-3p	hsa-miR-5008-5p
			hsa-miR-3120-3p	hsa-miR-2861	hsa-miR-497-3p	hsa-miR-5011-3p
			hsa-miR-3120-5p	hsa-miR-2909	hsa-miR-498-5p	hsa-miR-505-5p
			hsa-miR-3122	hsa-miR-296-3p	hsa-miR-499a-5p	hsa-miR-506-3p
			hsa-miR-3124-3p	hsa-miR-296-5p	hsa-miR-5006-5p	hsa-miR-506-5p
			hsa-miR-3124-5p	hsa-miR-297	hsa-miR-5008-5p	hsa-miR-5088
			hsa-miR-3126-5p	hsa-miR-298	hsa-miR-501-3p	hsa-miR-509-3-5p
			hsa-miR-3127-3p	hsa-miR-299-5p	hsa-miR-502-3p	hsa-miR-509-5p
			hsa-miR-3127-5p	hsa-miR-29b-1-5p	hsa-miR-502-5p	hsa-miR-518c-3p
			hsa-miR-3130-5p	hsa-miR-29b-2-5p	hsa-miR-5047	hsa-miR-518f-3p
			hsa-miR-3131	hsa-miR-29c-5p	hsa-miR-507	hsa-miR-5190
			hsa-miR-3132	hsa-miR-301a-5p	hsa-miR-5089-3p	hsa-miR-5191
			hsa-miR-3135b	hsa-miR-301b-3p	hsa-miR-509-3p	hsa-miR-5192
			hsa-miR-3137	hsa-miR-301b-5p	hsa-miR-5095	hsa-miR-5194
			hsa-miR-3138	hsa-miR-302a-3p	hsa-miR-5096	hsa-miR-5196-5p
			hsa-miR-3140-3p	hsa-miR-3064-3p	hsa-miR-512-3p	hsa-miR-5197-3p
			hsa-miR-3142	hsa-miR-3064-5p	hsa-miR-513b-3p	hsa-miR-519a-3p
			hsa-miR-3144-3p	hsa-miR-3065-3p	hsa-miR-518c-5p	hsa-miR-520f
			hsa-miR-3147	hsa-miR-3074-5p	hsa-miR-543	hsa-miR-523-3p
			hsa-miR-3150a-3p	hsa-miR-30a-3p	hsa-miR-545-3p	hsa-miR-539-5p
			hsa-miR-3150a-5p	hsa-miR-30b-3p	hsa-miR-545-5p	hsa-miR-544a
			hsa-miR-3150b-3p	hsa-miR-30c-1-3p	hsa-miR-548a-3p	hsa-miR-544b
			hsa-miR-3150b-5p	hsa-miR-30c-2-3p	hsa-miR-548ac	hsa-miR-545-3p
			hsa-miR-3151-3p	hsa-miR-30d-3p	hsa-miR-548ae-3p	hsa-miR-545-5p
			hsa-miR-3151-5p	hsa-miR-30e-3p	hsa-miR-548ah-3p	hsa-miR-548a-5p
			hsa-miR-3152-5p	hsa-miR-31-3p	hsa-miR-548aj-3p	hsa-miR-548ab
			hsa-miR-3153	hsa-miR-31-5p	hsa-miR-548am-3p	hsa-miR-548ag
			hsa-miR-3154	hsa-miR-3116	hsa-miR-548aq-3p	hsa-miR-548ai
			hsa-miR-3155a	hsa-miR-3118	hsa-miR-548ar-3p	hsa-miR-548ak
			hsa-miR-3155b	hsa-miR-3119	hsa-miR-548az-3p	hsa-miR-548am-5p
			hsa-miR-3157-3p	hsa-miR-3120-3p	hsa-miR-548bb-3p	hsa-miR-548an
			hsa-miR-3158-3p	hsa-miR-3120-5p	hsa-miR-548bc	hsa-miR-548ao-5p
			hsa-miR-3158-5p	hsa-miR-3121-5p	hsa-miR-548c-3p	hsa-miR-548ap-5p
			hsa-miR-3159	hsa-miR-3122	hsa-miR-548d-3p	hsa-miR-548aq-5p
			hsa-miR-3160-5p	hsa-miR-3124-3p	hsa-miR-548e-3p	hsa-miR-548ar-5p
			hsa-miR-3161	hsa-miR-3124-5p	hsa-miR-548f-3p	hsa-miR-548as-5p
			hsa-miR-3162-3p	hsa-miR-3125	hsa-miR-548g-3p	hsa-miR-548au-5p
			hsa-miR-3162-5p	hsa-miR-3126-3p	hsa-miR-548h-3p	hsa-miR-548av-5p
			hsa-miR-3166	hsa-miR-3126-5p	hsa-miR-548j-3p	hsa-miR-548ax
			hsa-miR-3169	hsa-miR-3127-3p	hsa-miR-548k	hsa-miR-548b-5p
			hsa-miR-3173-3p	hsa-miR-3127-5p	hsa-miR-548l	hsa-miR-548c-5p
			hsa-miR-3173-5p	hsa-miR-3129-5p	hsa-miR-548o-3p	hsa-miR-548d-5p
			hsa-miR-3174	hsa-miR-3130-3p	hsa-miR-548s	hsa-miR-548h-5p
			hsa-miR-3175	hsa-miR-3131	hsa-miR-548v	hsa-miR-548i
			hsa-miR-3176	hsa-miR-3132	hsa-miR-548x-3p	hsa-miR-548j
			hsa-miR-3177-3p	hsa-miR-3135a	hsa-miR-548z	hsa-miR-548k
			hsa-miR-3177-5p	hsa-miR-3135b	hsa-miR-549a-3p	hsa-miR-548l
			hsa-miR-3178	hsa-miR-3136-5p	hsa-miR-551a	hsa-miR-548n
			hsa-miR-3179	hsa-miR-3137	hsa-miR-557	hsa-miR-548o-5p
			hsa-miR-3180	hsa-miR-3138	hsa-miR-5581-3p	hsa-miR-548t-5p
			hsa-miR-3180-3p	hsa-miR-3139	hsa-miR-5586-5p	hsa-miR-548u
			hsa-miR-3181	hsa-miR-3140-3p	hsa-miR-559	hsa-miR-548y
			hsa-miR-3183	hsa-miR-3141	hsa-miR-5590-3p	hsa-miR-555
			hsa-miR-3185	hsa-miR-3142	hsa-miR-568	hsa-miR-5582-5p
			hsa-miR-3186-3p	hsa-miR-3147	hsa-miR-569	hsa-miR-559
			hsa-miR-3187-3p	hsa-miR-3150a-3p	hsa-miR-5692a	hsa-miR-5590-3p
			hsa-miR-3188	hsa-miR-3150b-3p	hsa-miR-5693	hsa-miR-5591-5p
			hsa-miR-3189-5p	hsa-miR-3151-5p	hsa-miR-570-3p	hsa-miR-5680
			hsa-miR-3190-3p	hsa-miR-3152-3p	hsa-miR-5700	hsa-miR-5681a
			hsa-miR-3190-5p	hsa-miR-3153	hsa-miR-571	hsa-miR-5690
			hsa-miR-3191-3p	hsa-miR-3154	hsa-miR-573	hsa-miR-5698
			hsa-miR-3192-3p	hsa-miR-3155a	hsa-miR-576-3p	hsa-miR-570-5p
			hsa-miR-3192-5p	hsa-miR-3155b	hsa-miR-576-5p	hsa-miR-5703
			hsa-miR-3193	hsa-miR-3156-3p	hsa-miR-577	hsa-miR-573
			hsa-miR-3194-3p	hsa-miR-3157-3p	hsa-miR-580-3p	hsa-miR-577
			hsa-miR-3194-5p	hsa-miR-3157-5p	hsa-miR-581	hsa-miR-580
			hsa-miR-3196	hsa-miR-3158-3p	hsa-miR-582-3p	hsa-miR-582-5p
			hsa-miR-3197	hsa-miR-3158-5p	hsa-miR-583	hsa-miR-583
			hsa-miR-3198	hsa-miR-3159	hsa-miR-584-5p	hsa-miR-589-3p
			hsa-miR-3199	hsa-miR-3160-3p	hsa-miR-586	hsa-miR-589-5p
			hsa-miR-3200-3p	hsa-miR-3160-5p	hsa-miR-587	hsa-miR-661
			hsa-miR-3202	hsa-miR-3162-3p	hsa-miR-589-3p	hsa-miR-665
			hsa-miR-320a-3p	hsa-miR-3162-5p	hsa-miR-590-3p	hsa-miR-7-5p
			hsa-miR-320b	hsa-miR-3164	hsa-miR-591	hsa-miR-708-5p
			hsa-miR-320c	hsa-miR-3165	hsa-miR-597-5p	hsa-miR-718
			hsa-miR-320d	hsa-miR-3169	hsa-miR-603	hsa-miR-720
			hsa-miR-323a-5p	hsa-miR-3170	hsa-miR-606	hsa-miR-765
			hsa-miR-323b-5p	hsa-miR-3173-3p	hsa-miR-607	hsa-miR-766-5p
			hsa-miR-324-3p	hsa-miR-3173-5p	hsa-miR-6077	hsa-miR-770-5p
			hsa-miR-324-5p	hsa-miR-3174	hsa-miR-609	hsa-miR-873-3p
			hsa-miR-325	hsa-miR-3175	hsa-miR-611	hsa-miR-877-5p
			hsa-miR-326	hsa-miR-3176	hsa-miR-612	hsa-miR-9-3p
			hsa-miR-328-3p	hsa-miR-3177-3p	hsa-miR-6124	hsa-miR-92a-3p
			hsa-miR-328-5p	hsa-miR-3177-5p	hsa-miR-613	hsa-miR-92b-3p
			hsa-miR-331-3p	hsa-miR-3178	hsa-miR-615-3p	hsa-miR-936
			hsa-miR-331-5p	hsa-miR-3179	hsa-miR-619-5p	hsa-miR-98
			hsa-miR-335-3p	hsa-miR-3180	hsa-miR-620
			hsa-miR-337-3p	hsa-miR-3180-3p	hsa-miR-621
			hsa-miR-338-3p	hsa-miR-3180-5p	hsa-miR-625-5p
			hsa-miR-339-3p	hsa-miR-3181	hsa-miR-627-3p
			hsa-miR-339-5p	hsa-miR-3182	hsa-miR-627-5p
			hsa-miR-33b-3p	hsa-miR-3183	hsa-miR-632
			hsa-miR-33b-5p	hsa-miR-3184-5p	hsa-miR-634
			hsa-miR-345-3p	hsa-miR-3185	hsa-miR-635
			hsa-miR-345-5p	hsa-miR-3186-3p	hsa-miR-636
			hsa-miR-346	hsa-miR-3186-5p	hsa-miR-639
			hsa-miR-34a-5p	hsa-miR-3187-3p	hsa-miR-640
			hsa-miR-34b-3p	hsa-miR-3187-5p	hsa-miR-642a-5p
			hsa-miR-34b-5p	hsa-miR-3188	hsa-miR-643
			hsa-miR-34c-3p	hsa-miR-3189-3p	hsa-miR-646
			hsa-miR-34c-5p	hsa-miR-3190-3p	hsa-miR-649
			hsa-miR-361-3p	hsa-miR-3190-5p	hsa-miR-6504-3p
			hsa-miR-361-5p	hsa-miR-3191-3p	hsa-miR-6508-3p
			hsa-miR-3610	hsa-miR-3191-5p	hsa-miR-651-5p
			hsa-miR-3614-3p	hsa-miR-3192-3p	hsa-miR-653-5p
			hsa-miR-3615	hsa-miR-3192-5p	hsa-miR-655-3p
			hsa-miR-3619-3p	hsa-miR-3193	hsa-miR-661
			hsa-miR-3619-5p	hsa-miR-3194-3p	hsa-miR-662
			hsa-miR-362-5p	hsa-miR-3194-5p	hsa-miR-663a
			hsa-miR-3620-3p	hsa-miR-3195	hsa-miR-663b
			hsa-miR-3620-5p	hsa-miR-3196	hsa-miR-664a-3p
			hsa-miR-3621	hsa-miR-3197	hsa-miR-6749-3p
			hsa-miR-3622a-3p	hsa-miR-3198	hsa-miR-676-3p
			hsa-miR-3622a-5p	hsa-miR-3199	hsa-miR-6761-5p
			hsa-miR-3622b-3p	hsa-miR-3200-3p	hsa-miR-6769b-3p
			hsa-miR-3622b-5p	hsa-miR-3202	hsa-miR-6778-3p
			hsa-miR-363-5p	hsa-miR-320b	hsa-miR-6797-3p
			hsa-miR-3648	hsa-miR-320c	hsa-miR-6816-3p
			hsa-miR-3651	hsa-miR-320d	hsa-miR-6817-3p
			hsa-miR-3655	hsa-miR-320e	hsa-miR-6831-5p
			hsa-miR-3659	hsa-miR-323a-5p	hsa-miR-6854-3p
			hsa-miR-365a-5p	hsa-miR-323b-5p	hsa-miR-6872-3p
			hsa-miR-365b-5p	hsa-miR-324-3p	hsa-miR-6885-3p
			hsa-miR-3660	hsa-miR-325	hsa-miR-7-2-3p
			hsa-miR-3662	hsa-miR-326	hsa-miR-7107-5p
			hsa-miR-3663-3p	hsa-miR-328-5p	hsa-miR-711
			hsa-miR-3663-5p	hsa-miR-329-5p	hsa-miR-7151-3p
			hsa-miR-3665	hsa-miR-330-3p	hsa-miR-7151-5p
			hsa-miR-3667-3p	hsa-miR-330-5p	hsa-miR-761
			hsa-miR-3667-5p	hsa-miR-331-3p	hsa-miR-766-3p
			hsa-miR-367-3p	hsa-miR-331-5p	hsa-miR-767-5p
			hsa-miR-3670	hsa-miR-335-3p	hsa-miR-770-5p
			hsa-miR-3675-3p	hsa-miR-337-3p	hsa-miR-802
			hsa-miR-3677-3p	hsa-miR-337-5p	hsa-miR-8080
			hsa-miR-3678-3p	hsa-miR-338-3p	hsa-miR-8081
			hsa-miR-3679-5p	hsa-miR-339-3p	hsa-miR-8083
			hsa-miR-3680-5p	hsa-miR-339-5p	hsa-miR-873-5p
			hsa-miR-3681-5p	hsa-miR-33a-5p	hsa-miR-875-3p
			hsa-miR-3689a-3p	hsa-miR-33b-3p	hsa-miR-885-3p
			hsa-miR-3689b-3p	hsa-miR-33b-5p	hsa-miR-889-3p
			hsa-miR-3689c	hsa-miR-340-3p	hsa-miR-891a-3p
			hsa-miR-3689d	hsa-miR-342-3p	hsa-miR-892c-5p
			hsa-miR-3689f	hsa-miR-342-5p	hsa-miR-922
			hsa-miR-3691-3p	hsa-miR-345-5p	hsa-miR-92b-3p
			hsa-miR-3692-5p	hsa-miR-346	hsa-miR-93-5p
			hsa-miR-370-3p	hsa-miR-34a-5p	hsa-miR-933
			hsa-miR-370-5p	hsa-miR-34b-5p	hsa-miR-937-5p
			hsa-miR-3713	hsa-miR-34c-3p	hsa-miR-941
			hsa-miR-3714	hsa-miR-34c-5p	hsa-miR-942-3p
			hsa-miR-371b-3p	hsa-miR-3529-5p	hsa-miR-942-5p
			hsa-miR-373-3p	hsa-miR-3591-5p	hsa-miR-95-5p
			hsa-miR-374b-3p	hsa-miR-3605-3p	hsa-miR-9500
			hsa-miR-374c-3p	hsa-miR-3605-5p	hsa-miR-98-5p
			hsa-miR-374c-5p	hsa-miR-361-3p	hsa-miR-9902
			hsa-miR-375-3p	hsa-miR-361-5p	hsa-mir-101-2
			hsa-miR-377-5p	hsa-miR-3610	hsa-mir-103a-1
			hsa-miR-378b	hsa-miR-3612	hsa-mir-103a-2
			hsa-miR-378d	hsa-miR-3614-3p	hsa-mir-1244-1
			hsa-miR-378f	hsa-miR-3614-5p	hsa-mir-1255b-2
			hsa-miR-378g	hsa-miR-3615	hsa-mir-1270
			hsa-miR-378i	hsa-miR-3616-3p	hsa-mir-128-1
			hsa-miR-382-5p	hsa-miR-3616-5p	hsa-mir-142
			hsa-miR-383-3p	hsa-miR-3617-3p	hsa-mir-153-1
			hsa-miR-3907	hsa-miR-3619-3p	hsa-mir-16-1
			hsa-miR-3909	hsa-miR-3619-5p	hsa-mir-181a-1
			hsa-miR-3911	hsa-miR-3620-3p	hsa-mir-181a-2
			hsa-miR-3912-5p	hsa-miR-3620-5p	hsa-mir-181b-1
			hsa-miR-3916	hsa-miR-3621	hsa-mir-181b-2
			hsa-miR-3917	hsa-miR-3622a-3p	hsa-mir-194-1
			hsa-miR-3918	hsa-miR-3622a-5p	hsa-mir-196a-2
			hsa-miR-3919	hsa-miR-3622b-3p	hsa-mir-19b-1
			hsa-miR-3920	hsa-miR-3622b-5p	hsa-mir-24-1
			hsa-miR-3921	hsa-miR-363-5p	hsa-mir-24-2
			hsa-miR-3922-5p	hsa-miR-3648	hsa-mir-2467
			hsa-miR-3924	hsa-miR-3649	hsa-mir-29b-2
			hsa-miR-3927-3p	hsa-miR-3650	hsa-mir-3064
			hsa-miR-3928-5p	hsa-miR-3651	hsa-mir-30c-1
			hsa-miR-3929	hsa-miR-3652	hsa-mir-30c-2
			hsa-miR-3934-3p	hsa-miR-3653-5p	hsa-mir-3158-1
			hsa-miR-3936	hsa-miR-3654	hsa-mir-3198-2
			hsa-miR-3937	hsa-miR-3655	hsa-mir-324
			hsa-miR-3939	hsa-miR-3656	hsa-mir-3613
			hsa-miR-3940-3p	hsa-miR-3657	hsa-mir-3614
			hsa-miR-3940-5p	hsa-miR-3659	hsa-mir-3679
			hsa-miR-3944-5p	hsa-miR-365a-5p	hsa-mir-3688-2
			hsa-miR-3945	hsa-miR-365b-5p	hsa-mir-378d-2
			hsa-miR-3960	hsa-miR-3660	hsa-mir-3926-2
			hsa-miR-3972	hsa-miR-3661	hsa-mir-4435-1
			hsa-miR-410-3p	hsa-miR-3662	hsa-mir-4474
			hsa-miR-410-5p	hsa-miR-3663-3p	hsa-mir-4638
			hsa-miR-412-3p	hsa-miR-3663-5p	hsa-mir-4639
			hsa-miR-412-5p	hsa-miR-3664-3p	hsa-mir-4645
			hsa-miR-422a	hsa-miR-3665	hsa-mir-4646
			hsa-miR-423-3p	hsa-miR-3666	hsa-mir-4659a
			hsa-miR-423-5p	hsa-miR-3667-3p	hsa-mir-4659b
			hsa-miR-4252	hsa-miR-3670	hsa-mir-4667
			hsa-miR-4257	hsa-miR-3674	hsa-mir-4676
			hsa-miR-4259	hsa-miR-3675-5p	hsa-mir-4680
			hsa-miR-4260	hsa-miR-3677-3p	hsa-mir-4691
			hsa-miR-4261	hsa-miR-3677-5p	hsa-mir-4703
			hsa-miR-4262	hsa-miR-3678-3p	hsa-mir-4709
			hsa-miR-4264	hsa-miR-3679-3p	hsa-mir-4727
			hsa-miR-4265	hsa-miR-3679-5p	hsa-mir-4747
			hsa-miR-4268	hsa-miR-3680-3p	hsa-mir-4758
			hsa-miR-4269	hsa-miR-3681-5p	hsa-mir-4766
			hsa-miR-4270	hsa-miR-3682-5p	hsa-mir-4771-1
			hsa-miR-4271	hsa-miR-3685	hsa-mir-4773-1
			hsa-miR-4274	hsa-miR-3688-5p	hsa-mir-4774
			hsa-miR-4278	hsa-miR-3689a-3p	hsa-mir-4777
			hsa-miR-4279	hsa-miR-3689b-3p	hsa-mir-4787
			hsa-miR-4283	hsa-miR-3689c	hsa-mir-4796
			hsa-miR-4284	hsa-miR-3689d	hsa-mir-4797
			hsa-miR-4285	hsa-miR-3690	hsa-mir-4800
			hsa-miR-4286	hsa-miR-3691-5p	hsa-mir-548d-1
			hsa-miR-4287	hsa-miR-3692-3p	hsa-mir-550a-1
			hsa-miR-4289	hsa-miR-3692-5p	hsa-mir-593
			hsa-miR-4290	hsa-miR-370-3p	hsa-mir-616
			hsa-miR-4291	hsa-miR-370-5p	hsa-mir-629
			hsa-miR-4292	hsa-miR-3713	hsa-mir-7-1
			hsa-miR-4294	hsa-miR-3714	hsa-mir-92a-1
			hsa-miR-4296	hsa-miR-371a-3p	hsa-miR-144-3p
			hsa-miR-4297	hsa-miR-373-3p	hsa-miR-181b-5p
			hsa-miR-4298	hsa-miR-375	hsa-miR-21-5p
			hsa-miR-4299	hsa-miR-376a-2-5p	hsa-miR-7-5p
			hsa-miR-4302	hsa-miR-376a-5p	hsa-miR-139-5p
			hsa-miR-4303	hsa-miR-376c-5p
			hsa-miR-4304	hsa-miR-377-5p
			hsa-miR-431-3p	hsa-miR-378a-3p
			hsa-miR-431-5p	hsa-miR-378a-5p
			hsa-miR-4312	hsa-miR-378b
			hsa-miR-4314	hsa-miR-378c
			hsa-miR-4316	hsa-miR-378d
			hsa-miR-4317	hsa-miR-378e
			hsa-miR-432-3p	hsa-miR-378f
			hsa-miR-432-5p	hsa-miR-378g
			hsa-miR-4323	hsa-miR-378h
			hsa-miR-4326	hsa-miR-378i
			hsa-miR-4327	hsa-miR-378j
			hsa-miR-433-5p	hsa-miR-379-5p
			hsa-miR-4330	hsa-miR-380-5p
			hsa-miR-4420	hsa-miR-381-5p
			hsa-miR-4421	hsa-miR-383-3p
			hsa-miR-4422	hsa-miR-383-5p
			hsa-miR-4425	hsa-miR-3907
			hsa-miR-4428	hsa-miR-3908
			hsa-miR-4429	hsa-miR-3909
			hsa-miR-4433a-3p	hsa-miR-3911
			hsa-miR-4433a-5p	hsa-miR-3913-5p
			hsa-miR-4433b-3p	hsa-miR-3915
			hsa-miR-4433b-5p	hsa-miR-3916
			hsa-miR-4436a	hsa-miR-3917
			hsa-miR-4436b-5p	hsa-miR-3918
			hsa-miR-4437	hsa-miR-3919
			hsa-miR-4439	hsa-miR-3921
			hsa-miR-4440	hsa-miR-3922-3p
			hsa-miR-4443	hsa-miR-3922-5p
			hsa-miR-4444	hsa-miR-3923
			hsa-miR-4445-5p	hsa-miR-3925-3p
			hsa-miR-4446-3p	hsa-miR-3925-5p
			hsa-miR-4446-5p	hsa-miR-3926
			hsa-miR-4447	hsa-miR-3927-5p
			hsa-miR-4448	hsa-miR-3928-3p
			hsa-miR-4449	hsa-miR-3928-5p
			hsa-miR-4450	hsa-miR-3929
			hsa-miR-4451	hsa-miR-3934-3p
			hsa-miR-4453	hsa-miR-3934-5p
			hsa-miR-4458	hsa-miR-3936
			hsa-miR-4462	hsa-miR-3937
			hsa-miR-4464	hsa-miR-3939
			hsa-miR-4466	hsa-miR-3940-5p
			hsa-miR-4467	hsa-miR-3941
			hsa-miR-4469	hsa-miR-3944-3p
			hsa-miR-4473	hsa-miR-3944-5p
			hsa-miR-4474-3p	hsa-miR-3945
			hsa-miR-4476	hsa-miR-3960
			hsa-miR-4479	hsa-miR-3972
			hsa-miR-4481	hsa-miR-3974
			hsa-miR-4482-5p	hsa-miR-3975
			hsa-miR-4483	hsa-miR-3977
			hsa-miR-4484	hsa-miR-3978
			hsa-miR-4485-3p	hsa-miR-409-5p
			hsa-miR-4485-5p	hsa-miR-410-5p
			hsa-miR-4486	hsa-miR-411-5p
			hsa-miR-4487	hsa-miR-412-3p
			hsa-miR-4488	hsa-miR-422a
			hsa-miR-4489	hsa-miR-423-3p
			hsa-miR-4490	hsa-miR-423-5p
			hsa-miR-4492	hsa-miR-424-5p
			hsa-miR-4493	hsa-miR-425-3p
			hsa-miR-4494	hsa-miR-4252
			hsa-miR-4497	hsa-miR-4253
			hsa-miR-4498	hsa-miR-4254
			hsa-miR-4499	hsa-miR-4257
			hsa-miR-449a	hsa-miR-4259
			hsa-miR-449b-3p	hsa-miR-4260
			hsa-miR-449b-5p	hsa-miR-4262
			hsa-miR-449c-3p	hsa-miR-4263
			hsa-miR-449c-5p	hsa-miR-4265
			hsa-miR-4505	hsa-miR-4266
			hsa-miR-4506	hsa-miR-4267
			hsa-miR-4507	hsa-miR-4268
			hsa-miR-4508	hsa-miR-4270
			hsa-miR-450a-1-3p	hsa-miR-4271
			hsa-miR-450a-2-3p	hsa-miR-4273
			hsa-miR-4511	hsa-miR-4276
			hsa-miR-4512	hsa-miR-4277
			hsa-miR-4513	hsa-miR-4278
			hsa-miR-4514	hsa-miR-4279
			hsa-miR-4515	hsa-miR-4280
			hsa-miR-4516	hsa-miR-4281
			hsa-miR-4518	hsa-miR-4283
			hsa-miR-4519	hsa-miR-4284
			hsa-miR-452-5p	hsa-miR-4285
			hsa-miR-4520-5p	hsa-miR-4286
			hsa-miR-4521	hsa-miR-4287
			hsa-miR-4522	hsa-miR-4288
			hsa-miR-4523	hsa-miR-4289
			hsa-miR-4524a-3p	hsa-miR-4290
			hsa-miR-4524b-3p	hsa-miR-4291
			hsa-miR-4525	hsa-miR-4292
			hsa-miR-4526	hsa-miR-4294
			hsa-miR-4527	hsa-miR-4295
			hsa-miR-4529-3p	hsa-miR-4296
			hsa-miR-4529-5p	hsa-miR-4297
			hsa-miR-4530	hsa-miR-4298
			hsa-miR-4531	hsa-miR-4299
			hsa-miR-4533	hsa-miR-4300
			hsa-miR-4534	hsa-miR-4301
			hsa-miR-4538	hsa-miR-4302
			hsa-miR-4539	hsa-miR-4303
			hsa-miR-455-3p	hsa-miR-4304
			hsa-miR-4632-3p	hsa-miR-4306
			hsa-miR-4632-5p	hsa-miR-4307
			hsa-miR-4633-3p	hsa-miR-4308
			hsa-miR-4633-5p	hsa-miR-4309
			hsa-miR-4634	hsa-miR-431-3p
			hsa-miR-4637	hsa-miR-431-5p
			hsa-miR-4638-3p	hsa-miR-4311
			hsa-miR-4638-5p	hsa-miR-4312
			hsa-miR-4639-3p	hsa-miR-4313
			hsa-miR-4640-3p	hsa-miR-4315
			hsa-miR-4642	hsa-miR-4316
			hsa-miR-4643	hsa-miR-4318
			hsa-miR-4644	hsa-miR-4319
			hsa-miR-4645-3p	hsa-miR-432-3p
			hsa-miR-4646-5p	hsa-miR-432-5p
			hsa-miR-4647	hsa-miR-4320
			hsa-miR-4648	hsa-miR-4321
			hsa-miR-4649-5p	hsa-miR-4322
			hsa-miR-4650-3p	hsa-miR-4323
			hsa-miR-4650-5p	hsa-miR-4324
			hsa-miR-4651	hsa-miR-4326
			hsa-miR-4652-3p	hsa-miR-4327
			hsa-miR-4653-3p	hsa-miR-4329
			hsa-miR-4654	hsa-miR-433-3p
			hsa-miR-4655-3p	hsa-miR-433-5p
			hsa-miR-4655-5p	hsa-miR-4417
			hsa-miR-4656	hsa-miR-4419a
			hsa-miR-4657	hsa-miR-4419b
			hsa-miR-4659a-3p	hsa-miR-4420
			hsa-miR-4659b-3p	hsa-miR-4421
			hsa-miR-4660	hsa-miR-4423-5p
			hsa-miR-4661-3p	hsa-miR-4424
			hsa-miR-4661-5p	hsa-miR-4425
			hsa-miR-4664-3p	hsa-miR-4428
			hsa-miR-4664-5p	hsa-miR-4430
			hsa-miR-4665-5p	hsa-miR-4432
			hsa-miR-4669	hsa-miR-4433a-3p
			hsa-miR-4670-3p	hsa-miR-4433b-3p
			hsa-miR-4672	hsa-miR-4435
			hsa-miR-4673	hsa-miR-4436a
			hsa-miR-4675	hsa-miR-4436b-3p
			hsa-miR-4676-3p	hsa-miR-4436b-5p
			hsa-miR-4677-5p	hsa-miR-4437
			hsa-miR-4679	hsa-miR-4439
			hsa-miR-4681	hsa-miR-4440
			hsa-miR-4682	hsa-miR-4442
			hsa-miR-4684-3p	hsa-miR-4443
			hsa-miR-4685-3p	hsa-miR-4444
			hsa-miR-4685-5p	hsa-miR-4445-5p
			hsa-miR-4686	hsa-miR-4446-3p
			hsa-miR-4687-3p	hsa-miR-4446-5p
			hsa-miR-4687-5p	hsa-miR-4447
			hsa-miR-4688	hsa-miR-4448
			hsa-miR-4689	hsa-miR-4449
			hsa-miR-4690-5p	hsa-miR-4450
			hsa-miR-4691-5p	hsa-miR-4451
			hsa-miR-4692	hsa-miR-4453
			hsa-miR-4695-3p	hsa-miR-4455
			hsa-miR-4697-3p	hsa-miR-4456
			hsa-miR-4700-5p	hsa-miR-4457
			hsa-miR-4701-3p	hsa-miR-4458
			hsa-miR-4703-5p	hsa-miR-4459
			hsa-miR-4704-3p	hsa-miR-4461
			hsa-miR-4706	hsa-miR-4462
			hsa-miR-4707-3p	hsa-miR-4463
			hsa-miR-4708-3p	hsa-miR-4465
			hsa-miR-4708-5p	hsa-miR-4466
			hsa-miR-4709-3p	hsa-miR-4467
			hsa-miR-4710	hsa-miR-4469
			hsa-miR-4711-5p	hsa-miR-4471
			hsa-miR-4712-5p	hsa-miR-4472
			hsa-miR-4713-3p	hsa-miR-4473
			hsa-miR-4713-5p	hsa-miR-4474-3p
			hsa-miR-4714-3p	hsa-miR-4476
			hsa-miR-4715-3p	hsa-miR-4478
			hsa-miR-4715-5p	hsa-miR-4479
			hsa-miR-4716-5p	hsa-miR-4481
			hsa-miR-4717-3p	hsa-miR-4482-3p
			hsa-miR-4717-5p	hsa-miR-4483
			hsa-miR-4721	hsa-miR-4484
			hsa-miR-4722-5p	hsa-miR-4485-5p
			hsa-miR-4723-3p	hsa-miR-4486
			hsa-miR-4723-5p	hsa-miR-4487
			hsa-miR-4724-3p	hsa-miR-4488
			hsa-miR-4724-5p	hsa-miR-4489
			hsa-miR-4725-5p	hsa-miR-4490
			hsa-miR-4726-3p	hsa-miR-4492
			hsa-miR-4726-5p	hsa-miR-4493
			hsa-miR-4727-3p	hsa-miR-4494
			hsa-miR-4727-5p	hsa-miR-4496
			hsa-miR-4728-3p	hsa-miR-4497
			hsa-miR-4728-5p	hsa-miR-4498
			hsa-miR-4730	hsa-miR-4499
			hsa-miR-4731-3p	hsa-miR-449a
			hsa-miR-4731-5p	hsa-miR-449b-5p
			hsa-miR-4732-3p	hsa-miR-449c-3p
			hsa-miR-4732-5p	hsa-miR-449c-5p
			hsa-miR-4733-3p	hsa-miR-4500
			hsa-miR-4733-5p	hsa-miR-4502
			hsa-miR-4734	hsa-miR-4504
			hsa-miR-4736	hsa-miR-4505
			hsa-miR-4738-3p	hsa-miR-4507
			hsa-miR-4740-3p	hsa-miR-4508
			hsa-miR-4740-5p	hsa-miR-450a-1-3p
			hsa-miR-4741	hsa-miR-450a-2-3p
			hsa-miR-4742-3p	hsa-miR-450a-5p
			hsa-miR-4742-5p	hsa-miR-450b-5p
			hsa-miR-4743-3p	hsa-miR-4510
			hsa-miR-4743-5p	hsa-miR-4512
			hsa-miR-4745-5p	hsa-miR-4513
			hsa-miR-4746-3p	hsa-miR-4514
			hsa-miR-4747-3p	hsa-miR-4515
			hsa-miR-4747-5p	hsa-miR-4516
			hsa-miR-4748	hsa-miR-4518
			hsa-miR-4749-3p	hsa-miR-4519
			hsa-miR-4749-5p	hsa-miR-451b
			hsa-miR-4750-3p	hsa-miR-4520-3p
			hsa-miR-4750-5p	hsa-miR-4520-5p
			hsa-miR-4751	hsa-miR-4521
			hsa-miR-4752	hsa-miR-4522
			hsa-miR-4753-5p	hsa-miR-4523
			hsa-miR-4754	hsa-miR-4524a-3p
			hsa-miR-4755-5p	hsa-miR-4524a-5p
			hsa-miR-4756-3p	hsa-miR-4524b-3p
			hsa-miR-4757-3p	hsa-miR-4524b-5p
			hsa-miR-4758-3p	hsa-miR-4525
			hsa-miR-4758-5p	hsa-miR-4526
			hsa-miR-4761-5p	hsa-miR-4527
			hsa-miR-4763-3p	hsa-miR-4529-3p
			hsa-miR-4763-5p	hsa-miR-4529-5p
			hsa-miR-4767	hsa-miR-4530
			hsa-miR-4769-5p	hsa-miR-4531
			hsa-miR-4772-3p	hsa-miR-4532
			hsa-miR-4773	hsa-miR-4533
			hsa-miR-4774-5p	hsa-miR-4534
			hsa-miR-4776-3p	hsa-miR-4535
			hsa-miR-4779	hsa-miR-4537
			hsa-miR-4780	hsa-miR-4538
			hsa-miR-4781-3p	hsa-miR-4539
			hsa-miR-4781-5p	hsa-miR-4540
			hsa-miR-4784	hsa-miR-455-3p
			hsa-miR-4786-3p	hsa-miR-4632-3p
			hsa-miR-4786-5p	hsa-miR-4632-5p
			hsa-miR-4787-3p	hsa-miR-4633-3p
			hsa-miR-4787-5p	hsa-miR-4634
			hsa-miR-4788	hsa-miR-4638-3p
			hsa-miR-4790-5p	hsa-miR-4638-5p
			hsa-miR-4793-3p	hsa-miR-4639-3p
			hsa-miR-4793-5p	hsa-miR-4639-5p
			hsa-miR-4797-3p	hsa-miR-4640-5p
			hsa-miR-4797-5p	hsa-miR-4642
			hsa-miR-4799-3p	hsa-miR-4644
			hsa-miR-4802-3p	hsa-miR-4645-3p
			hsa-miR-4802-5p	hsa-miR-4646-3p
			hsa-miR-4804-3p	hsa-miR-4646-5p
			hsa-miR-4804-5p	hsa-miR-4647
			hsa-miR-483-3p	hsa-miR-4648
			hsa-miR-483-5p	hsa-miR-4649-3p
			hsa-miR-484	hsa-miR-4649-5p
			hsa-miR-486-3p	hsa-miR-4650-3p
			hsa-miR-487a-5p	hsa-miR-4650-5p
			hsa-miR-487b-3p	hsa-miR-4651
			hsa-miR-487b-5p	hsa-miR-4652-3p
			hsa-miR-488-3p	hsa-miR-4652-5p
			hsa-miR-488-5p	hsa-miR-4653-3p
			hsa-miR-490-3p	hsa-miR-4653-5p
			hsa-miR-490-5p	hsa-miR-4654
			hsa-miR-493-3p	hsa-miR-4655-5p
			hsa-miR-493-5p	hsa-miR-4656
			hsa-miR-497-5p	hsa-miR-4657
			hsa-miR-499a-3p	hsa-miR-4658
			hsa-miR-499b-5p	hsa-miR-4659a-3p
			hsa-miR-5000-3p	hsa-miR-4659a-5p
			hsa-miR-5000-5p	hsa-miR-4659b-3p
			hsa-miR-5001-3p	hsa-miR-4660
			hsa-miR-5001-5p	hsa-miR-4661-3p
			hsa-miR-5003-3p	hsa-miR-4661-5p
			hsa-miR-5004-3p	hsa-miR-4663
			hsa-miR-5006-3p	hsa-miR-4664-3p
			hsa-miR-5008-3p	hsa-miR-4664-5p
			hsa-miR-5008-5p	hsa-miR-4665-3p
			hsa-miR-5009-5p	hsa-miR-4665-5p
			hsa-miR-500a-5p	hsa-miR-4666b
			hsa-miR-500b-3p	hsa-miR-4667-3p
			hsa-miR-500b-5p	hsa-miR-4667-5p
			hsa-miR-501-3p	hsa-miR-4669
			hsa-miR-501-5p	hsa-miR-4671-3p
			hsa-miR-5010-5p	hsa-miR-4673
			hsa-miR-502-3p	hsa-miR-4674
			hsa-miR-502-5p	hsa-miR-4675
			hsa-miR-503-3p	hsa-miR-4676-3p
			hsa-miR-504-3p	hsa-miR-4676-5p
			hsa-miR-504-5p	hsa-miR-4677-3p
			hsa-miR-5047	hsa-miR-4677-5p
			hsa-miR-505-5p	hsa-miR-4678
			hsa-miR-506-3p	hsa-miR-4679
			hsa-miR-507	hsa-miR-4682
			hsa-miR-5087	hsa-miR-4683
			hsa-miR-5088-3p	hsa-miR-4684-3p
			hsa-miR-5088-5p	hsa-miR-4684-5p
			hsa-miR-5089-5p	hsa-miR-4685-3p
			hsa-miR-509-3-5p	hsa-miR-4685-5p
			hsa-miR-509-3p	hsa-miR-4686
			hsa-miR-5090	hsa-miR-4687-3p
			hsa-miR-5091	hsa-miR-4687-5p
			hsa-miR-5092	hsa-miR-4688
			hsa-miR-510-5p	hsa-miR-4689
			hsa-miR-511-5p	hsa-miR-4690-3p
			hsa-miR-512-3p	hsa-miR-4690-5p
			hsa-miR-512-5p	hsa-miR-4691-3p
			hsa-miR-513b-5p	hsa-miR-4691-5p
			hsa-miR-514b-5p	hsa-miR-4692
			hsa-miR-515-3p	hsa-miR-4693-3p
			hsa-miR-516a-5p	hsa-miR-4694-5p
			hsa-miR-516b-5p	hsa-miR-4695-3p
			hsa-miR-5187-5p	hsa-miR-4695-5p
			hsa-miR-5189-5p	hsa-miR-4697-3p
			hsa-miR-518a-3p	hsa-miR-4697-5p
			hsa-miR-518a-5p	hsa-miR-4699-5p
			hsa-miR-518c-5p	hsa-miR-4700-5p
			hsa-miR-5190	hsa-miR-4701-3p
			hsa-miR-5192	hsa-miR-4703-3p
			hsa-miR-5193	hsa-miR-4706
			hsa-miR-5194	hsa-miR-4707-3p
			hsa-miR-5195-3p	hsa-miR-4707-5p
			hsa-miR-5196-5p	hsa-miR-4708-3p
			hsa-miR-519d-3p	hsa-miR-4708-5p
			hsa-miR-519d-5p	hsa-miR-4709-3p
			hsa-miR-519e-3p	hsa-miR-4709-5p
			hsa-miR-519e-5p	hsa-miR-4710
			hsa-miR-520a-3p	hsa-miR-4711-3p
			hsa-miR-520d-3p	hsa-miR-4713-3p
			hsa-miR-520d-5p	hsa-miR-4713-5p
			hsa-miR-520e-3p	hsa-miR-4715-3p
			hsa-miR-520h	hsa-miR-4715-5p
			hsa-miR-524-3p	hsa-miR-4716-3p
			hsa-miR-525-3p	hsa-miR-4716-5p
			hsa-miR-526b-5p	hsa-miR-4717-3p
			hsa-miR-527	hsa-miR-4717-5p
			hsa-miR-532-5p	hsa-miR-4721
			hsa-miR-539-5p	hsa-miR-4722-3p
			hsa-miR-548ag	hsa-miR-4722-5p
			hsa-miR-548aq-5p	hsa-miR-4723-3p
			hsa-miR-548az-5p	hsa-miR-4723-5p
			hsa-miR-548ba	hsa-miR-4724-3p
			hsa-miR-548d-3p	hsa-miR-4725-3p
			hsa-miR-548e-3p	hsa-miR-4726-3p
			hsa-miR-548e-5p	hsa-miR-4726-5p
			hsa-miR-548m	hsa-miR-4727-3p
			hsa-miR-548t-5p	hsa-miR-4727-5p
			hsa-miR-548w	hsa-miR-4728-3p
			hsa-miR-549a-5p	hsa-miR-4728-5p
			hsa-miR-550a-3p	hsa-miR-4729
			hsa-miR-550b-3p	hsa-miR-4730
			hsa-miR-551a	hsa-miR-4731-5p
			hsa-miR-551b-3p	hsa-miR-4732-5p
			hsa-miR-551b-5p	hsa-miR-4733-3p
			hsa-miR-552-3p	hsa-miR-4734
			hsa-miR-554	hsa-miR-4735-5p
			hsa-miR-557	hsa-miR-4736
			hsa-miR-5571-3p	hsa-miR-4737
			hsa-miR-5571-5p	hsa-miR-4738-3p
			hsa-miR-5572	hsa-miR-4738-5p
			hsa-miR-558	hsa-miR-4739
			hsa-miR-5580-3p	hsa-miR-4740-5p
			hsa-miR-5580-5p	hsa-miR-4741
			hsa-miR-5584-3p	hsa-miR-4742-3p
			hsa-miR-5585-3p	hsa-miR-4743-3p
			hsa-miR-5585-5p	hsa-miR-4743-5p
			hsa-miR-5587-3p	hsa-miR-4745-3p
			hsa-miR-5587-5p	hsa-miR-4745-5p
			hsa-miR-5588-5p	hsa-miR-4746-3p
			hsa-miR-5589-3p	hsa-miR-4746-5p
			hsa-miR-5589-5p	hsa-miR-4747-3p
			hsa-miR-5590-3p	hsa-miR-4747-5p
			hsa-miR-5591-5p	hsa-miR-4748
			hsa-miR-562	hsa-miR-4749-5p
			hsa-miR-564	hsa-miR-4750-5p
			hsa-miR-567	hsa-miR-4751
			hsa-miR-5680	hsa-miR-4752
			hsa-miR-5681a	hsa-miR-4753-3p
			hsa-miR-5683	hsa-miR-4753-5p
			hsa-miR-5684	hsa-miR-4754
			hsa-miR-5685	hsa-miR-4755-3p
			hsa-miR-5691	hsa-miR-4755-5p
			hsa-miR-5693	hsa-miR-4756-3p
			hsa-miR-5694	hsa-miR-4756-5p
			hsa-miR-5698	hsa-miR-4757-5p
			hsa-miR-5699-3p	hsa-miR-4758-3p
			hsa-miR-5702	hsa-miR-4758-5p
			hsa-miR-5704	hsa-miR-4759
			hsa-miR-5705	hsa-miR-4761-3p
			hsa-miR-5708	hsa-miR-4761-5p
			hsa-miR-571	hsa-miR-4762-3p
			hsa-miR-572	hsa-miR-4763-3p
			hsa-miR-5739	hsa-miR-4763-5p
			hsa-miR-574-3p	hsa-miR-4764-3p
			hsa-miR-574-5p	hsa-miR-4764-5p
			hsa-miR-575	hsa-miR-4766-3p
			hsa-miR-5787	hsa-miR-4767
			hsa-miR-583	hsa-miR-4768-3p
			hsa-miR-584-3p	hsa-miR-4768-5p
			hsa-miR-584-5p	hsa-miR-4769-3p
			hsa-miR-585-5p	hsa-miR-4769-5p
			hsa-miR-588	hsa-miR-4772-3p
			hsa-miR-589-3p	hsa-miR-4772-5p
			hsa-miR-593-3p	hsa-miR-4773
			hsa-miR-593-5p	hsa-miR-4774-5p
			hsa-miR-595	hsa-miR-4776-3p
			hsa-miR-597-3p	hsa-miR-4776-5p
			hsa-miR-598-5p	hsa-miR-4778-3p
			hsa-miR-600	hsa-miR-4779
			hsa-miR-602	hsa-miR-4782-3p
			hsa-miR-605-5p	hsa-miR-4783-3p
			hsa-miR-6069	hsa-miR-4783-5p
			hsa-miR-6070	hsa-miR-4784
			hsa-miR-6072	hsa-miR-4785
			hsa-miR-6073	hsa-miR-4786-3p
			hsa-miR-6075	hsa-miR-4786-5p
			hsa-miR-6076	hsa-miR-4787-3p
			hsa-miR-6077	hsa-miR-4787-5p
			hsa-miR-6080	hsa-miR-4788
			hsa-miR-6084	hsa-miR-4789-5p
			hsa-miR-6085	hsa-miR-4790-5p
			hsa-miR-6088	hsa-miR-4792
			hsa-miR-609	hsa-miR-4793-3p
			hsa-miR-6090	hsa-miR-4793-5p
			hsa-miR-610	hsa-miR-4794
			hsa-miR-611	hsa-miR-4796-3p
			hsa-miR-612	hsa-miR-4797-3p
			hsa-miR-6124	hsa-miR-4799-3p
			hsa-miR-6125	hsa-miR-4800-5p
			hsa-miR-6126	hsa-miR-4802-5p
			hsa-miR-6127	hsa-miR-4803
			hsa-miR-6129	hsa-miR-4804-5p
			hsa-miR-613	hsa-miR-483-3p
			hsa-miR-6130	hsa-miR-483-5p
			hsa-miR-6132	hsa-miR-485-5p
			hsa-miR-6133	hsa-miR-486-3p
			hsa-miR-6134	hsa-miR-486-5p
			hsa-miR-614	hsa-miR-488-3p
			hsa-miR-615-3p	hsa-miR-489-5p
			hsa-miR-615-5p	hsa-miR-490-3p
			hsa-miR-616-3p	hsa-miR-490-5p
			hsa-miR-6165	hsa-miR-491-3p
			hsa-miR-618	hsa-miR-493-3p
			hsa-miR-619-5p	hsa-miR-493-5p
			hsa-miR-622	hsa-miR-494-5p
			hsa-miR-623	hsa-miR-496
			hsa-miR-628-3p	hsa-miR-497-5p
			hsa-miR-629-5p	hsa-miR-498
			hsa-miR-630	hsa-miR-4999-5p
			hsa-miR-631	hsa-miR-499b-5p
			hsa-miR-632	hsa-miR-5000-5p
			hsa-miR-634	hsa-miR-5001-3p
			hsa-miR-636	hsa-miR-5001-5p
			hsa-miR-637	hsa-miR-5002-3p
			hsa-miR-638	hsa-miR-5004-3p
			hsa-miR-639	hsa-miR-5004-5p
			hsa-miR-640	hsa-miR-5006-3p
			hsa-miR-642a-5p	hsa-miR-5006-5p
			hsa-miR-642b-5p	hsa-miR-5007-5p
			hsa-miR-643	hsa-miR-5008-3p
			hsa-miR-644a	hsa-miR-5008-5p
			hsa-miR-645	hsa-miR-5009-5p
			hsa-miR-646	hsa-miR-500a-3p
			hsa-miR-647	hsa-miR-500b-3p
			hsa-miR-650	hsa-miR-500b-5p
			hsa-miR-6501-5p	hsa-miR-501-5p
			hsa-miR-6502-3p	hsa-miR-5010-3p
			hsa-miR-6503-3p	hsa-miR-5010-5p
			hsa-miR-6505-5p	hsa-miR-502-5p
			hsa-miR-6506-5p	hsa-miR-503-3p
			hsa-miR-6507-3p	hsa-miR-503-5p
			hsa-miR-6508-3p	hsa-miR-504-3p
			hsa-miR-6509-3p	hsa-miR-5047
			hsa-miR-6509-5p	hsa-miR-505-3p
			hsa-miR-6510-3p	hsa-miR-505-5p
			hsa-miR-6510-5p	hsa-miR-506-3p
			hsa-miR-6511a-3p	hsa-miR-507
			hsa-miR-6511a-5p	hsa-miR-508-3p
			hsa-miR-6511b-3p	hsa-miR-5087
			hsa-miR-6511b-5p	hsa-miR-5088-3p
			hsa-miR-6512-3p	hsa-miR-5088-5p
			hsa-miR-6513-5p	hsa-miR-5089-3p
			hsa-miR-6514-3p	hsa-miR-5089-5p
			hsa-miR-6514-5p	hsa-miR-509-3-5p
			hsa-miR-6515-3p	hsa-miR-509-3p
			hsa-miR-6515-5p	hsa-miR-5090
			hsa-miR-6516-5p	hsa-miR-5091
			hsa-miR-652-3p	hsa-miR-5093
			hsa-miR-6529-5p	hsa-miR-5094
			hsa-miR-655-5p	hsa-miR-5096
			hsa-miR-657	hsa-miR-5100
			hsa-miR-658	hsa-miR-511-5p
			hsa-miR-659-3p	hsa-miR-512-3p
			hsa-miR-660-3p	hsa-miR-512-5p
			hsa-miR-661	hsa-miR-513a-5p
			hsa-miR-662	hsa-miR-513c-5p
			hsa-miR-663a	hsa-miR-514b-5p
			hsa-miR-663b	hsa-miR-515-3p
			hsa-miR-664b-3p	hsa-miR-516a-3p
			hsa-miR-664b-5p	hsa-miR-516a-5p
			hsa-miR-668-3p	hsa-miR-516b-3p
			hsa-miR-668-5p	hsa-miR-516b-5p
			hsa-miR-671-3p	hsa-miR-517-5p
			hsa-miR-671-5p	hsa-miR-5186
			hsa-miR-6715b-3p	hsa-miR-5187-5p
			hsa-miR-6715b-5p	hsa-miR-5189-5p
			hsa-miR-6716-3p	hsa-miR-518a-3p
			hsa-miR-6716-5p	hsa-miR-518a-5p
			hsa-miR-6717-5p	hsa-miR-518c-5p
			hsa-miR-6718-5p	hsa-miR-518f-3p
			hsa-miR-6720-3p	hsa-miR-5190
			hsa-miR-6720-5p	hsa-miR-5191
			hsa-miR-6721-5p	hsa-miR-5192
			hsa-miR-6722-3p	hsa-miR-5193
			hsa-miR-6724-5p	hsa-miR-5194
			hsa-miR-6726-3p	hsa-miR-5196-3p
			hsa-miR-6726-5p	hsa-miR-5196-5p
			hsa-miR-6727-3p	hsa-miR-519e-3p
			hsa-miR-6727-5p	hsa-miR-520g-5p
			hsa-miR-6728-3p	hsa-miR-524-3p
			hsa-miR-6728-5p	hsa-miR-525-3p
			hsa-miR-6729-5p	hsa-miR-526b-3p
			hsa-miR-6730-3p	hsa-miR-526b-5p
			hsa-miR-6730-5p	hsa-miR-527
			hsa-miR-6731-5p	hsa-miR-532-3p
			hsa-miR-6732-3p	hsa-miR-532-5p
			hsa-miR-6732-5p	hsa-miR-539-5p
			hsa-miR-6734-3p	hsa-miR-541-3p
			hsa-miR-6734-5p	hsa-miR-541-5p
			hsa-miR-6736-3p	hsa-miR-542-3p
			hsa-miR-6736-5p	hsa-miR-542-5p
			hsa-miR-6737-5p	hsa-miR-548ai
			hsa-miR-6738-3p	hsa-miR-548au-3p
			hsa-miR-6738-5p	hsa-miR-548q
			hsa-miR-6739-5p	hsa-miR-548s
			hsa-miR-6740-3p	hsa-miR-550a-3-5p
			hsa-miR-6740-5p	hsa-miR-550a-3p
			hsa-miR-6741-3p	hsa-miR-550a-5p
			hsa-miR-6741-5p	hsa-miR-550b-3p
			hsa-miR-6742-3p	hsa-miR-554
			hsa-miR-6742-5p	hsa-miR-555
			hsa-miR-6743-3p	hsa-miR-556-3p
			hsa-miR-6743-5p	hsa-miR-557
			hsa-miR-6744-3p	hsa-miR-5572
			hsa-miR-6745	hsa-miR-5580-5p
			hsa-miR-6746-3p	hsa-miR-5581-3p
			hsa-miR-6746-5p	hsa-miR-5581-5p
			hsa-miR-6747-3p	hsa-miR-5584-3p
			hsa-miR-6747-5p	hsa-miR-5584-5p
			hsa-miR-6748-3p	hsa-miR-5585-3p
			hsa-miR-6749-3p	hsa-miR-5585-5p
			hsa-miR-6749-5p	hsa-miR-5586-3p
			hsa-miR-675-5p	hsa-miR-5587-3p
			hsa-miR-6750-3p	hsa-miR-5587-5p
			hsa-miR-6750-5p	hsa-miR-5588-5p
			hsa-miR-6751-5p	hsa-miR-5589-3p
			hsa-miR-6752-3p	hsa-miR-5589-5p
			hsa-miR-6752-5p	hsa-miR-5591-5p
			hsa-miR-6753-3p	hsa-miR-563
			hsa-miR-6753-5p	hsa-miR-564
			hsa-miR-6754-3p	hsa-miR-566
			hsa-miR-6754-5p	hsa-miR-5681a
			hsa-miR-6756-3p	hsa-miR-5682
			hsa-miR-6756-5p	hsa-miR-5687
			hsa-miR-6758-5p	hsa-miR-569
			hsa-miR-6759-3p	hsa-miR-5690
			hsa-miR-6759-5p	hsa-miR-5691
			hsa-miR-676-3p	hsa-miR-5693
			hsa-miR-6760-3p	hsa-miR-5694
			hsa-miR-6760-5p	hsa-miR-5696
			hsa-miR-6761-3p	hsa-miR-5698
			hsa-miR-6762-3p	hsa-miR-5699-3p
			hsa-miR-6763-3p	hsa-miR-5699-5p
			hsa-miR-6763-5p	hsa-miR-570-5p
			hsa-miR-6764-5p	hsa-miR-5703
			hsa-miR-6765-3p	hsa-miR-5705
			hsa-miR-6765-5p	hsa-miR-5706
			hsa-miR-6766-3p	hsa-miR-5707
			hsa-miR-6766-5p	hsa-miR-571
			hsa-miR-6767-3p	hsa-miR-572
			hsa-miR-6767-5p	hsa-miR-5739
			hsa-miR-6768-5p	hsa-miR-574-5p
			hsa-miR-6769a-3p	hsa-miR-575
			hsa-miR-6769a-5p	hsa-miR-578
			hsa-miR-6769b-3p	hsa-miR-5787
			hsa-miR-6769b-5p	hsa-miR-579-5p
			hsa-miR-6770-3p	hsa-miR-581
			hsa-miR-6770-5p	hsa-miR-583
			hsa-miR-6771-3p	hsa-miR-584-3p
			hsa-miR-6771-5p	hsa-miR-584-5p
			hsa-miR-6772-3p	hsa-miR-585-3p
			hsa-miR-6772-5p	hsa-miR-585-5p
			hsa-miR-6773-3p	hsa-miR-589-5p
			hsa-miR-6773-5p	hsa-miR-593-3p
			hsa-miR-6774-5p	hsa-miR-593-5p
			hsa-miR-6775-3p	hsa-miR-595
			hsa-miR-6775-5p	hsa-miR-596
			hsa-miR-6776-3p	hsa-miR-597-3p
			hsa-miR-6776-5p	hsa-miR-597-5p
			hsa-miR-6777-3p	hsa-miR-598-5p
			hsa-miR-6777-5p	hsa-miR-601
			hsa-miR-6778-3p	hsa-miR-602
			hsa-miR-6778-5p	hsa-miR-604
			hsa-miR-6779-3p	hsa-miR-605-3p
			hsa-miR-6779-5p	hsa-miR-6068
			hsa-miR-6780a-5p	hsa-miR-6069
			hsa-miR-6780b-5p	hsa-miR-6070
			hsa-miR-6781-3p	hsa-miR-6071
			hsa-miR-6781-5p	hsa-miR-6072
			hsa-miR-6782-3p	hsa-miR-6073
			hsa-miR-6782-5p	hsa-miR-6074
			hsa-miR-6783-3p	hsa-miR-6075
			hsa-miR-6784-3p	hsa-miR-6076
			hsa-miR-6784-5p	hsa-miR-6077
			hsa-miR-6785-3p	hsa-miR-6078
			hsa-miR-6785-5p	hsa-miR-608
			hsa-miR-6786-3p	hsa-miR-6080
			hsa-miR-6786-5p	hsa-miR-6081
			hsa-miR-6787-3p	hsa-miR-6083
			hsa-miR-6787-5p	hsa-miR-6084
			hsa-miR-6788-3p	hsa-miR-6085
			hsa-miR-6788-5p	hsa-miR-6086
			hsa-miR-6789-3p	hsa-miR-6087
			hsa-miR-6789-5p	hsa-miR-6088
			hsa-miR-6790-3p	hsa-miR-6089
			hsa-miR-6790-5p	hsa-miR-609
			hsa-miR-6791-3p	hsa-miR-6090
			hsa-miR-6791-5p	hsa-miR-611
			hsa-miR-6792-5p	hsa-miR-612
			hsa-miR-6793-3p	hsa-miR-6124
			hsa-miR-6793-5p	hsa-miR-6126
			hsa-miR-6794-3p	hsa-miR-6127
			hsa-miR-6794-5p	hsa-miR-6128
			hsa-miR-6795-5p	hsa-miR-6129
			hsa-miR-6796-3p	hsa-miR-6130
			hsa-miR-6796-5p	hsa-miR-6131
			hsa-miR-6797-3p	hsa-miR-6132
			hsa-miR-6797-5p	hsa-miR-6133
			hsa-miR-6798-5p	hsa-miR-6134
			hsa-miR-6799-5p	hsa-miR-615-3p
			hsa-miR-6800-3p	hsa-miR-615-5p
			hsa-miR-6800-5p	hsa-miR-616-3p
			hsa-miR-6801-3p	hsa-miR-6165
			hsa-miR-6802-5p	hsa-miR-617
			hsa-miR-6803-3p	hsa-miR-618
			hsa-miR-6803-5p	hsa-miR-619-3p
			hsa-miR-6804-3p	hsa-miR-619-5p
			hsa-miR-6804-5p	hsa-miR-621
			hsa-miR-6805-5p	hsa-miR-622
			hsa-miR-6806-5p	hsa-miR-623
			hsa-miR-6807-3p	hsa-miR-625-5p
			hsa-miR-6807-5p	hsa-miR-626
			hsa-miR-6808-3p	hsa-miR-627-3p
			hsa-miR-6808-5p	hsa-miR-627-5p
			hsa-miR-6810-3p	hsa-miR-628-3p
			hsa-miR-6810-5p	hsa-miR-629-3p
			hsa-miR-6811-3p	hsa-miR-629-5p
			hsa-miR-6811-5p	hsa-miR-630
			hsa-miR-6812-3p	hsa-miR-632
			hsa-miR-6812-5p	hsa-miR-634
			hsa-miR-6813-3p	hsa-miR-636
			hsa-miR-6813-5p	hsa-miR-637
			hsa-miR-6814-3p	hsa-miR-638
			hsa-miR-6814-5p	hsa-miR-639
			hsa-miR-6815-5p	hsa-miR-642a-5p
			hsa-miR-6816-3p	hsa-miR-642b-5p
			hsa-miR-6816-5p	hsa-miR-643
			hsa-miR-6818-3p	hsa-miR-645
			hsa-miR-6818-5p	hsa-miR-646
			hsa-miR-6819-3p	hsa-miR-647
			hsa-miR-6819-5p	hsa-miR-648
			hsa-miR-6820-3p	hsa-miR-6499-3p
			hsa-miR-6820-5p	hsa-miR-6499-5p
			hsa-miR-6821-5p	hsa-miR-650
			hsa-miR-6822-5p	hsa-miR-6500-3p
			hsa-miR-6823-3p	hsa-miR-6500-5p
			hsa-miR-6823-5p	hsa-miR-6501-3p
			hsa-miR-6824-3p	hsa-miR-6501-5p
			hsa-miR-6824-5p	hsa-miR-6502-3p
			hsa-miR-6825-3p	hsa-miR-6503-3p
			hsa-miR-6825-5p	hsa-miR-6503-5p
			hsa-miR-6826-5p	hsa-miR-6504-5p
			hsa-miR-6827-3p	hsa-miR-6505-3p
			hsa-miR-6827-5p	hsa-miR-6505-5p
			hsa-miR-6828-3p	hsa-miR-6506-5p
			hsa-miR-6829-3p	hsa-miR-6509-3p
			hsa-miR-6829-5p	hsa-miR-6509-5p
			hsa-miR-6830-3p	hsa-miR-651-3p
			hsa-miR-6830-5p	hsa-miR-6510-5p
			hsa-miR-6831-5p	hsa-miR-6511a-3p
			hsa-miR-6832-3p	hsa-miR-6511a-5p
			hsa-miR-6832-5p	hsa-miR-6511b-3p
			hsa-miR-6833-5p	hsa-miR-6511b-5p
			hsa-miR-6834-3p	hsa-miR-6512-3p
			hsa-miR-6834-5p	hsa-miR-6513-5p
			hsa-miR-6836-3p	hsa-miR-6514-3p
			hsa-miR-6836-5p	hsa-miR-6514-5p
			hsa-miR-6837-3p	hsa-miR-6515-3p
			hsa-miR-6838-5p	hsa-miR-6515-5p
			hsa-miR-6839-3p	hsa-miR-6516-5p
			hsa-miR-6839-5p	hsa-miR-652-3p
			hsa-miR-6840-3p	hsa-miR-653-3p
			hsa-miR-6840-5p	hsa-miR-654-3p
			hsa-miR-6841-3p	hsa-miR-654-5p
			hsa-miR-6841-5p	hsa-miR-655-5p
			hsa-miR-6842-3p	hsa-miR-656-5p
			hsa-miR-6842-5p	hsa-miR-657
			hsa-miR-6843-3p	hsa-miR-658
			hsa-miR-6845-3p	hsa-miR-659-3p
			hsa-miR-6845-5p	hsa-miR-660-3p
			hsa-miR-6846-3p	hsa-miR-661
			hsa-miR-6846-5p	hsa-miR-662
			hsa-miR-6847-3p	hsa-miR-663a
			hsa-miR-6848-3p	hsa-miR-663b
			hsa-miR-6848-5p	hsa-miR-664a-5p
			hsa-miR-6850-3p	hsa-miR-664b-3p
			hsa-miR-6850-5p	hsa-miR-664b-5p
			hsa-miR-6851-3p	hsa-miR-665
			hsa-miR-6851-5p	hsa-miR-668-3p
			hsa-miR-6852-3p	hsa-miR-668-5p
			hsa-miR-6852-5p	hsa-miR-670-3p
			hsa-miR-6853-5p	hsa-miR-670-5p
			hsa-miR-6854-3p	hsa-miR-671-3p
			hsa-miR-6854-5p	hsa-miR-671-5p
			hsa-miR-6855-5p	hsa-miR-6715b-5p
			hsa-miR-6856-3p	hsa-miR-6716-5p
			hsa-miR-6856-5p	hsa-miR-6717-5p
			hsa-miR-6857-3p	hsa-miR-6718-5p
			hsa-miR-6857-5p	hsa-miR-6719-3p
			hsa-miR-6858-3p	hsa-miR-6720-3p
			hsa-miR-6858-5p	hsa-miR-6720-5p
			hsa-miR-6859-3p	hsa-miR-6721-5p
			hsa-miR-6859-5p	hsa-miR-6722-3p
			hsa-miR-6860	hsa-miR-6722-5p
			hsa-miR-6861-5p	hsa-miR-6724-5p
			hsa-miR-6862-3p	hsa-miR-6726-3p
			hsa-miR-6862-5p	hsa-miR-6726-5p
			hsa-miR-6863	hsa-miR-6727-3p
			hsa-miR-6864-5p	hsa-miR-6727-5p
			hsa-miR-6865-3p	hsa-miR-6728-3p
			hsa-miR-6865-5p	hsa-miR-6728-5p
			hsa-miR-6866-3p	hsa-miR-6729-3p
			hsa-miR-6868-3p	hsa-miR-6729-5p
			hsa-miR-6869-5p	hsa-miR-6730-3p
			hsa-miR-6870-5p	hsa-miR-6730-5p
			hsa-miR-6871-3p	hsa-miR-6731-3p
			hsa-miR-6871-5p	hsa-miR-6731-5p
			hsa-miR-6872-3p	hsa-miR-6732-5p
			hsa-miR-6873-5p	hsa-miR-6733-3p
			hsa-miR-6874-3p	hsa-miR-6733-5p
			hsa-miR-6875-3p	hsa-miR-6734-3p
			hsa-miR-6875-5p	hsa-miR-6734-5p
			hsa-miR-6876-3p	hsa-miR-6735-3p
			hsa-miR-6876-5p	hsa-miR-6735-5p
			hsa-miR-6877-3p	hsa-miR-6736-3p
			hsa-miR-6877-5p	hsa-miR-6736-5p
			hsa-miR-6878-3p	hsa-miR-6737-3p
			hsa-miR-6879-3p	hsa-miR-6737-5p
			hsa-miR-6879-5p	hsa-miR-6738-3p
			hsa-miR-6880-3p	hsa-miR-6738-5p
			hsa-miR-6880-5p	hsa-miR-6739-3p
			hsa-miR-6881-3p	hsa-miR-6739-5p
			hsa-miR-6881-5p	hsa-miR-6740-3p
			hsa-miR-6882-5p	hsa-miR-6740-5p
			hsa-miR-6883-5p	hsa-miR-6741-5p
			hsa-miR-6884-3p	hsa-miR-6742-3p
			hsa-miR-6885-3p	hsa-miR-6742-5p
			hsa-miR-6885-5p	hsa-miR-6743-3p
			hsa-miR-6886-3p	hsa-miR-6743-5p
			hsa-miR-6886-5p	hsa-miR-6744-3p
			hsa-miR-6887-3p	hsa-miR-6744-5p
			hsa-miR-6887-5p	hsa-miR-6745
			hsa-miR-6888-5p	hsa-miR-6746-3p
			hsa-miR-6889-5p	hsa-miR-6746-5p
			hsa-miR-6890-3p	hsa-miR-6747-3p
			hsa-miR-6890-5p	hsa-miR-6747-5p
			hsa-miR-6891-3p	hsa-miR-6748-3p
			hsa-miR-6891-5p	hsa-miR-6748-5p
			hsa-miR-6892-3p	hsa-miR-6749-3p
			hsa-miR-6893-3p	hsa-miR-6749-5p
			hsa-miR-6893-5p	hsa-miR-675-5p
			hsa-miR-6894-3p	hsa-miR-6750-5p
			hsa-miR-6894-5p	hsa-miR-6751-5p
			hsa-miR-6895-3p	hsa-miR-6752-3p
			hsa-miR-6895-5p	hsa-miR-6752-5p
			hsa-miR-7-2-3p	hsa-miR-6753-3p
			hsa-miR-7106-3p	hsa-miR-6753-5p
			hsa-miR-7106-5p	hsa-miR-6754-3p
			hsa-miR-7107-3p	hsa-miR-6754-5p
			hsa-miR-7107-5p	hsa-miR-6755-3p
			hsa-miR-7108-5p	hsa-miR-6755-5p
			hsa-miR-7109-3p	hsa-miR-6756-3p
			hsa-miR-7109-5p	hsa-miR-6756-5p
			hsa-miR-7110-3p	hsa-miR-6757-5p
			hsa-miR-7110-5p	hsa-miR-6758-3p
			hsa-miR-7111-3p	hsa-miR-6758-5p
			hsa-miR-7111-5p	hsa-miR-6759-5p
			hsa-miR-7112-3p	hsa-miR-676-3p
			hsa-miR-7112-5p	hsa-miR-676-5p
			hsa-miR-7113-3p	hsa-miR-6760-5p
			hsa-miR-7113-5p	hsa-miR-6761-5p
			hsa-miR-7114-3p	hsa-miR-6762-3p
			hsa-miR-7114-5p	hsa-miR-6762-5p
			hsa-miR-7150	hsa-miR-6763-3p
			hsa-miR-7151-3p	hsa-miR-6763-5p
			hsa-miR-7151-5p	hsa-miR-6764-3p
			hsa-miR-7152-3p	hsa-miR-6764-5p
			hsa-miR-7154-3p	hsa-miR-6765-3p
			hsa-miR-7155-5p	hsa-miR-6765-5p
			hsa-miR-7158-3p	hsa-miR-6766-3p
			hsa-miR-7158-5p	hsa-miR-6766-5p
			hsa-miR-7160-5p	hsa-miR-6767-3p
			hsa-miR-718	hsa-miR-6768-5p
			hsa-miR-744-3p	hsa-miR-6769a-5p
			hsa-miR-7515	hsa-miR-6769b-3p
			hsa-miR-758-5p	hsa-miR-6769b-5p
			hsa-miR-760	hsa-miR-6770-3p
			hsa-miR-761	hsa-miR-6770-5p
			hsa-miR-764	hsa-miR-6771-5p
			hsa-miR-765	hsa-miR-6772-3p
			hsa-miR-766-5p	hsa-miR-6772-5p
			hsa-miR-767-5p	hsa-miR-6773-3p
			hsa-miR-769-3p	hsa-miR-6773-5p
			hsa-miR-770-5p	hsa-miR-6774-3p
			hsa-miR-7702	hsa-miR-6774-5p
			hsa-miR-7703	hsa-miR-6775-3p
			hsa-miR-7704	hsa-miR-6775-5p
			hsa-miR-7705	hsa-miR-6776-5p
			hsa-miR-7843-3p	hsa-miR-6777-3p
			hsa-miR-7843-5p	hsa-miR-6777-5p
			hsa-miR-7845-5p	hsa-miR-6778-3p
			hsa-miR-7846-3p	hsa-miR-6778-5p
			hsa-miR-7847-3p	hsa-miR-6779-5p
			hsa-miR-7848-3p	hsa-miR-6780a-3p
			hsa-miR-7849-3p	hsa-miR-6780a-5p
			hsa-miR-7850-5p	hsa-miR-6780b-3p
			hsa-miR-7851-3p	hsa-miR-6780b-5p
			hsa-miR-7854-3p	hsa-miR-6781-3p
			hsa-miR-7855-5p	hsa-miR-6781-5p
			hsa-miR-7856-5p	hsa-miR-6782-3p
			hsa-miR-7975	hsa-miR-6782-5p
			hsa-miR-8059	hsa-miR-6783-3p
			hsa-miR-8060	hsa-miR-6783-5p
			hsa-miR-8064	hsa-miR-6784-3p
			hsa-miR-8068	hsa-miR-6784-5p
			hsa-miR-8069	hsa-miR-6785-3p
			hsa-miR-8070	hsa-miR-6785-5p
			hsa-miR-8071	hsa-miR-6786-3p
			hsa-miR-8072	hsa-miR-6786-5p
			hsa-miR-8073	hsa-miR-6787-3p
			hsa-miR-8074	hsa-miR-6787-5p
			hsa-miR-8078	hsa-miR-6788-3p
			hsa-miR-8079	hsa-miR-6788-5p
			hsa-miR-8080	hsa-miR-6789-3p
			hsa-miR-8082	hsa-miR-6789-5p
			hsa-miR-8083	hsa-miR-6790-5p
			hsa-miR-8085	hsa-miR-6791-3p
			hsa-miR-8086	hsa-miR-6791-5p
			hsa-miR-8087	hsa-miR-6792-3p
			hsa-miR-8088	hsa-miR-6792-5p
			hsa-miR-873-3p	hsa-miR-6793-5p
			hsa-miR-874-3p	hsa-miR-6794-3p
			hsa-miR-874-5p	hsa-miR-6794-5p
			hsa-miR-876-5p	hsa-miR-6795-3p
			hsa-miR-877-3p	hsa-miR-6795-5p
			hsa-miR-877-5p	hsa-miR-6796-5p
			hsa-miR-885-3p	hsa-miR-6797-5p
			hsa-miR-887-5p	hsa-miR-6798-3p
			hsa-miR-892a	hsa-miR-6798-5p
			hsa-miR-892c-3p	hsa-miR-6799-3p
			hsa-miR-920	hsa-miR-6799-5p
			hsa-miR-921	hsa-miR-6800-5p
			hsa-miR-922	hsa-miR-6801-5p
			hsa-miR-92a-1-5p	hsa-miR-6802-3p
			hsa-miR-92a-2-5p	hsa-miR-6802-5p
			hsa-miR-92a-3p	hsa-miR-6803-3p
			hsa-miR-92b-5p	hsa-miR-6803-5p
			hsa-miR-93-3p	hsa-miR-6804-3p
			hsa-miR-93-5p	hsa-miR-6804-5p
			hsa-miR-933	hsa-miR-6805-3p
			hsa-miR-934	hsa-miR-6805-5p
			hsa-miR-935	hsa-miR-6806-3p
			hsa-miR-936	hsa-miR-6806-5p
			hsa-miR-937-3p	hsa-miR-6807-3p
			hsa-miR-937-5p	hsa-miR-6807-5p
			hsa-miR-938	hsa-miR-6808-3p
			hsa-miR-939-3p	hsa-miR-6808-5p
			hsa-miR-939-5p	hsa-miR-6809-3p
			hsa-miR-941	hsa-miR-6809-5p
			hsa-miR-942-5p	hsa-miR-6810-3p
			hsa-miR-943	hsa-miR-6810-5p
			hsa-miR-944	hsa-miR-6811-3p
			hsa-miR-9500	hsa-miR-6811-5p
			hsa-miR-96-3p	hsa-miR-6812-3p
			hsa-miR-96-5p	hsa-miR-6812-5p
			hsa-miR-9718	hsa-miR-6813-5p
			hsa-miR-9851-3p	hsa-miR-6815-3p
			hsa-miR-9851-5p	hsa-miR-6815-5p
			hsa-miR-9898	hsa-miR-6816-3p
			hsa-miR-9900	hsa-miR-6816-5p
			hsa-miR-9901	hsa-miR-6817-3p
			hsa-miR-9903	hsa-miR-6817-5p
			hsa-miR-9983-3p	hsa-miR-6818-3p
			hsa-miR-9985	hsa-miR-6818-5p
			hsa-miR-99b-3p	hsa-miR-6819-3p
				hsa-miR-6819-5p
				hsa-miR-6820-3p
				hsa-miR-6820-5p
				hsa-miR-6821-3p
				hsa-miR-6821-5p
				hsa-miR-6822-3p
				hsa-miR-6822-5p
				hsa-miR-6823-5p
				hsa-miR-6824-3p
				hsa-miR-6824-5p
				hsa-miR-6825-3p
				hsa-miR-6825-5p
				hsa-miR-6826-3p
				hsa-miR-6826-5p
				hsa-miR-6827-3p
				hsa-miR-6827-5p
				hsa-miR-6828-3p
				hsa-miR-6829-3p
				hsa-miR-6829-5p
				hsa-miR-6830-3p
				hsa-miR-6830-5p
				hsa-miR-6831-5p
				hsa-miR-6832-3p
				hsa-miR-6832-5p
				hsa-miR-6833-3p
				hsa-miR-6833-5p
				hsa-miR-6834-5p
				hsa-miR-6835-3p
				hsa-miR-6835-5p
				hsa-miR-6836-3p
				hsa-miR-6836-5p
				hsa-miR-6837-3p
				hsa-miR-6837-5p
				hsa-miR-6838-3p
				hsa-miR-6838-5p
				hsa-miR-6839-3p
				hsa-miR-6839-5p
				hsa-miR-6840-3p
				hsa-miR-6841-3p
				hsa-miR-6842-3p
				hsa-miR-6842-5p
				hsa-miR-6843-3p
				hsa-miR-6845-3p
				hsa-miR-6845-5p
				hsa-miR-6846-3p
				hsa-miR-6846-5p
				hsa-miR-6847-3p
				hsa-miR-6847-5p
				hsa-miR-6848-3p
				hsa-miR-6848-5p
				hsa-miR-6849-3p
				hsa-miR-6849-5p
				hsa-miR-6850-3p
				hsa-miR-6850-5p
				hsa-miR-6851-3p
				hsa-miR-6851-5p
				hsa-miR-6852-5p
				hsa-miR-6853-3p
				hsa-miR-6853-5p
				hsa-miR-6854-3p
				hsa-miR-6854-5p
				hsa-miR-6855-5p
				hsa-miR-6856-3p
				hsa-miR-6856-5p
				hsa-miR-6857-5p
				hsa-miR-6858-3p
				hsa-miR-6858-5p
				hsa-miR-6859-3p
				hsa-miR-6859-5p
				hsa-miR-6860
				hsa-miR-6861-5p
				hsa-miR-6862-3p
				hsa-miR-6862-5p
				hsa-miR-6863
				hsa-miR-6864-3p
				hsa-miR-6865-5p
				hsa-miR-6866-5p
				hsa-miR-6867-3p
				hsa-miR-6867-5p
				hsa-miR-6868-3p
				hsa-miR-6868-5p
				hsa-miR-6869-3p
				hsa-miR-6869-5p
				hsa-miR-6870-3p
				hsa-miR-6870-5p
				hsa-miR-6871-3p
				hsa-miR-6871-5p
				hsa-miR-6872-3p
				hsa-miR-6872-5p
				hsa-miR-6873-3p
				hsa-miR-6873-5p
				hsa-miR-6874-3p
				hsa-miR-6874-5p
				hsa-miR-6875-3p
				hsa-miR-6875-5p
				hsa-miR-6876-3p
				hsa-miR-6876-5p
				hsa-miR-6877-3p
				hsa-miR-6877-5p
				hsa-miR-6878-3p
				hsa-miR-6878-5p
				hsa-miR-6879-3p
				hsa-miR-6879-5p
				hsa-miR-6880-3p
				hsa-miR-6880-5p
				hsa-miR-6881-3p
				hsa-miR-6881-5p
				hsa-miR-6882-3p
				hsa-miR-6883-3p
				hsa-miR-6883-5p
				hsa-miR-6884-3p
				hsa-miR-6884-5p
				hsa-miR-6885-3p
				hsa-miR-6885-5p
				hsa-miR-6886-3p
				hsa-miR-6886-5p
				hsa-miR-6887-3p
				hsa-miR-6887-5p
				hsa-miR-6888-3p
				hsa-miR-6888-5p
				hsa-miR-6889-3p
				hsa-miR-6889-5p
				hsa-miR-6890-3p
				hsa-miR-6890-5p
				hsa-miR-6891-3p
				hsa-miR-6891-5p
				hsa-miR-6892-3p
				hsa-miR-6892-5p
				hsa-miR-6893-3p
				hsa-miR-6893-5p
				hsa-miR-6894-3p
				hsa-miR-6894-5p
				hsa-miR-6895-3p
				hsa-miR-6895-5p
				hsa-miR-7-5p
				hsa-miR-708-5p
				hsa-miR-7106-3p
				hsa-miR-7106-5p
				hsa-miR-7107-3p
				hsa-miR-7107-5p
				hsa-miR-7108-5p
				hsa-miR-7109-3p
				hsa-miR-7109-5p
				hsa-miR-711
				hsa-miR-7110-3p
				hsa-miR-7110-5p
				hsa-miR-7111-3p
				hsa-miR-7111-5p
				hsa-miR-7112-3p
				hsa-miR-7112-5p
				hsa-miR-7113-3p
				hsa-miR-7113-5p
				hsa-miR-7114-5p
				hsa-miR-7150
				hsa-miR-7151-3p
				hsa-miR-7152-3p
				hsa-miR-7152-5p
				hsa-miR-7154-3p
				hsa-miR-7155-5p
				hsa-miR-7156-3p
				hsa-miR-7156-5p
				hsa-miR-7157-3p
				hsa-miR-7157-5p
				hsa-miR-7158-3p
				hsa-miR-7158-5p
				hsa-miR-7160-3p
				hsa-miR-7160-5p
				hsa-miR-7161-3p
				hsa-miR-7161-5p
				hsa-miR-7162-3p
				hsa-miR-7162-5p
				hsa-miR-718
				hsa-miR-744-3p
				hsa-miR-744-5p
				hsa-miR-7515
				hsa-miR-758-5p
				hsa-miR-760
				hsa-miR-761
				hsa-miR-762
				hsa-miR-764
				hsa-miR-765
				hsa-miR-766-3p
				hsa-miR-766-5p
				hsa-miR-767-3p
				hsa-miR-769-3p
				hsa-miR-769-5p
				hsa-miR-770-5p
				hsa-miR-7702
				hsa-miR-7703
				hsa-miR-7704
				hsa-miR-7705
				hsa-miR-7706
				hsa-miR-7843-3p
				hsa-miR-7843-5p
				hsa-miR-7845-5p
				hsa-miR-7846-3p
				hsa-miR-7847-3p
				hsa-miR-7848-3p
				hsa-miR-7850-5p
				hsa-miR-7851-3p
				hsa-miR-7852-3p
				hsa-miR-7853-5p
				hsa-miR-7854-3p
				hsa-miR-7856-5p
				hsa-miR-7974
				hsa-miR-7977
				hsa-miR-7978
				hsa-miR-8052
				hsa-miR-8055
				hsa-miR-8057
				hsa-miR-8059
				hsa-miR-8060
				hsa-miR-8062
				hsa-miR-8064
				hsa-miR-8068
				hsa-miR-8069
				hsa-miR-8071
				hsa-miR-8072
				hsa-miR-8073
				hsa-miR-8074
				hsa-miR-8075
				hsa-miR-8077
				hsa-miR-8078
				hsa-miR-8079
				hsa-miR-8080
				hsa-miR-8082
				hsa-miR-8083
				hsa-miR-8085
				hsa-miR-8086
				hsa-miR-8087
				hsa-miR-8088
				hsa-miR-8089
				hsa-miR-873-3p
				hsa-miR-874-3p
				hsa-miR-874-5p
				hsa-miR-875-3p
				hsa-miR-876-3p
				hsa-miR-877-3p
				hsa-miR-877-5p
				hsa-miR-885-3p
				hsa-miR-885-5p
				hsa-miR-887-5p
				hsa-miR-888-3p
				hsa-miR-889-5p
				hsa-miR-891a-3p
				hsa-miR-891b
				hsa-miR-892a
				hsa-miR-892b
				hsa-miR-892c-3p
				hsa-miR-9-5p
				hsa-miR-920
				hsa-miR-921
				hsa-miR-922
				hsa-miR-924
				hsa-miR-92a-1-5p
				hsa-miR-92a-2-5p
				hsa-miR-92a-3p
				hsa-miR-92b-3p
				hsa-miR-92b-5p
				hsa-miR-93-3p
				hsa-miR-933
				hsa-miR-935
				hsa-miR-936
				hsa-miR-937-3p
				hsa-miR-937-5p
				hsa-miR-938
				hsa-miR-939-3p
				hsa-miR-939-5p
				hsa-miR-940
				hsa-miR-942-3p
				hsa-miR-942-5p
				hsa-miR-943
				hsa-miR-9500
				hsa-miR-96-5p
				hsa-miR-98-5p
				hsa-miR-99b-3p
