# Supplementary material for: Identification of copper-related biomarkers and potential molecule mechanism in diabetic nephropathy
Source: Front Endocrinol (Lausanne). 2022 Oct 18;13:978601. doi: 10.3389/fendo.2022.978601 (PMC9623046; doi:10.3389/fendo.2022.978601)
Supplement: Supplementary file 1 [file DataSheet_1.zip › Supplementary Table 1.xlsx]

## Sheet: GeneCards
Table 1.1 Copper-related genes derived from GeneCards database
Gene Symbol	Description	Category	Gifts	GC Id	Relevance score	GeneCards Link
ATP7B	ATPase Copper Transporting Beta	Protein Coding	43	GC13M051930	91.2136	https://www.genecards.org/cgi-bin/carddisp.pl?gene=ATP7B
ATP7A	ATPase Copper Transporting Alpha	Protein Coding	42	GC0XP077986	78.0126	https://www.genecards.org/cgi-bin/carddisp.pl?gene=ATP7A
ATOX1	Antioxidant 1 Copper Chaperone	Protein Coding	35	GC05M151743	46.8567	https://www.genecards.org/cgi-bin/carddisp.pl?gene=ATOX1
SLC31A1	Solute Carrier Family 31 Member 1	Protein Coding	38	GC09P113221	39.4938	https://www.genecards.org/cgi-bin/carddisp.pl?gene=SLC31A1
CCS	Copper Chaperone For Superoxide Dismutase	Protein Coding	38	GC11P066593	39.2401	https://www.genecards.org/cgi-bin/carddisp.pl?gene=CCS
COMMD1	Copper Metabolism Domain Containing 1	Protein Coding	38	GC02P061888	36.1268	https://www.genecards.org/cgi-bin/carddisp.pl?gene=COMMD1
CP	Ceruloplasmin	Protein Coding	44	GC03M149162	35.7787	https://www.genecards.org/cgi-bin/carddisp.pl?gene=CP
COX17	Cytochrome C Oxidase Copper Chaperone COX17	Protein Coding	34	GC03M119654	34.8103	https://www.genecards.org/cgi-bin/carddisp.pl?gene=COX17
SOD1	Superoxide Dismutase 1	Protein Coding	46	GC21P031659	34.7193	https://www.genecards.org/cgi-bin/carddisp.pl?gene=SOD1
SCO2	Synthesis Of Cytochrome C Oxidase 2	Protein Coding	40	GC22M050523	33.4662	https://www.genecards.org/cgi-bin/carddisp.pl?gene=SCO2
AOC3	Amine Oxidase Copper Containing 3	Protein Coding	40	GC17P042851	31.0213	https://www.genecards.org/cgi-bin/carddisp.pl?gene=AOC3
AOC1	Amine Oxidase Copper Containing 1	Protein Coding	35	GC07P150824	27.4994	https://www.genecards.org/cgi-bin/carddisp.pl?gene=AOC1
SLC31A2	Solute Carrier Family 31 Member 2	Protein Coding	35	GC09P113150	27.4708	https://www.genecards.org/cgi-bin/carddisp.pl?gene=SLC31A2
CUTC	CutC Copper Transporter	Protein Coding	32	GC10P099702	25.8441	https://www.genecards.org/cgi-bin/carddisp.pl?gene=CUTC
AOC2	Amine Oxidase Copper Containing 2	Protein Coding	36	GC17P042844	24.958	https://www.genecards.org/cgi-bin/carddisp.pl?gene=AOC2
APP	Amyloid Beta Precursor Protein	Protein Coding	46	、	24.2929	https://www.genecards.org/cgi-bin/carddisp.pl?gene=APP
COX11	Cytochrome C Oxidase Copper Chaperone COX11	Protein Coding	34	GC17M054951	22.8795	https://www.genecards.org/cgi-bin/carddisp.pl?gene=COX11
PRNP	Prion Protein	Protein Coding	42	GC20P004686	20.4923	https://www.genecards.org/cgi-bin/carddisp.pl?gene=PRNP
DBH	Dopamine Beta-Hydroxylase	Protein Coding	46	GC09P133636	20.2295	https://www.genecards.org/cgi-bin/carddisp.pl?gene=DBH
LOX	Lysyl Oxidase	Protein Coding	42	GC05M122063	17.7527	https://www.genecards.org/cgi-bin/carddisp.pl?gene=LOX
EIF2AK3	Eukaryotic Translation Initiation Factor 2 Alpha Kinase 3	Protein Coding	43	GC02M088556	17.4721	https://www.genecards.org/cgi-bin/carddisp.pl?gene=EIF2AK3
SCO1	Synthesis Of Cytochrome C Oxidase 1	Protein Coding	42	GC17M010672	17.3614	https://www.genecards.org/cgi-bin/carddisp.pl?gene=SCO1
SLC33A1	Solute Carrier Family 33 Member 1	Protein Coding	38	GC03M155821	17.131	https://www.genecards.org/cgi-bin/carddisp.pl?gene=SLC33A1
PAM	Peptidylglycine Alpha-Amidating Monooxygenase	Protein Coding	39	GC05P102753	16.6495	https://www.genecards.org/cgi-bin/carddisp.pl?gene=PAM
LOC101928371	Uncharacterized LOC101928371	RNA Gene	9	GC02P088538	16.5831	https://www.genecards.org/cgi-bin/carddisp.pl?gene=LOC101928371
TYR	Tyrosinase	Protein Coding	45	GC11P089177	16.032	https://www.genecards.org/cgi-bin/carddisp.pl?gene=TYR
AP1S1	Adaptor Related Protein Complex 1 Subunit Sigma 1	Protein Coding	35	GC07P101154	13.8689	https://www.genecards.org/cgi-bin/carddisp.pl?gene=AP1S1
SLC11A2	Solute Carrier Family 11 Member 2	Protein Coding	43	GC12M050952	13.3839	https://www.genecards.org/cgi-bin/carddisp.pl?gene=SLC11A2
ALB	Albumin	Protein Coding	44	GC04P073397	13.3813	https://www.genecards.org/cgi-bin/carddisp.pl?gene=ALB
AP1B1	Adaptor Related Protein Complex 1 Subunit Beta 1	Protein Coding	39	GC22M029327	12.9211	https://www.genecards.org/cgi-bin/carddisp.pl?gene=AP1B1
AOC4P	Amine Oxidase Copper Containing 4, Pseudogene	Pseudogene	10	GC17P042865	12.5925	https://www.genecards.org/cgi-bin/carddisp.pl?gene=AOC4P
CAT	Catalase	Protein Coding	46	GC11P034460	12.0531	https://www.genecards.org/cgi-bin/carddisp.pl?gene=CAT
CCDC115	Coiled-Coil Domain Containing 115	Protein Coding	32	GC02M133728	11.9176	https://www.genecards.org/cgi-bin/carddisp.pl?gene=CCDC115
XIAP	X-Linked Inhibitor Of Apoptosis	Protein Coding	43	GC0XP123859	11.7978	https://www.genecards.org/cgi-bin/carddisp.pl?gene=XIAP
TP53	Tumor Protein P53	Protein Coding	47	GC17M007661	11.6157	https://www.genecards.org/cgi-bin/carddisp.pl?gene=TP53
MTF1	Metal Regulatory Transcription Factor 1	Protein Coding	36	GC01M037810	10.919	https://www.genecards.org/cgi-bin/carddisp.pl?gene=MTF1
MT2A	Metallothionein 2A	Protein Coding	38	GC16P056993	10.8083	https://www.genecards.org/cgi-bin/carddisp.pl?gene=MT2A
ELN	Elastin	Protein Coding	40	GC07P074027	9.77227	https://www.genecards.org/cgi-bin/carddisp.pl?gene=ELN
SOD3	Superoxide Dismutase 3	Protein Coding	38	GC04P024798	9.70422	https://www.genecards.org/cgi-bin/carddisp.pl?gene=SOD3
ATP7BP1	ATPase Copper Transporting Beta Pseudogene 1	Pseudogene	5	GC18M022418	9.66333	https://www.genecards.org/cgi-bin/carddisp.pl?gene=ATP7BP1
TYRP1	Tyrosinase Related Protein 1	Protein Coding	42	GC09P012683	9.51956	https://www.genecards.org/cgi-bin/carddisp.pl?gene=TYRP1
SNCA	Synuclein Alpha	Protein Coding	45	GC04M089724	9.35528	https://www.genecards.org/cgi-bin/carddisp.pl?gene=SNCA
MT3	Metallothionein 3	Protein Coding	35	GC16P056589	9.32029	https://www.genecards.org/cgi-bin/carddisp.pl?gene=MT3
NPC1	NPC Intracellular Cholesterol Transporter 1	Protein Coding	44	GC18M023506	9.27303	https://www.genecards.org/cgi-bin/carddisp.pl?gene=NPC1
TF	Transferrin	Protein Coding	44	GC03P133912	9.27162	https://www.genecards.org/cgi-bin/carddisp.pl?gene=TF
APOE	Apolipoprotein E	Protein Coding	45	GC19P063844	9.16039	https://www.genecards.org/cgi-bin/carddisp.pl?gene=APOE
HEPH	Hephaestin	Protein Coding	35	GC0XP066162	8.979	https://www.genecards.org/cgi-bin/carddisp.pl?gene=HEPH
ATP6AP1	ATPase H+ Transporting Accessory Protein 1	Protein Coding	38	GC0XP154428	8.97017	https://www.genecards.org/cgi-bin/carddisp.pl?gene=ATP6AP1
HFE	Homeostatic Iron Regulator	Protein Coding	40	GC06P026087	8.93485	https://www.genecards.org/cgi-bin/carddisp.pl?gene=HFE
S100A13	S100 Calcium Binding Protein A13	Protein Coding	32	GC01M153618	8.63659	https://www.genecards.org/cgi-bin/carddisp.pl?gene=S100A13
STEAP3	STEAP3 Metalloreductase	Protein Coding	40	GC02P119222	8.50664	https://www.genecards.org/cgi-bin/carddisp.pl?gene=STEAP3
GPT	Glutamic--Pyruvic Transaminase	Protein Coding	37	GC08P144502	8.36014	https://www.genecards.org/cgi-bin/carddisp.pl?gene=GPT
SOD2	Superoxide Dismutase 2	Protein Coding	45	GC06M159669	8.33748	https://www.genecards.org/cgi-bin/carddisp.pl?gene=SOD2
HP	Haptoglobin	Protein Coding	41	GC16P072089	7.85272	https://www.genecards.org/cgi-bin/carddisp.pl?gene=HP
TNF	Tumor Necrosis Factor	Protein Coding	46	GC06P080353	7.7701	https://www.genecards.org/cgi-bin/carddisp.pl?gene=TNF
LOXL1	Lysyl Oxidase Like 1	Protein Coding	39	GC15P073925	7.67763	https://www.genecards.org/cgi-bin/carddisp.pl?gene=LOXL1
ESD	Esterase D	Protein Coding	38	GC13M046771	7.61919	https://www.genecards.org/cgi-bin/carddisp.pl?gene=ESD
DNAH8	Dynein Axonemal Heavy Chain 8	Protein Coding	34	GC06P080553	7.53101	https://www.genecards.org/cgi-bin/carddisp.pl?gene=DNAH8
INTS2	Integrator Complex Subunit 2	Protein Coding	31	GC17M061865	7.35279	https://www.genecards.org/cgi-bin/carddisp.pl?gene=INTS2
ATP6V0A2	ATPase H+ Transporting V0 Subunit A2	Protein Coding	40	GC12P123712	7.32129	https://www.genecards.org/cgi-bin/carddisp.pl?gene=ATP6V0A2
COX5A	Cytochrome C Oxidase Subunit 5A	Protein Coding	39	GC15M074919	7.2404	https://www.genecards.org/cgi-bin/carddisp.pl?gene=COX5A
SLC17A5	Solute Carrier Family 17 Member 5	Protein Coding	39	GC06M073593	7.11092	https://www.genecards.org/cgi-bin/carddisp.pl?gene=SLC17A5
COX19	Cytochrome C Oxidase Assembly Factor COX19	Protein Coding	28	GC07M000898	7.06677	https://www.genecards.org/cgi-bin/carddisp.pl?gene=COX19
AHCY	Adenosylhomocysteinase	Protein Coding	44	GC20M034771	7.06111	https://www.genecards.org/cgi-bin/carddisp.pl?gene=AHCY
IL6	Interleukin 6	Protein Coding	44	GC07P022725	6.99222	https://www.genecards.org/cgi-bin/carddisp.pl?gene=IL6
MOXD1	Monooxygenase DBH Like 1	Protein Coding	34	GC06M132296	6.65177	https://www.genecards.org/cgi-bin/carddisp.pl?gene=MOXD1
COG2	Component Of Oligomeric Golgi Complex 2	Protein Coding	37	GC01P230642	6.63471	https://www.genecards.org/cgi-bin/carddisp.pl?gene=COG2
MTR	5-Methyltetrahydrofolate-Homocysteine Methyltransferase	Protein Coding	43	GC01P236795	6.61112	https://www.genecards.org/cgi-bin/carddisp.pl?gene=MTR
MT4	Metallothionein 4	Protein Coding	30	GC16P056565	6.5088	https://www.genecards.org/cgi-bin/carddisp.pl?gene=MT4
CCK	Cholecystokinin	Protein Coding	38	GC03M042274	6.48677	https://www.genecards.org/cgi-bin/carddisp.pl?gene=CCK
BACE1	Beta-Secretase 1	Protein Coding	43	GC11M117285	6.46633	https://www.genecards.org/cgi-bin/carddisp.pl?gene=BACE1
MT1A	Metallothionein 1A	Protein Coding	33	GC16P056638	6.46152	https://www.genecards.org/cgi-bin/carddisp.pl?gene=MT1A
MT-CO2	Mitochondrially Encoded Cytochrome C Oxidase II	Protein Coding	31	GCMTP007587	6.42946	https://www.genecards.org/cgi-bin/carddisp.pl?gene=MT-CO2
LOXL2	Lysyl Oxidase Like 2	Protein Coding	42	GC08M023296	6.37024	https://www.genecards.org/cgi-bin/carddisp.pl?gene=LOXL2
S100A12	S100 Calcium Binding Protein A12	Protein Coding	35	GC01M153373	6.36627	https://www.genecards.org/cgi-bin/carddisp.pl?gene=S100A12
AFP	Alpha Fetoprotein	Protein Coding	42	GC04P073431	6.22401	https://www.genecards.org/cgi-bin/carddisp.pl?gene=AFP
PNPLA3	Patatin Like Phospholipase Domain Containing 3	Protein Coding	36	GC22P043923	6.20173	https://www.genecards.org/cgi-bin/carddisp.pl?gene=PNPLA3
MT-CO1	Mitochondrially Encoded Cytochrome C Oxidase I	Protein Coding	30	GCMTP005906	6.16618	https://www.genecards.org/cgi-bin/carddisp.pl?gene=MT-CO1
PARK7	Parkinsonism Associated Deglycase	Protein Coding	40	GC01P008090	6.132	https://www.genecards.org/cgi-bin/carddisp.pl?gene=PARK7
ADCYAP1	Adenylate Cyclase Activating Polypeptide 1	Protein Coding	38	GC18P000895	6.11231	https://www.genecards.org/cgi-bin/carddisp.pl?gene=ADCYAP1
INTS3	Integrator Complex Subunit 3	Protein Coding	32	GC01P153728	6.07496	https://www.genecards.org/cgi-bin/carddisp.pl?gene=INTS3
LURAP1L-AS1	LURAP1L Antisense RNA 1	RNA Gene	13	GC09M012603	6.01922	https://www.genecards.org/cgi-bin/carddisp.pl?gene=LURAP1L-AS1
COX17P1	COX17 Pseudogene 1	Pseudogene	6	GC13P046490	5.90776	https://www.genecards.org/cgi-bin/carddisp.pl?gene=COX17P1
TMPRSS6	Transmembrane Serine Protease 6	Protein Coding	40	GC22M037068	5.86731	https://www.genecards.org/cgi-bin/carddisp.pl?gene=TMPRSS6
CCDC22	Coiled-Coil Domain Containing 22	Protein Coding	35	GC0XP050544	5.77061	https://www.genecards.org/cgi-bin/carddisp.pl?gene=CCDC22
ABCC2	ATP Binding Cassette Subfamily C Member 2	Protein Coding	43	GC10P099782	5.61495	https://www.genecards.org/cgi-bin/carddisp.pl?gene=ABCC2
JUN	Jun Proto-Oncogene, AP-1 Transcription Factor Subunit	Protein Coding	43	GC01M058780	5.58008	https://www.genecards.org/cgi-bin/carddisp.pl?gene=JUN
NOC2L	NOC2 Like Nucleolar Associated Transcriptional Repressor	Protein Coding	34	GC01M005507	5.53228	https://www.genecards.org/cgi-bin/carddisp.pl?gene=NOC2L
MT1X	Metallothionein 1X	Protein Coding	33	GC16P057010	5.50249	https://www.genecards.org/cgi-bin/carddisp.pl?gene=MT1X
PGK1	Phosphoglycerate Kinase 1	Protein Coding	43	GC0XP077987	5.41037	https://www.genecards.org/cgi-bin/carddisp.pl?gene=PGK1
S100A5	S100 Calcium Binding Protein A5	Protein Coding	32	GC01M153537	5.38441	https://www.genecards.org/cgi-bin/carddisp.pl?gene=S100A5
PON1	Paraoxonase 1	Protein Coding	43	GC07M095297	5.38182	https://www.genecards.org/cgi-bin/carddisp.pl?gene=PON1
PNOC	Prepronociceptin	Protein Coding	36	GC08P028316	5.31962	https://www.genecards.org/cgi-bin/carddisp.pl?gene=PNOC
GOLM1	Golgi Membrane Protein 1	Protein Coding	35	GC09M086026	5.2925	https://www.genecards.org/cgi-bin/carddisp.pl?gene=GOLM1
INTS4	Integrator Complex Subunit 4	Protein Coding	32	GC11M087726	5.26981	https://www.genecards.org/cgi-bin/carddisp.pl?gene=INTS4
SLC51B	Solute Carrier Family 51 Subunit Beta	Protein Coding	31	GC15P114649	5.2217	https://www.genecards.org/cgi-bin/carddisp.pl?gene=SLC51B
F8	Coagulation Factor VIII	Protein Coding	42	GC0XM154835	5.21215	https://www.genecards.org/cgi-bin/carddisp.pl?gene=F8
MBD6	Methyl-CpG Binding Domain Protein 6	Protein Coding	32	GC12P057520	5.17761	https://www.genecards.org/cgi-bin/carddisp.pl?gene=MBD6
FGF2	Fibroblast Growth Factor 2	Protein Coding	41	GC04P122826	5.17291	https://www.genecards.org/cgi-bin/carddisp.pl?gene=FGF2
HEPHL1	Hephaestin Like 1	Protein Coding	34	GC11P094021	5.09747	https://www.genecards.org/cgi-bin/carddisp.pl?gene=HEPHL1
PGAM1	Phosphoglycerate Mutase 1	Protein Coding	39	GC10P097426	5.05739	https://www.genecards.org/cgi-bin/carddisp.pl?gene=PGAM1
RYR1	Ryanodine Receptor 1	Protein Coding	42	GC19P063535	5.04918	https://www.genecards.org/cgi-bin/carddisp.pl?gene=RYR1
DCT	Dopachrome Tautomerase	Protein Coding	40	GC13M094436	5.04411	https://www.genecards.org/cgi-bin/carddisp.pl?gene=DCT
SPATA5	Spermatogenesis Associated 5	Protein Coding	37	GC04P122923	5.02091	https://www.genecards.org/cgi-bin/carddisp.pl?gene=SPATA5
LOXL4	Lysyl Oxidase Like 4	Protein Coding	39	GC10M098247	4.92715	https://www.genecards.org/cgi-bin/carddisp.pl?gene=LOXL4
MELTF	Melanotransferrin	Protein Coding	34	GC03M196980	4.91497	https://www.genecards.org/cgi-bin/carddisp.pl?gene=MELTF
APLP1	Amyloid Beta Precursor Like Protein 1	Protein Coding	37	GC19P063467	4.85963	https://www.genecards.org/cgi-bin/carddisp.pl?gene=APLP1
TMEM199	Transmembrane Protein 199	Protein Coding	31	GC17P052480	4.76665	https://www.genecards.org/cgi-bin/carddisp.pl?gene=TMEM199
SLC40A1	Solute Carrier Family 40 Member 1	Protein Coding	41	GC02M189560	4.74365	https://www.genecards.org/cgi-bin/carddisp.pl?gene=SLC40A1
APLP2	Amyloid Beta Precursor Like Protein 2	Protein Coding	38	GC11P130069	4.6907	https://www.genecards.org/cgi-bin/carddisp.pl?gene=APLP2
PYCR1	Pyrroline-5-Carboxylate Reductase 1	Protein Coding	41	GC17M081932	4.6545	https://www.genecards.org/cgi-bin/carddisp.pl?gene=PYCR1
MT1F	Metallothionein 1F	Protein Coding	32	GC16P056657	4.64408	https://www.genecards.org/cgi-bin/carddisp.pl?gene=MT1F
PRDX3	Peroxiredoxin 3	Protein Coding	39	GC10M119167	4.6382	https://www.genecards.org/cgi-bin/carddisp.pl?gene=PRDX3
MOXD2P	Monooxygenase DBH Like 2, Pseudogene	Pseudogene	13	GC07M142254	4.63741	https://www.genecards.org/cgi-bin/carddisp.pl?gene=MOXD2P
F5	Coagulation Factor V	Protein Coding	42	GC01M169511	4.61268	https://www.genecards.org/cgi-bin/carddisp.pl?gene=F5
EPS15	Epidermal Growth Factor Receptor Pathway Substrate 15	Protein Coding	40	GC01M051354	4.60194	https://www.genecards.org/cgi-bin/carddisp.pl?gene=EPS15
CRP	C-Reactive Protein	Protein Coding	41	GC01M159726	4.59002	https://www.genecards.org/cgi-bin/carddisp.pl?gene=CRP
MT1G	Metallothionein 1G	Protein Coding	29	GC16M056666	4.56817	https://www.genecards.org/cgi-bin/carddisp.pl?gene=MT1G
COA6	Cytochrome C Oxidase Assembly Factor 6	Protein Coding	32	GC01P234374	4.53994	https://www.genecards.org/cgi-bin/carddisp.pl?gene=COA6
PRL	Prolactin	Protein Coding	38	GC06M022287	4.53815	https://www.genecards.org/cgi-bin/carddisp.pl?gene=PRL
GSR	Glutathione-Disulfide Reductase	Protein Coding	44	GC08M030678	4.53574	https://www.genecards.org/cgi-bin/carddisp.pl?gene=GSR
STEAP2	STEAP2 Metalloreductase	Protein Coding	36	GC07P090167	4.50038	https://www.genecards.org/cgi-bin/carddisp.pl?gene=STEAP2
MT1E	Metallothionein 1E	Protein Coding	34	GC16P056625	4.46083	https://www.genecards.org/cgi-bin/carddisp.pl?gene=MT1E
SLC30A10	Solute Carrier Family 30 Member 10	Protein Coding	38	GC01M219685	4.45501	https://www.genecards.org/cgi-bin/carddisp.pl?gene=SLC30A10
CCDC93	Coiled-Coil Domain Containing 93	Protein Coding	30	GC02M117915	4.40678	https://www.genecards.org/cgi-bin/carddisp.pl?gene=CCDC93
VPS35L	VPS35 Endosomal Protein Sorting Factor Like	Protein Coding	27	GC16P019555	4.40678	https://www.genecards.org/cgi-bin/carddisp.pl?gene=VPS35L
SP1	Sp1 Transcription Factor	Protein Coding	40	GC12P053380	4.38593	https://www.genecards.org/cgi-bin/carddisp.pl?gene=SP1
NGFR	Nerve Growth Factor Receptor	Protein Coding	41	GC17P049495	4.35342	https://www.genecards.org/cgi-bin/carddisp.pl?gene=NGFR
INTS5	Integrator Complex Subunit 5	Protein Coding	31	GC11M087130	4.35005	https://www.genecards.org/cgi-bin/carddisp.pl?gene=INTS5
CASP3	Caspase 3	Protein Coding	44	GC04M184627	4.34843	https://www.genecards.org/cgi-bin/carddisp.pl?gene=CASP3
LOXL3	Lysyl Oxidase Like 3	Protein Coding	38	GC02M074532	4.2585	https://www.genecards.org/cgi-bin/carddisp.pl?gene=LOXL3
SLC30A2	Solute Carrier Family 30 Member 2	Protein Coding	38	GC01M026048	4.24491	https://www.genecards.org/cgi-bin/carddisp.pl?gene=SLC30A2
CA2	Carbonic Anhydrase 2	Protein Coding	46	GC08P085463	4.20714	https://www.genecards.org/cgi-bin/carddisp.pl?gene=CA2
IAPP	Islet Amyloid Polypeptide	Protein Coding	38	GC12P021354	4.19259	https://www.genecards.org/cgi-bin/carddisp.pl?gene=IAPP
COPA	COPI Coat Complex Subunit Alpha	Protein Coding	38	GC01M160288	4.17577	https://www.genecards.org/cgi-bin/carddisp.pl?gene=COPA
FGF1	Fibroblast Growth Factor 1	Protein Coding	42	GC05M142555	4.17378	https://www.genecards.org/cgi-bin/carddisp.pl?gene=FGF1
GLRX	Glutaredoxin	Protein Coding	39	GC05M095752	4.16711	https://www.genecards.org/cgi-bin/carddisp.pl?gene=GLRX
HTN3	Histatin 3	Protein Coding	29	GC04P070028	4.07986	https://www.genecards.org/cgi-bin/carddisp.pl?gene=HTN3
SLC31A1P1	Solute Carrier Family 31 Member 1 Pseudogene 1	Pseudogene	7	GC03M172599	4.06125	https://www.genecards.org/cgi-bin/carddisp.pl?gene=SLC31A1P1
CTRL	Chymotrypsin Like	Protein Coding	36	GC16M067927	4.05786	https://www.genecards.org/cgi-bin/carddisp.pl?gene=CTRL
MAPT	Microtubule Associated Protein Tau	Protein Coding	44	GC17P045894	4.00189	https://www.genecards.org/cgi-bin/carddisp.pl?gene=MAPT
HGF	Hepatocyte Growth Factor	Protein Coding	47	GC07M081699	3.9815	https://www.genecards.org/cgi-bin/carddisp.pl?gene=HGF
APOA4	Apolipoprotein A4	Protein Coding	37	GC11M116820	3.97034	https://www.genecards.org/cgi-bin/carddisp.pl?gene=APOA4
TTR	Transthyretin	Protein Coding	43	GC18P031557	3.94084	https://www.genecards.org/cgi-bin/carddisp.pl?gene=TTR
GGT1	Gamma-Glutamyltransferase 1	Protein Coding	45	GC22P024583	3.92123	https://www.genecards.org/cgi-bin/carddisp.pl?gene=GGT1
PMM2	Phosphomannomutase 2	Protein Coding	42	GC16P008788	3.89195	https://www.genecards.org/cgi-bin/carddisp.pl?gene=PMM2
ALG2	ALG2 Alpha-1,3/1,6-Mannosyltransferase	Protein Coding	37	GC09M099216	3.89195	https://www.genecards.org/cgi-bin/carddisp.pl?gene=ALG2
RAB7A	RAB7A, Member RAS Oncogene Family	Protein Coding	42	GC03P133819	3.88352	https://www.genecards.org/cgi-bin/carddisp.pl?gene=RAB7A
RIN2	Ras And Rab Interactor 2	Protein Coding	37	GC20P019759	3.87766	https://www.genecards.org/cgi-bin/carddisp.pl?gene=RIN2
PRND	Prion Like Protein Doppel	Protein Coding	33	GC20P004702	3.85014	https://www.genecards.org/cgi-bin/carddisp.pl?gene=PRND
SERPINA1	Serpin Family A Member 1	Protein Coding	44	GC14M094376	3.84948	https://www.genecards.org/cgi-bin/carddisp.pl?gene=SERPINA1
COX16	Cytochrome C Oxidase Assembly Factor COX16	Protein Coding	31	GC14M070326	3.84816	https://www.genecards.org/cgi-bin/carddisp.pl?gene=COX16
MB	Myoglobin	Protein Coding	39	GC22M035606	3.77908	https://www.genecards.org/cgi-bin/carddisp.pl?gene=MB
IGF2R	Insulin Like Growth Factor 2 Receptor	Protein Coding	43	GC06P159969	3.77624	https://www.genecards.org/cgi-bin/carddisp.pl?gene=IGF2R
SPARC	Secreted Protein Acidic And Cysteine Rich	Protein Coding	45	GC05M151661	3.77519	https://www.genecards.org/cgi-bin/carddisp.pl?gene=SPARC
MT1B	Metallothionein 1B	Protein Coding	30	GC16P057001	3.76703	https://www.genecards.org/cgi-bin/carddisp.pl?gene=MT1B
MT1H	Metallothionein 1H	Protein Coding	30	GC16P057003	3.76703	https://www.genecards.org/cgi-bin/carddisp.pl?gene=MT1H
NFE2L2	NFE2 Like BZIP Transcription Factor 2	Protein Coding	45	GC02M177227	3.73004	https://www.genecards.org/cgi-bin/carddisp.pl?gene=NFE2L2
CSTB	Cystatin B	Protein Coding	42	GC21M043772	3.72063	https://www.genecards.org/cgi-bin/carddisp.pl?gene=CSTB
AIFM1	Apoptosis Inducing Factor Mitochondria Associated 1	Protein Coding	43	GC0XM130129	3.66623	https://www.genecards.org/cgi-bin/carddisp.pl?gene=AIFM1
ATM	ATM Serine/Threonine Kinase	Protein Coding	47	GC11P108222	3.66286	https://www.genecards.org/cgi-bin/carddisp.pl?gene=ATM
ANKRD9	Ankyrin Repeat Domain 9	Protein Coding	32	GC14M102501	3.66222	https://www.genecards.org/cgi-bin/carddisp.pl?gene=ANKRD9
MT1P3	Metallothionein 1 Pseudogene 3	Pseudogene	10	GC20P035218	3.66135	https://www.genecards.org/cgi-bin/carddisp.pl?gene=MT1P3
AKR1A1	Aldo-Keto Reductase Family 1 Member A1	Protein Coding	39	GC01P045550	3.65508	https://www.genecards.org/cgi-bin/carddisp.pl?gene=AKR1A1
ALAD	Aminolevulinate Dehydratase	Protein Coding	42	GC09M113386	3.65349	https://www.genecards.org/cgi-bin/carddisp.pl?gene=ALAD
ANG	Angiogenin	Protein Coding	40	GC14P031538	3.64798	https://www.genecards.org/cgi-bin/carddisp.pl?gene=ANG
PGAM4	Phosphoglycerate Mutase Family Member 4	Protein Coding	31	GC0XM077967	3.64509	https://www.genecards.org/cgi-bin/carddisp.pl?gene=PGAM4
MT1DP	Metallothionein 1D, Pseudogene	Pseudogene	19	GC16P056643	3.63895	https://www.genecards.org/cgi-bin/carddisp.pl?gene=MT1DP
CYP1A1	Cytochrome P450 Family 1 Subfamily A Member 1	Protein Coding	43	GC15M074719	3.62866	https://www.genecards.org/cgi-bin/carddisp.pl?gene=CYP1A1
CYCS	Cytochrome C, Somatic	Protein Coding	43	GC07M025118	3.62366	https://www.genecards.org/cgi-bin/carddisp.pl?gene=CYCS
HMOX1	Heme Oxygenase 1	Protein Coding	46	GC22P035380	3.61544	https://www.genecards.org/cgi-bin/carddisp.pl?gene=HMOX1
APOA1	Apolipoprotein A1	Protein Coding	43	GC11M116835	3.6138	https://www.genecards.org/cgi-bin/carddisp.pl?gene=APOA1
MTHFR	Methylenetetrahydrofolate Reductase	Protein Coding	43	GC01M011785	3.60698	https://www.genecards.org/cgi-bin/carddisp.pl?gene=MTHFR
XDH	Xanthine Dehydrogenase	Protein Coding	42	GC02M031334	3.60519	https://www.genecards.org/cgi-bin/carddisp.pl?gene=XDH
COX7C	Cytochrome C Oxidase Subunit 7C	Protein Coding	32	GC05P086617	3.60279	https://www.genecards.org/cgi-bin/carddisp.pl?gene=COX7C
TGOLN2	Trans-Golgi Network Protein 2	Protein Coding	35	GC02M085318	3.59608	https://www.genecards.org/cgi-bin/carddisp.pl?gene=TGOLN2
HTT	Huntingtin	Protein Coding	39	GC04P003041	3.5471	https://www.genecards.org/cgi-bin/carddisp.pl?gene=HTT
PAH	Phenylalanine Hydroxylase	Protein Coding	43	GC12M102836	3.54701	https://www.genecards.org/cgi-bin/carddisp.pl?gene=PAH
MBP	Myelin Basic Protein	Protein Coding	40	GC18M076978	3.48432	https://www.genecards.org/cgi-bin/carddisp.pl?gene=MBP
F2	Coagulation Factor II, Thrombin	Protein Coding	45	GC11P046720	3.48137	https://www.genecards.org/cgi-bin/carddisp.pl?gene=F2
SERPINE1	Serpin Family E Member 1	Protein Coding	44	GC07P101127	3.47827	https://www.genecards.org/cgi-bin/carddisp.pl?gene=SERPINE1
FECH	Ferrochelatase	Protein Coding	42	GC18M057544	3.47599	https://www.genecards.org/cgi-bin/carddisp.pl?gene=FECH
B2M	Beta-2-Microglobulin	Protein Coding	43	GC15P044711	3.45231	https://www.genecards.org/cgi-bin/carddisp.pl?gene=B2M
RBP4	Retinol Binding Protein 4	Protein Coding	41	GC10M093591	3.41189	https://www.genecards.org/cgi-bin/carddisp.pl?gene=RBP4
DCTN4	Dynactin Subunit 4	Protein Coding	34	GC05M150708	3.40781	https://www.genecards.org/cgi-bin/carddisp.pl?gene=DCTN4
TAC3	Tachykinin Precursor 3	Protein Coding	40	GC12M057009	3.407	https://www.genecards.org/cgi-bin/carddisp.pl?gene=TAC3
FTH1	Ferritin Heavy Chain 1	Protein Coding	44	GC11M061959	3.38909	https://www.genecards.org/cgi-bin/carddisp.pl?gene=FTH1
GPC1	Glypican 1	Protein Coding	39	GC02P240435	3.38221	https://www.genecards.org/cgi-bin/carddisp.pl?gene=GPC1
MT-CYB	Mitochondrially Encoded Cytochrome B	Protein Coding	28	GCMTP014749	3.37409	https://www.genecards.org/cgi-bin/carddisp.pl?gene=MT-CYB
S100B	S100 Calcium Binding Protein B	Protein Coding	41	GC21M050462	3.35838	https://www.genecards.org/cgi-bin/carddisp.pl?gene=S100B
LEPQTL1	Leptin, Serum Levels Of	Genetic Locus	3	GC02U903086	3.35242	https://www.genecards.org/cgi-bin/carddisp.pl?gene=LEPQTL1
HSPD1	Heat Shock Protein Family D (Hsp60) Member 1	Protein Coding	42	GC02M197486	3.33953	https://www.genecards.org/cgi-bin/carddisp.pl?gene=HSPD1
HIF1A	Hypoxia Inducible Factor 1 Subunit Alpha	Protein Coding	44	GC14P061695	3.33646	https://www.genecards.org/cgi-bin/carddisp.pl?gene=HIF1A
MAOA	Monoamine Oxidase A	Protein Coding	44	GC0XP043654	3.31394	https://www.genecards.org/cgi-bin/carddisp.pl?gene=MAOA
COPZ1	COPI Coat Complex Subunit Zeta 1	Protein Coding	35	GC12P054301	3.30837	https://www.genecards.org/cgi-bin/carddisp.pl?gene=COPZ1
BLOC1S1	Biogenesis Of Lysosomal Organelles Complex 1 Subunit 1	Protein Coding	32	GC12P055861	3.30837	https://www.genecards.org/cgi-bin/carddisp.pl?gene=BLOC1S1
GPX1	Glutathione Peroxidase 1	Protein Coding	42	GC03M051039	3.27498	https://www.genecards.org/cgi-bin/carddisp.pl?gene=GPX1
AKT1	AKT Serine/Threonine Kinase 1	Protein Coding	47	GC14M104769	3.27156	https://www.genecards.org/cgi-bin/carddisp.pl?gene=AKT1
MT-CO3	Mitochondrially Encoded Cytochrome C Oxidase III	Protein Coding	28	GCMTP009209	3.26804	https://www.genecards.org/cgi-bin/carddisp.pl?gene=MT-CO3
TJP1	Tight Junction Protein 1	Protein Coding	39	GC15M029699	3.24962	https://www.genecards.org/cgi-bin/carddisp.pl?gene=TJP1
CYP1A2	Cytochrome P450 Family 1 Subfamily A Member 2	Protein Coding	42	GC15P074748	3.22507	https://www.genecards.org/cgi-bin/carddisp.pl?gene=CYP1A2
NGF	Nerve Growth Factor	Protein Coding	44	GC01M115285	3.2029	https://www.genecards.org/cgi-bin/carddisp.pl?gene=NGF
NTF4	Neurotrophin 4	Protein Coding	39	GC19M064099	3.2029	https://www.genecards.org/cgi-bin/carddisp.pl?gene=NTF4
FKBP4	FKBP Prolyl Isomerase 4	Protein Coding	40	GC12P002795	3.19871	https://www.genecards.org/cgi-bin/carddisp.pl?gene=FKBP4
CBS	Cystathionine Beta-Synthase	Protein Coding	44	GC21M043053	3.1963	https://www.genecards.org/cgi-bin/carddisp.pl?gene=CBS
IL1A	Interleukin 1 Alpha	Protein Coding	39	GC02M112773	3.18919	https://www.genecards.org/cgi-bin/carddisp.pl?gene=IL1A
CEP290	Centrosomal Protein 290	Protein Coding	36	GC12M088049	3.17239	https://www.genecards.org/cgi-bin/carddisp.pl?gene=CEP290
COG7	Component Of Oligomeric Golgi Complex 7	Protein Coding	35	GC16M023388	3.17239	https://www.genecards.org/cgi-bin/carddisp.pl?gene=COG7
RASL12	RAS Like Family 12	Protein Coding	31	GC15M065045	3.17239	https://www.genecards.org/cgi-bin/carddisp.pl?gene=RASL12
LTF	Lactotransferrin	Protein Coding	40	GC03M046435	3.16539	https://www.genecards.org/cgi-bin/carddisp.pl?gene=LTF
GPHN	Gephyrin	Protein Coding	43	GC14P066507	3.15361	https://www.genecards.org/cgi-bin/carddisp.pl?gene=GPHN
CXCL8	C-X-C Motif Chemokine Ligand 8	Protein Coding	35	GC04P073740	3.14731	https://www.genecards.org/cgi-bin/carddisp.pl?gene=CXCL8
BLZF1	Basic Leucine Zipper Nuclear Factor 1	Protein Coding	35	GC01P169367	3.14307	https://www.genecards.org/cgi-bin/carddisp.pl?gene=BLZF1
ALDH9A1	Aldehyde Dehydrogenase 9 Family Member A1	Protein Coding	38	GC01M165678	3.12039	https://www.genecards.org/cgi-bin/carddisp.pl?gene=ALDH9A1
CLU	Clusterin	Protein Coding	42	GC08M027596	3.11116	https://www.genecards.org/cgi-bin/carddisp.pl?gene=CLU
MDH2	Malate Dehydrogenase 2	Protein Coding	43	GC07P076048	3.1036	https://www.genecards.org/cgi-bin/carddisp.pl?gene=MDH2
CEP104	Centrosomal Protein 104	Protein Coding	31	GC01M003812	3.0961	https://www.genecards.org/cgi-bin/carddisp.pl?gene=CEP104
DCN	Decorin	Protein Coding	42	GC12M091140	3.07969	https://www.genecards.org/cgi-bin/carddisp.pl?gene=DCN
TFRC	Transferrin Receptor	Protein Coding	43	GC03M196027	3.07912	https://www.genecards.org/cgi-bin/carddisp.pl?gene=TFRC
SURF1	SURF1 Cytochrome C Oxidase Assembly Factor	Protein Coding	38	GC09M133351	3.06984	https://www.genecards.org/cgi-bin/carddisp.pl?gene=SURF1
HSPA5	Heat Shock Protein Family A (Hsp70) Member 5	Protein Coding	42	GC09M125234	3.0265	https://www.genecards.org/cgi-bin/carddisp.pl?gene=HSPA5
ALPP	Alkaline Phosphatase, Placental	Protein Coding	40	GC02P232378	2.99857	https://www.genecards.org/cgi-bin/carddisp.pl?gene=ALPP
APOB	Apolipoprotein B	Protein Coding	42	GC02M020956	2.97281	https://www.genecards.org/cgi-bin/carddisp.pl?gene=APOB
TCN1	Transcobalamin 1	Protein Coding	38	GC11M087019	2.96481	https://www.genecards.org/cgi-bin/carddisp.pl?gene=TCN1
TCN2	Transcobalamin 2	Protein Coding	38	GC22P034983	2.96481	https://www.genecards.org/cgi-bin/carddisp.pl?gene=TCN2
MMUT	Methylmalonyl-CoA Mutase	Protein Coding	35	GC06M049430	2.96481	https://www.genecards.org/cgi-bin/carddisp.pl?gene=MMUT
CBLIF	Cobalamin Binding Intrinsic Factor	Protein Coding	34	GC11M059829	2.96481	https://www.genecards.org/cgi-bin/carddisp.pl?gene=CBLIF
OGA	O-GlcNAcase	Protein Coding	32	GC10M101785	2.96481	https://www.genecards.org/cgi-bin/carddisp.pl?gene=OGA
CPOX	Coproporphyrinogen Oxidase	Protein Coding	39	GC03M098576	2.96357	https://www.genecards.org/cgi-bin/carddisp.pl?gene=CPOX
STEAP4	STEAP4 Metalloreductase	Protein Coding	36	GC07M088381	2.94826	https://www.genecards.org/cgi-bin/carddisp.pl?gene=STEAP4
HDAC9	Histone Deacetylase 9	Protein Coding	43	GC07P018086	2.94408	https://www.genecards.org/cgi-bin/carddisp.pl?gene=HDAC9
VEGFA	Vascular Endothelial Growth Factor A	Protein Coding	43	GC06P043770	2.92572	https://www.genecards.org/cgi-bin/carddisp.pl?gene=VEGFA
ENOX2	Ecto-NOX Disulfide-Thiol Exchanger 2	Protein Coding	34	GC0XM130623	2.9244	https://www.genecards.org/cgi-bin/carddisp.pl?gene=ENOX2
G6PD	Glucose-6-Phosphate Dehydrogenase	Protein Coding	44	GC0XM154531	2.91986	https://www.genecards.org/cgi-bin/carddisp.pl?gene=G6PD
G6PC1	Glucose-6-Phosphatase Catalytic Subunit 1	Protein Coding	35	GC17P053646	2.91106	https://www.genecards.org/cgi-bin/carddisp.pl?gene=G6PC1
NOS1	Nitric Oxide Synthase 1	Protein Coding	44	GC12M117208	2.90825	https://www.genecards.org/cgi-bin/carddisp.pl?gene=NOS1
LTBP1	Latent Transforming Growth Factor Beta Binding Protein 1	Protein Coding	41	GC02P033076	2.90216	https://www.genecards.org/cgi-bin/carddisp.pl?gene=LTBP1
KRT8	Keratin 8	Protein Coding	42	GC12M052897	2.89717	https://www.genecards.org/cgi-bin/carddisp.pl?gene=KRT8
ENOX1	Ecto-NOX Disulfide-Thiol Exchanger 1	Protein Coding	33	GC13M043213	2.88915	https://www.genecards.org/cgi-bin/carddisp.pl?gene=ENOX1
FURIN	Furin, Paired Basic Amino Acid Cleaving Enzyme	Protein Coding	41	GC15P090868	2.88703	https://www.genecards.org/cgi-bin/carddisp.pl?gene=FURIN
CASP7	Caspase 7	Protein Coding	44	GC10P113679	2.86774	https://www.genecards.org/cgi-bin/carddisp.pl?gene=CASP7
MAOB	Monoamine Oxidase B	Protein Coding	39	GC0XM043766	2.8631	https://www.genecards.org/cgi-bin/carddisp.pl?gene=MAOB
SLC22A2	Solute Carrier Family 22 Member 2	Protein Coding	40	GC06M160187	2.8607	https://www.genecards.org/cgi-bin/carddisp.pl?gene=SLC22A2
MPO	Myeloperoxidase	Protein Coding	46	GC17M058269	2.85329	https://www.genecards.org/cgi-bin/carddisp.pl?gene=MPO
ABCC6	ATP Binding Cassette Subfamily C Member 6	Protein Coding	42	GC16M016148	2.84683	https://www.genecards.org/cgi-bin/carddisp.pl?gene=ABCC6
EFEMP1	EGF Containing Fibulin Extracellular Matrix Protein 1	Protein Coding	40	GC02M055865	2.84683	https://www.genecards.org/cgi-bin/carddisp.pl?gene=EFEMP1
FARSB	Phenylalanyl-TRNA Synthetase Subunit Beta	Protein Coding	38	GC02M222570	2.84683	https://www.genecards.org/cgi-bin/carddisp.pl?gene=FARSB
MBTPS1	Membrane Bound Transcription Factor Peptidase, Site 1	Protein Coding	40	GC16M084053	2.82682	https://www.genecards.org/cgi-bin/carddisp.pl?gene=MBTPS1
PCSK7	Proprotein Convertase Subtilisin/Kexin Type 7	Protein Coding	40	GC11M117199	2.82682	https://www.genecards.org/cgi-bin/carddisp.pl?gene=PCSK7
MT1M	Metallothionein 1M	Protein Coding	28	GC16P056632	2.82296	https://www.genecards.org/cgi-bin/carddisp.pl?gene=MT1M
MT1L	Metallothionein 1L, Pseudogene	Pseudogene	18	GC16P056617	2.80797	https://www.genecards.org/cgi-bin/carddisp.pl?gene=MT1L
SERPINC1	Serpin Family C Member 1	Protein Coding	43	GC01M174525	2.80188	https://www.genecards.org/cgi-bin/carddisp.pl?gene=SERPINC1
GLO1	Glyoxalase I	Protein Coding	41	GC06M063769	2.78159	https://www.genecards.org/cgi-bin/carddisp.pl?gene=GLO1
SLC2A1	Solute Carrier Family 2 Member 1	Protein Coding	47	GC01M042925	2.77893	https://www.genecards.org/cgi-bin/carddisp.pl?gene=SLC2A1
SLC25A3	Solute Carrier Family 25 Member 3	Protein Coding	40	GC12P098593	2.7759	https://www.genecards.org/cgi-bin/carddisp.pl?gene=SLC25A3
CYP3A4	Cytochrome P450 Family 3 Subfamily A Member 4	Protein Coding	45	GC07M099759	2.77013	https://www.genecards.org/cgi-bin/carddisp.pl?gene=CYP3A4
A2M	Alpha-2-Macroglobulin	Protein Coding	40	GC12M009067	2.76325	https://www.genecards.org/cgi-bin/carddisp.pl?gene=A2M
CANX	Calnexin	Protein Coding	39	GC05P179678	2.76325	https://www.genecards.org/cgi-bin/carddisp.pl?gene=CANX
RNF7	Ring Finger Protein 7	Protein Coding	35	GC03P141738	2.76147	https://www.genecards.org/cgi-bin/carddisp.pl?gene=RNF7
P4HB	Prolyl 4-Hydroxylase Subunit Beta	Protein Coding	43	GC17M081843	2.74666	https://www.genecards.org/cgi-bin/carddisp.pl?gene=P4HB
OXA1L	OXA1L Mitochondrial Inner Membrane Protein	Protein Coding	35	GC14P022766	2.73025	https://www.genecards.org/cgi-bin/carddisp.pl?gene=OXA1L
APOC3	Apolipoprotein C3	Protein Coding	40	GC11P116829	2.72968	https://www.genecards.org/cgi-bin/carddisp.pl?gene=APOC3
FOXO1	Forkhead Box O1	Protein Coding	44	GC13M040555	2.71669	https://www.genecards.org/cgi-bin/carddisp.pl?gene=FOXO1
S100A4	S100 Calcium Binding Protein A4	Protein Coding	40	GC01M153543	2.71618	https://www.genecards.org/cgi-bin/carddisp.pl?gene=S100A4
DPAGT1	Dolichyl-Phosphate N-Acetylglucosaminephosphotransferase 1	Protein Coding	40	GC11M119096	2.69835	https://www.genecards.org/cgi-bin/carddisp.pl?gene=DPAGT1
APOH	Apolipoprotein H	Protein Coding	40	GC17M066212	2.68757	https://www.genecards.org/cgi-bin/carddisp.pl?gene=APOH
IGFBP1	Insulin Like Growth Factor Binding Protein 1	Protein Coding	38	GC07P047629	2.68757	https://www.genecards.org/cgi-bin/carddisp.pl?gene=IGFBP1
CSTA	Cystatin A	Protein Coding	40	GC03P122325	2.68297	https://www.genecards.org/cgi-bin/carddisp.pl?gene=CSTA
COX4I1	Cytochrome C Oxidase Subunit 4I1	Protein Coding	40	GC16P085798	2.66211	https://www.genecards.org/cgi-bin/carddisp.pl?gene=COX4I1
ABCB6	ATP Binding Cassette Subfamily B Member 6 (Langereis Blood Group)	Protein Coding	42	GC02M219209	2.654	https://www.genecards.org/cgi-bin/carddisp.pl?gene=ABCB6
CUTA	CutA Divalent Cation Tolerance Homolog	Protein Coding	32	GC06M063720	2.65054	https://www.genecards.org/cgi-bin/carddisp.pl?gene=CUTA
ANXA5	Annexin A5	Protein Coding	41	GC04M121667	2.6405	https://www.genecards.org/cgi-bin/carddisp.pl?gene=ANXA5
H4-16	H4 Histone 16	Protein Coding	30	GC12M020508	2.63797	https://www.genecards.org/cgi-bin/carddisp.pl?gene=H4-16
HAMP	Hepcidin Antimicrobial Peptide	Protein Coding	39	GC19P063447	2.63701	https://www.genecards.org/cgi-bin/carddisp.pl?gene=HAMP
INTS6	Integrator Complex Subunit 6	Protein Coding	34	GC13M051354	2.63415	https://www.genecards.org/cgi-bin/carddisp.pl?gene=INTS6
RNASE1	Ribonuclease A Family Member 1, Pancreatic	Protein Coding	38	GC14M020801	2.6213	https://www.genecards.org/cgi-bin/carddisp.pl?gene=RNASE1
NFKBIA	NFKB Inhibitor Alpha	Protein Coding	45	GC14M035401	2.60993	https://www.genecards.org/cgi-bin/carddisp.pl?gene=NFKBIA
HPX	Hemopexin	Protein Coding	37	GC11M006438	2.58317	https://www.genecards.org/cgi-bin/carddisp.pl?gene=HPX
CFH	Complement Factor H	Protein Coding	42	GC01P196621	2.54608	https://www.genecards.org/cgi-bin/carddisp.pl?gene=CFH
ANXA4	Annexin A4	Protein Coding	39	GC02P069644	2.54608	https://www.genecards.org/cgi-bin/carddisp.pl?gene=ANXA4
POR	Cytochrome P450 Oxidoreductase	Protein Coding	45	GC07P075899	2.53401	https://www.genecards.org/cgi-bin/carddisp.pl?gene=POR
THPO	Thrombopoietin	Protein Coding	41	GC03M184371	2.52384	https://www.genecards.org/cgi-bin/carddisp.pl?gene=THPO
TKT	Transketolase	Protein Coding	41	GC03M053224	2.51476	https://www.genecards.org/cgi-bin/carddisp.pl?gene=TKT
LIF	LIF Interleukin 6 Family Cytokine	Protein Coding	37	GC22M030240	2.51476	https://www.genecards.org/cgi-bin/carddisp.pl?gene=LIF
SUMF1	Sulfatase Modifying Factor 1	Protein Coding	38	GC03M003700	2.51129	https://www.genecards.org/cgi-bin/carddisp.pl?gene=SUMF1
GAPDH	Glyceraldehyde-3-Phosphate Dehydrogenase	Protein Coding	43	GC12P019827	2.50658	https://www.genecards.org/cgi-bin/carddisp.pl?gene=GAPDH
HRG	Histidine Rich Glycoprotein	Protein Coding	41	GC03P186660	2.50417	https://www.genecards.org/cgi-bin/carddisp.pl?gene=HRG
HSP90B1	Heat Shock Protein 90 Beta Family Member 1	Protein Coding	41	GC12P103930	2.4985	https://www.genecards.org/cgi-bin/carddisp.pl?gene=HSP90B1
SCG5	Secretogranin V	Protein Coding	34	GC15P032641	2.48398	https://www.genecards.org/cgi-bin/carddisp.pl?gene=SCG5
MT-ATP6	Mitochondrially Encoded ATP Synthase Membrane Subunit 6	Protein Coding	29	GCMTP008531	2.48131	https://www.genecards.org/cgi-bin/carddisp.pl?gene=MT-ATP6
CD38	CD38 Molecule	Protein Coding	41	GC04P017742	2.47944	https://www.genecards.org/cgi-bin/carddisp.pl?gene=CD38
HSF1	Heat Shock Transcription Factor 1	Protein Coding	40	GC08P144291	2.47049	https://www.genecards.org/cgi-bin/carddisp.pl?gene=HSF1
MT1HL1	Metallothionein 1H Like 1	Protein Coding	21	GC01M237004	2.46997	https://www.genecards.org/cgi-bin/carddisp.pl?gene=MT1HL1
BCL2	BCL2 Apoptosis Regulator	Protein Coding	45	GC18M063123	2.46129	https://www.genecards.org/cgi-bin/carddisp.pl?gene=BCL2
TXN	Thioredoxin	Protein Coding	40	GC09M110243	2.4592	https://www.genecards.org/cgi-bin/carddisp.pl?gene=TXN
ITGB2	Integrin Subunit Beta 2	Protein Coding	46	GC21M044885	2.44746	https://www.genecards.org/cgi-bin/carddisp.pl?gene=ITGB2
CMC1	C-X9-C Motif Containing 1	Protein Coding	30	GC03P028263	2.43711	https://www.genecards.org/cgi-bin/carddisp.pl?gene=CMC1
NAGLU	N-Acetyl-Alpha-Glucosaminidase	Protein Coding	38	GC17P053164	2.42436	https://www.genecards.org/cgi-bin/carddisp.pl?gene=NAGLU
PDZD11	PDZ Domain Containing 11	Protein Coding	31	GC0XM070286	2.42254	https://www.genecards.org/cgi-bin/carddisp.pl?gene=PDZD11
PLA2G6	Phospholipase A2 Group VI	Protein Coding	43	GC22M057064	2.40569	https://www.genecards.org/cgi-bin/carddisp.pl?gene=PLA2G6
HMGCR	3-Hydroxy-3-Methylglutaryl-CoA Reductase	Protein Coding	41	GC05P075336	2.40419	https://www.genecards.org/cgi-bin/carddisp.pl?gene=HMGCR
AZGP1	Alpha-2-Glycoprotein 1, Zinc-Binding	Protein Coding	40	GC07M099967	2.39987	https://www.genecards.org/cgi-bin/carddisp.pl?gene=AZGP1
PRDM2	PR/SET Domain 2	Protein Coding	36	GC01P013885	2.39987	https://www.genecards.org/cgi-bin/carddisp.pl?gene=PRDM2
LPA	Lipoprotein(A)	Protein Coding	37	GC06M160531	2.39605	https://www.genecards.org/cgi-bin/carddisp.pl?gene=LPA
ABCB1	ATP Binding Cassette Subfamily B Member 1	Protein Coding	46	GC07M087504	2.39281	https://www.genecards.org/cgi-bin/carddisp.pl?gene=ABCB1
PLA2G7	Phospholipase A2 Group VII	Protein Coding	44	GC06M063898	2.38509	https://www.genecards.org/cgi-bin/carddisp.pl?gene=PLA2G7
TNXA	Tenascin XA (Pseudogene)	Pseudogene	19	GC06M063630	2.38361	https://www.genecards.org/cgi-bin/carddisp.pl?gene=TNXA
TUBB	Tubulin Beta Class I	Protein Coding	44	GC06P080331	2.37368	https://www.genecards.org/cgi-bin/carddisp.pl?gene=TUBB
HSP90AA1	Heat Shock Protein 90 Alpha Family Class A Member 1	Protein Coding	43	GC14M102080	2.36047	https://www.genecards.org/cgi-bin/carddisp.pl?gene=HSP90AA1
ANPEP	Alanyl Aminopeptidase, Membrane	Protein Coding	45	GC15M089784	2.34239	https://www.genecards.org/cgi-bin/carddisp.pl?gene=ANPEP
STEAP1	STEAP Family Member 1	Protein Coding	35	GC07P090154	2.30505	https://www.genecards.org/cgi-bin/carddisp.pl?gene=STEAP1
ANK2	Ankyrin 2	Protein Coding	38	GC04P112706	2.25064	https://www.genecards.org/cgi-bin/carddisp.pl?gene=ANK2
LALBA	Lactalbumin Alpha	Protein Coding	36	GC12M048567	2.2501	https://www.genecards.org/cgi-bin/carddisp.pl?gene=LALBA
CEL	Carboxyl Ester Lipase	Protein Coding	43	GC09P133061	2.24744	https://www.genecards.org/cgi-bin/carddisp.pl?gene=CEL
STXBP1	Syntaxin Binding Protein 1	Protein Coding	44	GC09P127582	2.24322	https://www.genecards.org/cgi-bin/carddisp.pl?gene=STXBP1
CACNA1A	Calcium Voltage-Gated Channel Subunit Alpha1 A	Protein Coding	43	GC19M013206	2.24322	https://www.genecards.org/cgi-bin/carddisp.pl?gene=CACNA1A
KCNJ2	Potassium Inwardly Rectifying Channel Subfamily J Member 2	Protein Coding	43	GC17P070168	2.24322	https://www.genecards.org/cgi-bin/carddisp.pl?gene=KCNJ2
MSX2	Msh Homeobox 2	Protein Coding	43	GC05P174724	2.24322	https://www.genecards.org/cgi-bin/carddisp.pl?gene=MSX2
ZEB1	Zinc Finger E-Box Binding Homeobox 1	Protein Coding	43	GC10P031318	2.24322	https://www.genecards.org/cgi-bin/carddisp.pl?gene=ZEB1
KCNJ5	Potassium Inwardly Rectifying Channel Subfamily J Member 5	Protein Coding	42	GC11P128891	2.24322	https://www.genecards.org/cgi-bin/carddisp.pl?gene=KCNJ5
AFG3L2	AFG3 Like Matrix AAA Peptidase Subunit 2	Protein Coding	41	GC18M012328	2.24322	https://www.genecards.org/cgi-bin/carddisp.pl?gene=AFG3L2
FLNC	Filamin C	Protein Coding	41	GC07P128830	2.24322	https://www.genecards.org/cgi-bin/carddisp.pl?gene=FLNC
TWIST1	Twist Family BHLH Transcription Factor 1	Protein Coding	41	GC07M019020	2.24322	https://www.genecards.org/cgi-bin/carddisp.pl?gene=TWIST1
KCNJ10	Potassium Inwardly Rectifying Channel Subfamily J Member 10	Protein Coding	40	GC01M159998	2.24322	https://www.genecards.org/cgi-bin/carddisp.pl?gene=KCNJ10
KCNN2	Potassium Calcium-Activated Channel Subfamily N Member 2	Protein Coding	40	GC05P114058	2.24322	https://www.genecards.org/cgi-bin/carddisp.pl?gene=KCNN2
PSTPIP1	Proline-Serine-Threonine Phosphatase Interacting Protein 1	Protein Coding	40	GC15P076993	2.24322	https://www.genecards.org/cgi-bin/carddisp.pl?gene=PSTPIP1
SATB2	SATB Homeobox 2	Protein Coding	40	GC02M199269	2.24322	https://www.genecards.org/cgi-bin/carddisp.pl?gene=SATB2
CDC45	Cell Division Cycle 45	Protein Coding	39	GC22P019479	2.24322	https://www.genecards.org/cgi-bin/carddisp.pl?gene=CDC45
PEX6	Peroxisomal Biogenesis Factor 6	Protein Coding	39	GC06M042963	2.24322	https://www.genecards.org/cgi-bin/carddisp.pl?gene=PEX6
COL8A2	Collagen Type VIII Alpha 2 Chain	Protein Coding	38	GC01M036095	2.24322	https://www.genecards.org/cgi-bin/carddisp.pl?gene=COL8A2
ERF	ETS2 Repressor Factor	Protein Coding	38	GC19M042247	2.24322	https://www.genecards.org/cgi-bin/carddisp.pl?gene=ERF
KIF1C	Kinesin Family Member 1C	Protein Coding	38	GC17P005009	2.24322	https://www.genecards.org/cgi-bin/carddisp.pl?gene=KIF1C
TDP2	Tyrosyl-DNA Phosphodiesterase 2	Protein Coding	38	GC06M024651	2.24322	https://www.genecards.org/cgi-bin/carddisp.pl?gene=TDP2
GRHL2	Grainyhead Like Transcription Factor 2	Protein Coding	36	GC08P101492	2.24322	https://www.genecards.org/cgi-bin/carddisp.pl?gene=GRHL2
SETX	Senataxin	Protein Coding	36	GC09M132261	2.24322	https://www.genecards.org/cgi-bin/carddisp.pl?gene=SETX
SLC4A11	Solute Carrier Family 4 Member 11	Protein Coding	36	GC20M003313	2.24322	https://www.genecards.org/cgi-bin/carddisp.pl?gene=SLC4A11
COQ4	Coenzyme Q4	Protein Coding	35	GC09P128322	2.24322	https://www.genecards.org/cgi-bin/carddisp.pl?gene=COQ4
HARS1	Histidyl-TRNA Synthetase 1	Protein Coding	34	GC05M140673	2.24322	https://www.genecards.org/cgi-bin/carddisp.pl?gene=HARS1
VSX1	Visual System Homeobox 1	Protein Coding	34	GC20M025070	2.24322	https://www.genecards.org/cgi-bin/carddisp.pl?gene=VSX1
RSPRY1	Ring Finger And SPRY Domain Containing 1	Protein Coding	33	GC16P057187	2.24322	https://www.genecards.org/cgi-bin/carddisp.pl?gene=RSPRY1
OVOL2	Ovo Like Zinc Finger 2	Protein Coding	32	GC20M017956	2.24322	https://www.genecards.org/cgi-bin/carddisp.pl?gene=OVOL2
C11orf65	Chromosome 11 Open Reading Frame 65	Protein Coding	29	GC11M108308	2.24322	https://www.genecards.org/cgi-bin/carddisp.pl?gene=C11orf65
INCA1	Inhibitor Of CDK, Cyclin A1 Interacting Protein 1	Protein Coding	28	GC17M004988	2.24322	https://www.genecards.org/cgi-bin/carddisp.pl?gene=INCA1
FLNC-AS1	FLNC Antisense RNA 1	RNA Gene	12	GC07M128851	2.24322	https://www.genecards.org/cgi-bin/carddisp.pl?gene=FLNC-AS1
MT-TE	Mitochondrially Encoded TRNA-Glu (GAA/G)	RNA Gene	11	GCMTM014676	2.24322	https://www.genecards.org/cgi-bin/carddisp.pl?gene=MT-TE
LOC101927078	Uncharacterized LOC101927078	RNA Gene	9	GC05M114447	2.24322	https://www.genecards.org/cgi-bin/carddisp.pl?gene=LOC101927078
GSTP1	Glutathione S-Transferase Pi 1	Protein Coding	45	GC11P067583	2.23771	https://www.genecards.org/cgi-bin/carddisp.pl?gene=GSTP1
MTCO2P12	MT-CO2 Pseudogene 12	Pseudogene	7	GC01P003573	2.23485	https://www.genecards.org/cgi-bin/carddisp.pl?gene=MTCO2P12
COX11P1	COX11 Pseudogene 1	Pseudogene	10	GC06P080236	2.21894	https://www.genecards.org/cgi-bin/carddisp.pl?gene=COX11P1
BDNF	Brain Derived Neurotrophic Factor	Protein Coding	43	GC11M027654	2.21814	https://www.genecards.org/cgi-bin/carddisp.pl?gene=BDNF
SERPINF2	Serpin Family F Member 2	Protein Coding	40	GC17P001742	2.21745	https://www.genecards.org/cgi-bin/carddisp.pl?gene=SERPINF2
FBLN5	Fibulin 5	Protein Coding	42	GC14M091869	2.193	https://www.genecards.org/cgi-bin/carddisp.pl?gene=FBLN5
ARF1	ADP Ribosylation Factor 1	Protein Coding	41	GC01P228082	2.17774	https://www.genecards.org/cgi-bin/carddisp.pl?gene=ARF1
LCAT	Lecithin-Cholesterol Acyltransferase	Protein Coding	43	GC16M067939	2.16075	https://www.genecards.org/cgi-bin/carddisp.pl?gene=LCAT
COMMD10	COMM Domain Containing 10	Protein Coding	29	GC05P116084	2.13394	https://www.genecards.org/cgi-bin/carddisp.pl?gene=COMMD10
COMMD6	COMM Domain Containing 6	Protein Coding	29	GC13M075525	2.13394	https://www.genecards.org/cgi-bin/carddisp.pl?gene=COMMD6
PARP1	Poly(ADP-Ribose) Polymerase 1	Protein Coding	44	GC01M226360	2.12547	https://www.genecards.org/cgi-bin/carddisp.pl?gene=PARP1
NOS3	Nitric Oxide Synthase 3	Protein Coding	46	GC07P150990	2.12234	https://www.genecards.org/cgi-bin/carddisp.pl?gene=NOS3
SERPINA7	Serpin Family A Member 7	Protein Coding	36	GC0XM106032	2.11556	https://www.genecards.org/cgi-bin/carddisp.pl?gene=SERPINA7
BAX	BCL2 Associated X, Apoptosis Regulator	Protein Coding	43	GC19P048954	2.11096	https://www.genecards.org/cgi-bin/carddisp.pl?gene=BAX
COMMD8	COMM Domain Containing 8	Protein Coding	31	GC04M047369	2.11096	https://www.genecards.org/cgi-bin/carddisp.pl?gene=COMMD8
COMMD3	COMM Domain Containing 3	Protein Coding	30	GC10P022315	2.11096	https://www.genecards.org/cgi-bin/carddisp.pl?gene=COMMD3
APOA2	Apolipoprotein A2	Protein Coding	40	GC01M161222	2.10453	https://www.genecards.org/cgi-bin/carddisp.pl?gene=APOA2
GLRA1	Glycine Receptor Alpha 1	Protein Coding	43	GC05M151822	2.10424	https://www.genecards.org/cgi-bin/carddisp.pl?gene=GLRA1
COMMD7	COMM Domain Containing 7	Protein Coding	32	GC20M032702	2.09911	https://www.genecards.org/cgi-bin/carddisp.pl?gene=COMMD7
COMMD4	COMM Domain Containing 4	Protein Coding	31	GC15P114790	2.09911	https://www.genecards.org/cgi-bin/carddisp.pl?gene=COMMD4
COMMD5	COMM Domain Containing 5	Protein Coding	30	GC08M144837	2.09911	https://www.genecards.org/cgi-bin/carddisp.pl?gene=COMMD5
COMMD9	COMM Domain Containing 9	Protein Coding	30	GC11M036293	2.09911	https://www.genecards.org/cgi-bin/carddisp.pl?gene=COMMD9
COMMD2	COMM Domain Containing 2	Protein Coding	28	GC03M149738	2.08699	https://www.genecards.org/cgi-bin/carddisp.pl?gene=COMMD2
DSPP	Dentin Sialophosphoprotein	Protein Coding	35	GC04P087608	2.07914	https://www.genecards.org/cgi-bin/carddisp.pl?gene=DSPP
VTN	Vitronectin	Protein Coding	39	GC17M034571	2.07581	https://www.genecards.org/cgi-bin/carddisp.pl?gene=VTN
ADAM17	ADAM Metallopeptidase Domain 17	Protein Coding	46	GC02M009488	2.05528	https://www.genecards.org/cgi-bin/carddisp.pl?gene=ADAM17
GSN	Gelsolin	Protein Coding	43	GC09P121201	2.05498	https://www.genecards.org/cgi-bin/carddisp.pl?gene=GSN
TFF1	Trefoil Factor 1	Protein Coding	38	GC21M042362	2.04891	https://www.genecards.org/cgi-bin/carddisp.pl?gene=TFF1
IL1B	Interleukin 1 Beta	Protein Coding	42	GC02M112829	2.03371	https://www.genecards.org/cgi-bin/carddisp.pl?gene=IL1B
CA1	Carbonic Anhydrase 1	Protein Coding	43	GC08M085327	2.01737	https://www.genecards.org/cgi-bin/carddisp.pl?gene=CA1
LGALS1	Galectin 1	Protein Coding	38	GC22P037675	2.00591	https://www.genecards.org/cgi-bin/carddisp.pl?gene=LGALS1
GSS	Glutathione Synthetase	Protein Coding	41	GC20M034928	2.00018	https://www.genecards.org/cgi-bin/carddisp.pl?gene=GSS
SLC1A2	Solute Carrier Family 1 Member 2	Protein Coding	45	GC11M035260	1.99515	https://www.genecards.org/cgi-bin/carddisp.pl?gene=SLC1A2
MMP2	Matrix Metallopeptidase 2	Protein Coding	47	GC16P055390	1.99044	https://www.genecards.org/cgi-bin/carddisp.pl?gene=MMP2
BMP6	Bone Morphogenetic Protein 6	Protein Coding	39	GC06P007726	1.98519	https://www.genecards.org/cgi-bin/carddisp.pl?gene=BMP6
PRDX6	Peroxiredoxin 6	Protein Coding	41	GC01P173477	1.97879	https://www.genecards.org/cgi-bin/carddisp.pl?gene=PRDX6
CCR5	C-C Motif Chemokine Receptor 5	Protein Coding	43	GC03P046460	1.96913	https://www.genecards.org/cgi-bin/carddisp.pl?gene=CCR5
MMP9	Matrix Metallopeptidase 9	Protein Coding	48	GC20P046008	1.96903	https://www.genecards.org/cgi-bin/carddisp.pl?gene=MMP9
GPI	Glucose-6-Phosphate Isomerase	Protein Coding	43	GC19P063413	1.96253	https://www.genecards.org/cgi-bin/carddisp.pl?gene=GPI
RPS27A	Ribosomal Protein S27a	Protein Coding	37	GC02P055231	1.9513	https://www.genecards.org/cgi-bin/carddisp.pl?gene=RPS27A
SUOX	Sulfite Oxidase	Protein Coding	40	GC12P055997	1.94808	https://www.genecards.org/cgi-bin/carddisp.pl?gene=SUOX
SERPINA6	Serpin Family A Member 6	Protein Coding	41	GC14M100444	1.94801	https://www.genecards.org/cgi-bin/carddisp.pl?gene=SERPINA6
ELANE	Elastase, Neutrophil Expressed	Protein Coding	44	GC19P002492	1.93737	https://www.genecards.org/cgi-bin/carddisp.pl?gene=ELANE
EFEMP2	EGF Containing Fibulin Extracellular Matrix Protein 2	Protein Coding	41	GC11M087300	1.9361	https://www.genecards.org/cgi-bin/carddisp.pl?gene=EFEMP2
ALDH18A1	Aldehyde Dehydrogenase 18 Family Member A1	Protein Coding	40	GC10M095605	1.9361	https://www.genecards.org/cgi-bin/carddisp.pl?gene=ALDH18A1
GORAB	Golgin, RAB6 Interacting	Protein Coding	34	GC01P170501	1.9361	https://www.genecards.org/cgi-bin/carddisp.pl?gene=GORAB
INTS7	Integrator Complex Subunit 7	Protein Coding	32	GC01M211940	1.9358	https://www.genecards.org/cgi-bin/carddisp.pl?gene=INTS7
PTGS2	Prostaglandin-Endoperoxide Synthase 2	Protein Coding	44	GC01M186640	1.91677	https://www.genecards.org/cgi-bin/carddisp.pl?gene=PTGS2
AQP2	Aquaporin 2	Protein Coding	42	GC12P049950	1.91658	https://www.genecards.org/cgi-bin/carddisp.pl?gene=AQP2
IGF2	Insulin Like Growth Factor 2	Protein Coding	43	GC11M003030	1.91294	https://www.genecards.org/cgi-bin/carddisp.pl?gene=IGF2
CALR	Calreticulin	Protein Coding	46	GC19P012938	1.91149	https://www.genecards.org/cgi-bin/carddisp.pl?gene=CALR
FOLH1	Folate Hydrolase 1	Protein Coding	42	GC11M086914	1.91149	https://www.genecards.org/cgi-bin/carddisp.pl?gene=FOLH1
NOS2	Nitric Oxide Synthase 2	Protein Coding	44	GC17M027756	1.90906	https://www.genecards.org/cgi-bin/carddisp.pl?gene=NOS2
DTNBP1	Dystrobrevin Binding Protein 1	Protein Coding	38	GC06M015523	1.90568	https://www.genecards.org/cgi-bin/carddisp.pl?gene=DTNBP1
ACE	Angiotensin I Converting Enzyme	Protein Coding	46	GC17P063477	1.90293	https://www.genecards.org/cgi-bin/carddisp.pl?gene=ACE
FLOT2	Flotillin 2	Protein Coding	36	GC17M034586	1.89608	https://www.genecards.org/cgi-bin/carddisp.pl?gene=FLOT2
PIK3CA	Phosphatidylinositol-4,5-Bisphosphate 3-Kinase Catalytic Subunit Alpha	Protein Coding	47	GC03P179148	1.8928	https://www.genecards.org/cgi-bin/carddisp.pl?gene=PIK3CA
NQO1	NAD(P)H Quinone Dehydrogenase 1	Protein Coding	43	GC16M069706	1.89133	https://www.genecards.org/cgi-bin/carddisp.pl?gene=NQO1
BRAF	B-Raf Proto-Oncogene, Serine/Threonine Kinase	Protein Coding	47	GC07M140732	1.88492	https://www.genecards.org/cgi-bin/carddisp.pl?gene=BRAF
ALDH1A1	Aldehyde Dehydrogenase 1 Family Member A1	Protein Coding	42	GC09M072900	1.87664	https://www.genecards.org/cgi-bin/carddisp.pl?gene=ALDH1A1
LDLR	Low Density Lipoprotein Receptor	Protein Coding	46	GC19P011091	1.87098	https://www.genecards.org/cgi-bin/carddisp.pl?gene=LDLR
CTSB	Cathepsin B	Protein Coding	47	GC08M011842	1.8639	https://www.genecards.org/cgi-bin/carddisp.pl?gene=CTSB
HSPA8	Heat Shock Protein Family A (Hsp70) Member 8	Protein Coding	43	GC11M123057	1.8639	https://www.genecards.org/cgi-bin/carddisp.pl?gene=HSPA8
CFL1	Cofilin 1	Protein Coding	40	GC11M065823	1.8639	https://www.genecards.org/cgi-bin/carddisp.pl?gene=CFL1
C4BPA	Complement Component 4 Binding Protein Alpha	Protein Coding	38	GC01P207105	1.8639	https://www.genecards.org/cgi-bin/carddisp.pl?gene=C4BPA
HBA1	Hemoglobin Subunit Alpha 1	Protein Coding	38	GC16P010620	1.8639	https://www.genecards.org/cgi-bin/carddisp.pl?gene=HBA1
COX6A1	Cytochrome C Oxidase Subunit 6A1	Protein Coding	39	GC12P120439	1.86096	https://www.genecards.org/cgi-bin/carddisp.pl?gene=COX6A1
NDUFA4	NDUFA4 Mitochondrial Complex Associated	Protein Coding	39	GC07M010938	1.86096	https://www.genecards.org/cgi-bin/carddisp.pl?gene=NDUFA4
COX6B1	Cytochrome C Oxidase Subunit 6B1	Protein Coding	38	GC19P063455	1.86096	https://www.genecards.org/cgi-bin/carddisp.pl?gene=COX6B1
COX4I2	Cytochrome C Oxidase Subunit 4I2	Protein Coding	37	GC20P031637	1.86096	https://www.genecards.org/cgi-bin/carddisp.pl?gene=COX4I2
COX5B	Cytochrome C Oxidase Subunit 5B	Protein Coding	36	GC02P097628	1.86096	https://www.genecards.org/cgi-bin/carddisp.pl?gene=COX5B
COX8A	Cytochrome C Oxidase Subunit 8A	Protein Coding	36	GC11P064005	1.86096	https://www.genecards.org/cgi-bin/carddisp.pl?gene=COX8A
COX6C	Cytochrome C Oxidase Subunit 6C	Protein Coding	35	GC08M099899	1.86096	https://www.genecards.org/cgi-bin/carddisp.pl?gene=COX6C
COX7B	Cytochrome C Oxidase Subunit 7B	Protein Coding	35	GC0XP077899	1.86096	https://www.genecards.org/cgi-bin/carddisp.pl?gene=COX7B
COX6A2	Cytochrome C Oxidase Subunit 6A2	Protein Coding	34	GC16M036593	1.86096	https://www.genecards.org/cgi-bin/carddisp.pl?gene=COX6A2
COX7A2	Cytochrome C Oxidase Subunit 7A2	Protein Coding	34	GC06M075237	1.86096	https://www.genecards.org/cgi-bin/carddisp.pl?gene=COX7A2
COX7A1	Cytochrome C Oxidase Subunit 7A1	Protein Coding	31	GC19M064573	1.86096	https://www.genecards.org/cgi-bin/carddisp.pl?gene=COX7A1
COX6B2	Cytochrome C Oxidase Subunit 6B2	Protein Coding	30	GC19M064414	1.86096	https://www.genecards.org/cgi-bin/carddisp.pl?gene=COX6B2
COX7B2	Cytochrome C Oxidase Subunit 7B2	Protein Coding	30	GC04M046734	1.86096	https://www.genecards.org/cgi-bin/carddisp.pl?gene=COX7B2
COX8C	Cytochrome C Oxidase Subunit 8C	Protein Coding	30	GC14P093348	1.86096	https://www.genecards.org/cgi-bin/carddisp.pl?gene=COX8C
SNAI3	Snail Family Transcriptional Repressor 3	Protein Coding	32	GC16M088677	1.84803	https://www.genecards.org/cgi-bin/carddisp.pl?gene=SNAI3
AKR1B1	Aldo-Keto Reductase Family 1 Member B	Protein Coding	42	GC07M134442	1.83338	https://www.genecards.org/cgi-bin/carddisp.pl?gene=AKR1B1
HBEGF	Heparin Binding EGF Like Growth Factor	Protein Coding	38	GC05M140332	1.80574	https://www.genecards.org/cgi-bin/carddisp.pl?gene=HBEGF
HBG2	Hemoglobin Subunit Gamma 2	Protein Coding	38	GC11M006328	1.80026	https://www.genecards.org/cgi-bin/carddisp.pl?gene=HBG2
NTAN1	N-Terminal Asparagine Amidase	Protein Coding	34	GC16M015037	1.79209	https://www.genecards.org/cgi-bin/carddisp.pl?gene=NTAN1
TH	Tyrosine Hydroxylase	Protein Coding	46	GC11M002163	1.79152	https://www.genecards.org/cgi-bin/carddisp.pl?gene=TH
VCAM1	Vascular Cell Adhesion Molecule 1	Protein Coding	40	GC01P100719	1.78906	https://www.genecards.org/cgi-bin/carddisp.pl?gene=VCAM1
CDKN3	Cyclin Dependent Kinase Inhibitor 3	Protein Coding	39	GC14P054398	1.78614	https://www.genecards.org/cgi-bin/carddisp.pl?gene=CDKN3
IMMT	Inner Membrane Mitochondrial Protein	Protein Coding	37	GC02M086144	1.76782	https://www.genecards.org/cgi-bin/carddisp.pl?gene=IMMT
ATP5F1D	ATP Synthase F1 Subunit Delta	Protein Coding	33	GC19P002569	1.75618	https://www.genecards.org/cgi-bin/carddisp.pl?gene=ATP5F1D
IFNG	Interferon Gamma	Protein Coding	43	GC12M068154	1.75097	https://www.genecards.org/cgi-bin/carddisp.pl?gene=IFNG
HSPA4	Heat Shock Protein Family A (Hsp70) Member 4	Protein Coding	37	GC05P133051	1.75097	https://www.genecards.org/cgi-bin/carddisp.pl?gene=HSPA4
PRDX1	Peroxiredoxin 1	Protein Coding	43	GC01M045511	1.74902	https://www.genecards.org/cgi-bin/carddisp.pl?gene=PRDX1
KNG1	Kininogen 1	Protein Coding	42	GC03P186717	1.74902	https://www.genecards.org/cgi-bin/carddisp.pl?gene=KNG1
CCNA2	Cyclin A2	Protein Coding	40	GC04M121816	1.74902	https://www.genecards.org/cgi-bin/carddisp.pl?gene=CCNA2
STIP1	Stress Induced Phosphoprotein 1	Protein Coding	40	GC11P064351	1.74902	https://www.genecards.org/cgi-bin/carddisp.pl?gene=STIP1
S100A8	S100 Calcium Binding Protein A8	Protein Coding	38	GC01M153391	1.74902	https://www.genecards.org/cgi-bin/carddisp.pl?gene=S100A8
CLEC3B	C-Type Lectin Domain Family 3 Member B	Protein Coding	36	GC03P046362	1.74902	https://www.genecards.org/cgi-bin/carddisp.pl?gene=CLEC3B
TESMIN	Testis Expressed Metallothionein Like Protein	Protein Coding	26	GC11M068706	1.74902	https://www.genecards.org/cgi-bin/carddisp.pl?gene=TESMIN
EPHA6	EPH Receptor A6	Protein Coding	40	GC03P096814	1.74183	https://www.genecards.org/cgi-bin/carddisp.pl?gene=EPHA6
DFFB	DNA Fragmentation Factor Subunit Beta	Protein Coding	39	GC01P003857	1.74183	https://www.genecards.org/cgi-bin/carddisp.pl?gene=DFFB
PSMB4	Proteasome 20S Subunit Beta 4	Protein Coding	39	GC01P151372	1.74183	https://www.genecards.org/cgi-bin/carddisp.pl?gene=PSMB4
SELENBP1	Selenium Binding Protein 1	Protein Coding	39	GC01M151364	1.74183	https://www.genecards.org/cgi-bin/carddisp.pl?gene=SELENBP1
POGZ	Pogo Transposable Element Derived With ZNF Domain	Protein Coding	38	GC01M151402	1.74183	https://www.genecards.org/cgi-bin/carddisp.pl?gene=POGZ
EDIL3	EGF Like Repeats And Discoidin Domains 3	Protein Coding	36	GC05M083940	1.74183	https://www.genecards.org/cgi-bin/carddisp.pl?gene=EDIL3
KRR1	KRR1 Small Subunit Processome Component Homolog	Protein Coding	35	GC12M075490	1.74183	https://www.genecards.org/cgi-bin/carddisp.pl?gene=KRR1
EYS	Eyes Shut Homolog	Protein Coding	32	GC06M063719	1.74183	https://www.genecards.org/cgi-bin/carddisp.pl?gene=EYS
PHLDA1	Pleckstrin Homology Like Domain Family A Member 1	Protein Coding	31	GC12M076025	1.74183	https://www.genecards.org/cgi-bin/carddisp.pl?gene=PHLDA1
CCDC27	Coiled-Coil Domain Containing 27	Protein Coding	27	GC01P003746	1.74183	https://www.genecards.org/cgi-bin/carddisp.pl?gene=CCDC27
LRRC47	Leucine Rich Repeat Containing 47	Protein Coding	26	GC01M003778	1.74183	https://www.genecards.org/cgi-bin/carddisp.pl?gene=LRRC47
SMIM1	Small Integral Membrane Protein 1 (Vel Blood Group)	Protein Coding	24	GC01P003772	1.74183	https://www.genecards.org/cgi-bin/carddisp.pl?gene=SMIM1
SFTPB	Surfactant Protein B	Protein Coding	40	GC02M085657	1.7407	https://www.genecards.org/cgi-bin/carddisp.pl?gene=SFTPB
GCLC	Glutamate-Cysteine Ligase Catalytic Subunit	Protein Coding	39	GC06M053497	1.72315	https://www.genecards.org/cgi-bin/carddisp.pl?gene=GCLC
TNFRSF1A	TNF Receptor Superfamily Member 1A	Protein Coding	43	GC12M006328	1.70991	https://www.genecards.org/cgi-bin/carddisp.pl?gene=TNFRSF1A
ADAM10	ADAM Metallopeptidase Domain 10	Protein Coding	47	GC15M058588	1.69762	https://www.genecards.org/cgi-bin/carddisp.pl?gene=ADAM10
PRKN	Parkin RBR E3 Ubiquitin Protein Ligase	Protein Coding	37	GC06M161348	1.69491	https://www.genecards.org/cgi-bin/carddisp.pl?gene=PRKN
INS	Insulin	Protein Coding	42	GC11M002159	1.68705	https://www.genecards.org/cgi-bin/carddisp.pl?gene=INS
CFTR	CF Transmembrane Conductance Regulator	Protein Coding	46	GC07P117287	1.68361	https://www.genecards.org/cgi-bin/carddisp.pl?gene=CFTR
ESR1	Estrogen Receptor 1	Protein Coding	47	GC06P151656	1.68292	https://www.genecards.org/cgi-bin/carddisp.pl?gene=ESR1
SETD2	SET Domain Containing 2, Histone Lysine Methyltransferase	Protein Coding	42	GC03M047033	1.6805	https://www.genecards.org/cgi-bin/carddisp.pl?gene=SETD2
IL2RA	Interleukin 2 Receptor Subunit Alpha	Protein Coding	44	GC10M006010	1.67912	https://www.genecards.org/cgi-bin/carddisp.pl?gene=IL2RA
PRDX2	Peroxiredoxin 2	Protein Coding	41	GC19M012796	1.6734	https://www.genecards.org/cgi-bin/carddisp.pl?gene=PRDX2
AOX1	Aldehyde Oxidase 1	Protein Coding	40	GC02P200585	1.6734	https://www.genecards.org/cgi-bin/carddisp.pl?gene=AOX1
GOT1	Glutamic-Oxaloacetic Transaminase 1	Protein Coding	40	GC10M099396	1.6734	https://www.genecards.org/cgi-bin/carddisp.pl?gene=GOT1
IGFBP2	Insulin Like Growth Factor Binding Protein 2	Protein Coding	39	GC02P216632	1.6734	https://www.genecards.org/cgi-bin/carddisp.pl?gene=IGFBP2
SNCB	Synuclein Beta	Protein Coding	39	GC05M176620	1.67141	https://www.genecards.org/cgi-bin/carddisp.pl?gene=SNCB
SELE	Selectin E	Protein Coding	40	GC01M169722	1.66933	https://www.genecards.org/cgi-bin/carddisp.pl?gene=SELE
CHUK	Component Of Inhibitor Of Nuclear Factor Kappa B Kinase Complex	Protein Coding	46	GC10M100188	1.66932	https://www.genecards.org/cgi-bin/carddisp.pl?gene=CHUK
WASHC2C	WASH Complex Subunit 2C	Protein Coding	26	GC10P045745	1.66403	https://www.genecards.org/cgi-bin/carddisp.pl?gene=WASHC2C
WASHC2A	WASH Complex Subunit 2A	Protein Coding	22	GC10P050195	1.66403	https://www.genecards.org/cgi-bin/carddisp.pl?gene=WASHC2A
APC	APC Regulator Of WNT Signaling Pathway	Protein Coding	43	GC05P112707	1.65471	https://www.genecards.org/cgi-bin/carddisp.pl?gene=APC
P2RX4	Purinergic Receptor P2X 4	Protein Coding	41	GC12P125864	1.65211	https://www.genecards.org/cgi-bin/carddisp.pl?gene=P2RX4
IGF1	Insulin Like Growth Factor 1	Protein Coding	43	GC12M102395	1.65123	https://www.genecards.org/cgi-bin/carddisp.pl?gene=IGF1
ADPRH	ADP-Ribosylarginine Hydrolase	Protein Coding	31	GC03P119579	1.64457	https://www.genecards.org/cgi-bin/carddisp.pl?gene=ADPRH
PLG	Plasminogen	Protein Coding	44	GC06P160702	1.62581	https://www.genecards.org/cgi-bin/carddisp.pl?gene=PLG
ENO1	Enolase 1	Protein Coding	42	GC01M008861	1.62581	https://www.genecards.org/cgi-bin/carddisp.pl?gene=ENO1
EIF4A1	Eukaryotic Translation Initiation Factor 4A1	Protein Coding	40	GC17P007572	1.62581	https://www.genecards.org/cgi-bin/carddisp.pl?gene=EIF4A1
APOC2	Apolipoprotein C2	Protein Coding	39	GC19P063848	1.62581	https://www.genecards.org/cgi-bin/carddisp.pl?gene=APOC2
KRT10	Keratin 10	Protein Coding	39	GC17M040818	1.62581	https://www.genecards.org/cgi-bin/carddisp.pl?gene=KRT10
EEF1A1	Eukaryotic Translation Elongation Factor 1 Alpha 1	Protein Coding	38	GC06M073515	1.62581	https://www.genecards.org/cgi-bin/carddisp.pl?gene=EEF1A1
S100A2	S100 Calcium Binding Protein A2	Protein Coding	36	GC01M153561	1.62581	https://www.genecards.org/cgi-bin/carddisp.pl?gene=S100A2
FLT3	Fms Related Receptor Tyrosine Kinase 3	Protein Coding	47	GC13M028003	1.62213	https://www.genecards.org/cgi-bin/carddisp.pl?gene=FLT3
CD4	CD4 Molecule	Protein Coding	44	GC12P006786	1.61614	https://www.genecards.org/cgi-bin/carddisp.pl?gene=CD4
PON3	Paraoxonase 3	Protein Coding	40	GC07M095359	1.61341	https://www.genecards.org/cgi-bin/carddisp.pl?gene=PON3
FAS	Fas Cell Surface Death Receptor	Protein Coding	44	GC10P091581	1.61138	https://www.genecards.org/cgi-bin/carddisp.pl?gene=FAS
ABCC1	ATP Binding Cassette Subfamily C Member 1	Protein Coding	44	GC16P015949	1.61062	https://www.genecards.org/cgi-bin/carddisp.pl?gene=ABCC1
CYP2E1	Cytochrome P450 Family 2 Subfamily E Member 1	Protein Coding	40	GC10P133520	1.6052	https://www.genecards.org/cgi-bin/carddisp.pl?gene=CYP2E1
LRP1	LDL Receptor Related Protein 1	Protein Coding	43	GC12P057128	1.60426	https://www.genecards.org/cgi-bin/carddisp.pl?gene=LRP1
AQP3	Aquaporin 3 (Gill Blood Group)	Protein Coding	42	GC09M033431	1.59578	https://www.genecards.org/cgi-bin/carddisp.pl?gene=AQP3
MFN2	Mitofusin 2	Protein Coding	43	GC01P011980	1.58683	https://www.genecards.org/cgi-bin/carddisp.pl?gene=MFN2
MYG1	MYG1 Exonuclease	Protein Coding	26	GC12P053371	1.58164	https://www.genecards.org/cgi-bin/carddisp.pl?gene=MYG1
LEPR	Leptin Receptor	Protein Coding	45	GC01P065421	1.57501	https://www.genecards.org/cgi-bin/carddisp.pl?gene=LEPR
CYP2D6	Cytochrome P450 Family 2 Subfamily D Member 6	Protein Coding	43	GC22M042126	1.56795	https://www.genecards.org/cgi-bin/carddisp.pl?gene=CYP2D6
RAB5A	RAB5A, Member RAS Oncogene Family	Protein Coding	40	GC03P019948	1.55911	https://www.genecards.org/cgi-bin/carddisp.pl?gene=RAB5A
IDI1	Isopentenyl-Diphosphate Delta Isomerase 1	Protein Coding	38	GC10M001039	1.55424	https://www.genecards.org/cgi-bin/carddisp.pl?gene=IDI1
PLA2G2A	Phospholipase A2 Group IIA	Protein Coding	42	GC01M019975	1.54096	https://www.genecards.org/cgi-bin/carddisp.pl?gene=PLA2G2A
EPAS1	Endothelial PAS Domain Protein 1	Protein Coding	44	GC02P046293	1.53813	https://www.genecards.org/cgi-bin/carddisp.pl?gene=EPAS1
S100A7	S100 Calcium Binding Protein A7	Protein Coding	36	GC01M153457	1.5343	https://www.genecards.org/cgi-bin/carddisp.pl?gene=S100A7
ABCB7	ATP Binding Cassette Subfamily B Member 7	Protein Coding	39	GC0XM075053	1.52073	https://www.genecards.org/cgi-bin/carddisp.pl?gene=ABCB7
REN	Renin	Protein Coding	44	GC01M204154	1.51711	https://www.genecards.org/cgi-bin/carddisp.pl?gene=REN
IREB2	Iron Responsive Element Binding Protein 2	Protein Coding	40	GC15P078437	1.51264	https://www.genecards.org/cgi-bin/carddisp.pl?gene=IREB2
LDHA	Lactate Dehydrogenase A	Protein Coding	46	GC11P018394	1.51092	https://www.genecards.org/cgi-bin/carddisp.pl?gene=LDHA
ACTG1	Actin Gamma 1	Protein Coding	44	GC17M081509	1.51092	https://www.genecards.org/cgi-bin/carddisp.pl?gene=ACTG1
ACTN1	Actinin Alpha 1	Protein Coding	44	GC14M068874	1.51092	https://www.genecards.org/cgi-bin/carddisp.pl?gene=ACTN1
AGT	Angiotensinogen	Protein Coding	44	GC01M230702	1.51092	https://www.genecards.org/cgi-bin/carddisp.pl?gene=AGT
C1S	Complement C1s	Protein Coding	44	GC12P019859	1.51092	https://www.genecards.org/cgi-bin/carddisp.pl?gene=C1S
C3	Complement C3	Protein Coding	43	GC19M006677	1.51092	https://www.genecards.org/cgi-bin/carddisp.pl?gene=C3
C5	Complement C5	Protein Coding	42	GC09M120952	1.51092	https://www.genecards.org/cgi-bin/carddisp.pl?gene=C5
CFI	Complement Factor I	Protein Coding	42	GC04M109732	1.51092	https://www.genecards.org/cgi-bin/carddisp.pl?gene=CFI
KRT1	Keratin 1	Protein Coding	42	GC12M052674	1.51092	https://www.genecards.org/cgi-bin/carddisp.pl?gene=KRT1
PPIA	Peptidylprolyl Isomerase A	Protein Coding	42	GC07P044807	1.51092	https://www.genecards.org/cgi-bin/carddisp.pl?gene=PPIA
SERPING1	Serpin Family G Member 1	Protein Coding	42	GC11P057597	1.51092	https://www.genecards.org/cgi-bin/carddisp.pl?gene=SERPING1
YWHAB	Tyrosine 3-Monooxygenase/Tryptophan 5-Monooxygenase Activation Protein Beta	Protein Coding	42	GC20P044885	1.51092	https://www.genecards.org/cgi-bin/carddisp.pl?gene=YWHAB
ACY1	Aminoacylase 1	Protein Coding	41	GC03P051983	1.51092	https://www.genecards.org/cgi-bin/carddisp.pl?gene=ACY1
HBB	Hemoglobin Subunit Beta	Protein Coding	41	GC11M006315	1.51092	https://www.genecards.org/cgi-bin/carddisp.pl?gene=HBB
HNRNPA2B1	Heterogeneous Nuclear Ribonucleoprotein A2/B1	Protein Coding	41	GC07M026174	1.51092	https://www.genecards.org/cgi-bin/carddisp.pl?gene=HNRNPA2B1
IDH3A	Isocitrate Dehydrogenase (NAD(+)) 3 Catalytic Subunit Alpha	Protein Coding	41	GC15P078131	1.51092	https://www.genecards.org/cgi-bin/carddisp.pl?gene=IDH3A
NME1	NME/NM23 Nucleoside Diphosphate Kinase 1	Protein Coding	41	GC17P053581	1.51092	https://www.genecards.org/cgi-bin/carddisp.pl?gene=NME1
SERPIND1	Serpin Family D Member 1	Protein Coding	41	GC22P034485	1.51092	https://www.genecards.org/cgi-bin/carddisp.pl?gene=SERPIND1
C1QBP	Complement C1q Binding Protein	Protein Coding	40	GC17M005432	1.51092	https://www.genecards.org/cgi-bin/carddisp.pl?gene=C1QBP
C1QC	Complement C1q C Chain	Protein Coding	40	GC01P022643	1.51092	https://www.genecards.org/cgi-bin/carddisp.pl?gene=C1QC
C4B	Complement C4B (Chido Blood Group)	Protein Coding	40	GC06P032014	1.51092	https://www.genecards.org/cgi-bin/carddisp.pl?gene=C4B
C9	Complement C9	Protein Coding	40	GC05M039320	1.51092	https://www.genecards.org/cgi-bin/carddisp.pl?gene=C9
CYB5R3	Cytochrome B5 Reductase 3	Protein Coding	40	GC22M056126	1.51092	https://www.genecards.org/cgi-bin/carddisp.pl?gene=CYB5R3
IGFALS	Insulin Like Growth Factor Binding Protein Acid Labile Subunit	Protein Coding	40	GC16M001790	1.51092	https://www.genecards.org/cgi-bin/carddisp.pl?gene=IGFALS
PEBP1	Phosphatidylethanolamine Binding Protein 1	Protein Coding	40	GC12P118135	1.51092	https://www.genecards.org/cgi-bin/carddisp.pl?gene=PEBP1
PKM	Pyruvate Kinase M1/2	Protein Coding	40	GC15M072199	1.51092	https://www.genecards.org/cgi-bin/carddisp.pl?gene=PKM
PTGES3	Prostaglandin E Synthase 3	Protein Coding	40	GC12M056667	1.51092	https://www.genecards.org/cgi-bin/carddisp.pl?gene=PTGES3
RPSA	Ribosomal Protein SA	Protein Coding	40	GC03P039406	1.51092	https://www.genecards.org/cgi-bin/carddisp.pl?gene=RPSA
SERPINF1	Serpin Family F Member 1	Protein Coding	40	GC17P001761	1.51092	https://www.genecards.org/cgi-bin/carddisp.pl?gene=SERPINF1
UGDH	UDP-Glucose 6-Dehydrogenase	Protein Coding	40	GC04M039502	1.51092	https://www.genecards.org/cgi-bin/carddisp.pl?gene=UGDH
AHSG	Alpha 2-HS Glycoprotein	Protein Coding	39	GC03P186626	1.51092	https://www.genecards.org/cgi-bin/carddisp.pl?gene=AHSG
APCS	Amyloid P Component, Serum	Protein Coding	39	GC01P159587	1.51092	https://www.genecards.org/cgi-bin/carddisp.pl?gene=APCS
APOD	Apolipoprotein D	Protein Coding	39	GC03M195568	1.51092	https://www.genecards.org/cgi-bin/carddisp.pl?gene=APOD
C8B	Complement C8 Beta Chain	Protein Coding	39	GC01M056929	1.51092	https://www.genecards.org/cgi-bin/carddisp.pl?gene=C8B
CBX5	Chromobox 5	Protein Coding	39	GC12M054230	1.51092	https://www.genecards.org/cgi-bin/carddisp.pl?gene=CBX5
IGLL1	Immunoglobulin Lambda Like Polypeptide 1	Protein Coding	39	GC22M023573	1.51092	https://www.genecards.org/cgi-bin/carddisp.pl?gene=IGLL1
PDIA3	Protein Disulfide Isomerase Family A Member 3	Protein Coding	39	GC15P043746	1.51092	https://www.genecards.org/cgi-bin/carddisp.pl?gene=PDIA3
SFPQ	Splicing Factor Proline And Glutamine Rich	Protein Coding	39	GC01M035176	1.51092	https://www.genecards.org/cgi-bin/carddisp.pl?gene=SFPQ
KRT2	Keratin 2	Protein Coding	38	GC12M052701	1.51092	https://www.genecards.org/cgi-bin/carddisp.pl?gene=KRT2
KRT9	Keratin 9	Protein Coding	38	GC17M041565	1.51092	https://www.genecards.org/cgi-bin/carddisp.pl?gene=KRT9
PPBP	Pro-Platelet Basic Protein	Protein Coding	38	GC04M073986	1.51092	https://www.genecards.org/cgi-bin/carddisp.pl?gene=PPBP
RANBP1	RAN Binding Protein 1	Protein Coding	38	GC22P020115	1.51092	https://www.genecards.org/cgi-bin/carddisp.pl?gene=RANBP1
SERPINA4	Serpin Family A Member 4	Protein Coding	38	GC14P094561	1.51092	https://www.genecards.org/cgi-bin/carddisp.pl?gene=SERPINA4
CLIC1	Chloride Intracellular Channel 1	Protein Coding	37	GC06M063619	1.51092	https://www.genecards.org/cgi-bin/carddisp.pl?gene=CLIC1
LUM	Lumican	Protein Coding	37	GC12M091102	1.51092	https://www.genecards.org/cgi-bin/carddisp.pl?gene=LUM
PSME1	Proteasome Activator Subunit 1	Protein Coding	37	GC14P024136	1.51092	https://www.genecards.org/cgi-bin/carddisp.pl?gene=PSME1
RPS2	Ribosomal Protein S2	Protein Coding	37	GC16M006682	1.51092	https://www.genecards.org/cgi-bin/carddisp.pl?gene=RPS2
AFM	Afamin	Protein Coding	36	GC04P073481	1.51092	https://www.genecards.org/cgi-bin/carddisp.pl?gene=AFM
HDGF	Heparin Binding Growth Factor	Protein Coding	36	GC01M156897	1.51092	https://www.genecards.org/cgi-bin/carddisp.pl?gene=HDGF
HPR	Haptoglobin-Related Protein	Protein Coding	36	GC16P072097	1.51092	https://www.genecards.org/cgi-bin/carddisp.pl?gene=HPR
ITIH2	Inter-Alpha-Trypsin Inhibitor Heavy Chain 2	Protein Coding	36	GC10P007703	1.51092	https://www.genecards.org/cgi-bin/carddisp.pl?gene=ITIH2
LRG1	Leucine Rich Alpha-2-Glycoprotein 1	Protein Coding	36	GC19M005068	1.51092	https://www.genecards.org/cgi-bin/carddisp.pl?gene=LRG1
SRSF1	Serine And Arginine Rich Splicing Factor 1	Protein Coding	36	GC17M058000	1.51092	https://www.genecards.org/cgi-bin/carddisp.pl?gene=SRSF1
A1BG	Alpha-1-B Glycoprotein	Protein Coding	35	GC19M058345	1.51092	https://www.genecards.org/cgi-bin/carddisp.pl?gene=A1BG
EIF6	Eukaryotic Translation Initiation Factor 6	Protein Coding	35	GC20M035278	1.51092	https://www.genecards.org/cgi-bin/carddisp.pl?gene=EIF6
HNRNPH1	Heterogeneous Nuclear Ribonucleoprotein H1	Protein Coding	35	GC05M179614	1.51092	https://www.genecards.org/cgi-bin/carddisp.pl?gene=HNRNPH1
HNRNPH3	Heterogeneous Nuclear Ribonucleoprotein H3	Protein Coding	35	GC10P068331	1.51092	https://www.genecards.org/cgi-bin/carddisp.pl?gene=HNRNPH3
HNRNPL	Heterogeneous Nuclear Ribonucleoprotein L	Protein Coding	35	GC19M038836	1.51092	https://www.genecards.org/cgi-bin/carddisp.pl?gene=HNRNPL
LYAR	Ly1 Antibody Reactive	Protein Coding	35	GC04M004274	1.51092	https://www.genecards.org/cgi-bin/carddisp.pl?gene=LYAR
NEIL1	Nei Like DNA Glycosylase 1	Protein Coding	35	GC15P075346	1.51092	https://www.genecards.org/cgi-bin/carddisp.pl?gene=NEIL1
NEIL2	Nei Like DNA Glycosylase 2	Protein Coding	35	GC08P011769	1.51092	https://www.genecards.org/cgi-bin/carddisp.pl?gene=NEIL2
PGLYRP2	Peptidoglycan Recognition Protein 2	Protein Coding	35	GC19M015468	1.51092	https://www.genecards.org/cgi-bin/carddisp.pl?gene=PGLYRP2
RACK1	Receptor For Activated C Kinase 1	Protein Coding	35	GC05M181718	1.51092	https://www.genecards.org/cgi-bin/carddisp.pl?gene=RACK1
FTMT	Ferritin Mitochondrial	Protein Coding	34	GC05P121851	1.51092	https://www.genecards.org/cgi-bin/carddisp.pl?gene=FTMT
H1-4	H1.4 Linker Histone, Cluster Member	Protein Coding	34	GC06P081029	1.51092	https://www.genecards.org/cgi-bin/carddisp.pl?gene=H1-4
HSPA13	Heat Shock Protein Family A (Hsp70) Member 13	Protein Coding	34	GC21M014565	1.51092	https://www.genecards.org/cgi-bin/carddisp.pl?gene=HSPA13
SF3A2	Splicing Factor 3a Subunit 2	Protein Coding	32	GC19P002236	1.51092	https://www.genecards.org/cgi-bin/carddisp.pl?gene=SF3A2
TUBA3C	Tubulin Alpha 3c	Protein Coding	32	GC13M019173	1.51092	https://www.genecards.org/cgi-bin/carddisp.pl?gene=TUBA3C
APOBR	Apolipoprotein B Receptor	Protein Coding	30	GC16P028494	1.51092	https://www.genecards.org/cgi-bin/carddisp.pl?gene=APOBR
IGHG1	Immunoglobulin Heavy Constant Gamma 1 (G1m Marker)	Protein Coding	29	GC14M105736	1.51092	https://www.genecards.org/cgi-bin/carddisp.pl?gene=IGHG1
H2BC4	H2B Clustered Histone 4	Protein Coding	28	GC06M064158	1.51092	https://www.genecards.org/cgi-bin/carddisp.pl?gene=H2BC4
IGHG4	Immunoglobulin Heavy Constant Gamma 4 (G4m Marker)	Protein Coding	25	GC14M112402	1.51092	https://www.genecards.org/cgi-bin/carddisp.pl?gene=IGHG4
NRF1	Nuclear Respiratory Factor 1	Protein Coding	38	GC07P129611	1.50892	https://www.genecards.org/cgi-bin/carddisp.pl?gene=NRF1
DDIT3	DNA Damage Inducible Transcript 3	Protein Coding	40	GC12M057516	1.50843	https://www.genecards.org/cgi-bin/carddisp.pl?gene=DDIT3
AR	Androgen Receptor	Protein Coding	47	GC0XP067544	1.48724	https://www.genecards.org/cgi-bin/carddisp.pl?gene=AR
IL10	Interleukin 10	Protein Coding	42	GC01M206767	1.48248	https://www.genecards.org/cgi-bin/carddisp.pl?gene=IL10
OAS2	2'-5'-Oligoadenylate Synthetase 2	Protein Coding	35	GC12P112978	1.47838	https://www.genecards.org/cgi-bin/carddisp.pl?gene=OAS2
CLCN4	Chloride Voltage-Gated Channel 4	Protein Coding	38	GC0XP010156	1.47573	https://www.genecards.org/cgi-bin/carddisp.pl?gene=CLCN4
CYB561	Cytochrome B561	Protein Coding	37	GC17M063432	1.46403	https://www.genecards.org/cgi-bin/carddisp.pl?gene=CYB561
F9	Coagulation Factor IX	Protein Coding	43	GC0XP139530	1.46221	https://www.genecards.org/cgi-bin/carddisp.pl?gene=F9
CCND1	Cyclin D1	Protein Coding	46	GC11P069641	1.45953	https://www.genecards.org/cgi-bin/carddisp.pl?gene=CCND1
HOXA10	Homeobox A10	Protein Coding	36	GC07M027551	1.458	https://www.genecards.org/cgi-bin/carddisp.pl?gene=HOXA10
CSRP1	Cysteine And Glycine Rich Protein 1	Protein Coding	38	GC01M201484	1.45562	https://www.genecards.org/cgi-bin/carddisp.pl?gene=CSRP1
CA3	Carbonic Anhydrase 3	Protein Coding	37	GC08P085373	1.45178	https://www.genecards.org/cgi-bin/carddisp.pl?gene=CA3
IDE	Insulin Degrading Enzyme	Protein Coding	43	GC10M092451	1.43568	https://www.genecards.org/cgi-bin/carddisp.pl?gene=IDE
ZMPSTE24	Zinc Metallopeptidase STE24	Protein Coding	37	GC01P040258	1.43568	https://www.genecards.org/cgi-bin/carddisp.pl?gene=ZMPSTE24
SLC45A2	Solute Carrier Family 45 Member 2	Protein Coding	35	GC05M033944	1.42609	https://www.genecards.org/cgi-bin/carddisp.pl?gene=SLC45A2
LEP	Leptin	Protein Coding	42	GC07P128241	1.42122	https://www.genecards.org/cgi-bin/carddisp.pl?gene=LEP
PDPK1	3-Phosphoinositide Dependent Protein Kinase 1	Protein Coding	44	GC16P002537	1.41964	https://www.genecards.org/cgi-bin/carddisp.pl?gene=PDPK1
NEDD4L	NEDD4 Like E3 Ubiquitin Protein Ligase	Protein Coding	42	GC18P058044	1.41964	https://www.genecards.org/cgi-bin/carddisp.pl?gene=NEDD4L
PDK1	Pyruvate Dehydrogenase Kinase 1	Protein Coding	42	GC02P172555	1.41964	https://www.genecards.org/cgi-bin/carddisp.pl?gene=PDK1
SORD	Sorbitol Dehydrogenase	Protein Coding	40	GC15P045023	1.41311	https://www.genecards.org/cgi-bin/carddisp.pl?gene=SORD
ODC1	Ornithine Decarboxylase 1	Protein Coding	43	GC02M010432	1.41273	https://www.genecards.org/cgi-bin/carddisp.pl?gene=ODC1
GSK3B	Glycogen Synthase Kinase 3 Beta	Protein Coding	44	GC03M119821	1.41194	https://www.genecards.org/cgi-bin/carddisp.pl?gene=GSK3B
NCAPH2	Non-SMC Condensin II Complex Subunit H2	Protein Coding	34	GC22P050508	1.4103	https://www.genecards.org/cgi-bin/carddisp.pl?gene=NCAPH2
AQP1	Aquaporin 1 (Colton Blood Group)	Protein Coding	42	GC07P030911	1.40954	https://www.genecards.org/cgi-bin/carddisp.pl?gene=AQP1
SMOX	Spermine Oxidase	Protein Coding	35	GC20P004120	1.40839	https://www.genecards.org/cgi-bin/carddisp.pl?gene=SMOX
MMP3	Matrix Metallopeptidase 3	Protein Coding	45	GC11M102835	1.40284	https://www.genecards.org/cgi-bin/carddisp.pl?gene=MMP3
ITGB4	Integrin Subunit Beta 4	Protein Coding	44	GC17P075721	1.40014	https://www.genecards.org/cgi-bin/carddisp.pl?gene=ITGB4
TOP1	DNA Topoisomerase I	Protein Coding	44	GC20P041028	1.40014	https://www.genecards.org/cgi-bin/carddisp.pl?gene=TOP1
HNMT	Histamine N-Methyltransferase	Protein Coding	40	GC02P137964	1.39707	https://www.genecards.org/cgi-bin/carddisp.pl?gene=HNMT
ACP1	Acid Phosphatase 1	Protein Coding	39	GC02P000322	1.39281	https://www.genecards.org/cgi-bin/carddisp.pl?gene=ACP1
MMP1	Matrix Metallopeptidase 1	Protein Coding	46	GC11M102810	1.39009	https://www.genecards.org/cgi-bin/carddisp.pl?gene=MMP1
ESR2	Estrogen Receptor 2	Protein Coding	44	GC14M064084	1.38861	https://www.genecards.org/cgi-bin/carddisp.pl?gene=ESR2
OR2M3	Olfactory Receptor Family 2 Subfamily M Member 3	Protein Coding	27	GC01P248203	1.37711	https://www.genecards.org/cgi-bin/carddisp.pl?gene=OR2M3
CRYAA	Crystallin Alpha A	Protein Coding	41	GC21P043169	1.37608	https://www.genecards.org/cgi-bin/carddisp.pl?gene=CRYAA
GSTO2	Glutathione S-Transferase Omega 2	Protein Coding	38	GC10P104268	1.36936	https://www.genecards.org/cgi-bin/carddisp.pl?gene=GSTO2
MAPK1	Mitogen-Activated Protein Kinase 1	Protein Coding	46	GC22M021759	1.35159	https://www.genecards.org/cgi-bin/carddisp.pl?gene=MAPK1
GSTK1	Glutathione S-Transferase Kappa 1	Protein Coding	35	GC07P147999	1.35159	https://www.genecards.org/cgi-bin/carddisp.pl?gene=GSTK1
MAPK14	Mitogen-Activated Protein Kinase 14	Protein Coding	46	GC06P080526	1.34978	https://www.genecards.org/cgi-bin/carddisp.pl?gene=MAPK14
CORD1	Cone Rod Dystrophy 1 (Autosomal Dominant)	Genetic Locus	3	GC18U990008	1.34634	https://www.genecards.org/cgi-bin/carddisp.pl?gene=CORD1
EGF	Epidermal Growth Factor	Protein Coding	46	GC04P109912	1.34573	https://www.genecards.org/cgi-bin/carddisp.pl?gene=EGF
GFAP	Glial Fibrillary Acidic Protein	Protein Coding	42	GC17M044905	1.339	https://www.genecards.org/cgi-bin/carddisp.pl?gene=GFAP
PPARA	Peroxisome Proliferator Activated Receptor Alpha	Protein Coding	43	GC22P046150	1.33545	https://www.genecards.org/cgi-bin/carddisp.pl?gene=PPARA
MIR125B1	MicroRNA 125b-1	RNA Gene	20	GC11M122100	1.33284	https://www.genecards.org/cgi-bin/carddisp.pl?gene=MIR125B1
CNNM1	Cyclin And CBS Domain Divalent Metal Cation Transport Mediator 1	Protein Coding	32	GC10P099330	1.33145	https://www.genecards.org/cgi-bin/carddisp.pl?gene=CNNM1
AS3MT	Arsenite Methyltransferase	Protein Coding	37	GC10P102869	1.32526	https://www.genecards.org/cgi-bin/carddisp.pl?gene=AS3MT
APBA1	Amyloid Beta Precursor Protein Binding Family A Member 1	Protein Coding	35	GC09M069427	1.32102	https://www.genecards.org/cgi-bin/carddisp.pl?gene=APBA1
INTS10	Integrator Complex Subunit 10	Protein Coding	31	GC08P019817	1.32102	https://www.genecards.org/cgi-bin/carddisp.pl?gene=INTS10
HIF1AN	Hypoxia Inducible Factor 1 Subunit Alpha Inhibitor	Protein Coding	40	GC10P100529	1.31167	https://www.genecards.org/cgi-bin/carddisp.pl?gene=HIF1AN
SSTR2	Somatostatin Receptor 2	Protein Coding	43	GC17P073165	1.30329	https://www.genecards.org/cgi-bin/carddisp.pl?gene=SSTR2
ADIPOQ	Adiponectin, C1Q And Collagen Domain Containing	Protein Coding	40	GC03P186842	1.30228	https://www.genecards.org/cgi-bin/carddisp.pl?gene=ADIPOQ
BAD	BCL2 Associated Agonist Of Cell Death	Protein Coding	40	GC11M087193	1.30003	https://www.genecards.org/cgi-bin/carddisp.pl?gene=BAD
MDM2	MDM2 Proto-Oncogene	Protein Coding	48	GC12P068808	1.29705	https://www.genecards.org/cgi-bin/carddisp.pl?gene=MDM2
PTEN	Phosphatase And Tensin Homolog	Protein Coding	47	GC10P091563	1.29705	https://www.genecards.org/cgi-bin/carddisp.pl?gene=PTEN
ADAM9	ADAM Metallopeptidase Domain 9	Protein Coding	44	GC08P038996	1.29705	https://www.genecards.org/cgi-bin/carddisp.pl?gene=ADAM9
FOXO3	Forkhead Box O3	Protein Coding	40	GC06P108559	1.29705	https://www.genecards.org/cgi-bin/carddisp.pl?gene=FOXO3
XAF1	XIAP Associated Factor 1	Protein Coding	35	GC17P006757	1.29705	https://www.genecards.org/cgi-bin/carddisp.pl?gene=XAF1
MTF2	Metal Response Element Binding Transcription Factor 2	Protein Coding	34	GC01P093079	1.29705	https://www.genecards.org/cgi-bin/carddisp.pl?gene=MTF2
MT1JP	Metallothionein 1J, Pseudogene	Pseudogene	13	GC16P056635	1.29705	https://www.genecards.org/cgi-bin/carddisp.pl?gene=MT1JP
F2R	Coagulation Factor II Thrombin Receptor	Protein Coding	42	GC05P076716	1.29419	https://www.genecards.org/cgi-bin/carddisp.pl?gene=F2R
CA6	Carbonic Anhydrase 6	Protein Coding	38	GC01P008945	1.29419	https://www.genecards.org/cgi-bin/carddisp.pl?gene=CA6
ABCG2	ATP Binding Cassette Subfamily G Member 2 (Junior Blood Group)	Protein Coding	45	GC04M088090	1.29368	https://www.genecards.org/cgi-bin/carddisp.pl?gene=ABCG2
AHR	Aryl Hydrocarbon Receptor	Protein Coding	44	GC07P016916	1.29368	https://www.genecards.org/cgi-bin/carddisp.pl?gene=AHR
DNASE1	Deoxyribonuclease 1	Protein Coding	39	GC16P003611	1.29368	https://www.genecards.org/cgi-bin/carddisp.pl?gene=DNASE1
H6PD	Hexose-6-Phosphate Dehydrogenase/Glucose 1-Dehydrogenase	Protein Coding	39	GC01P009234	1.29368	https://www.genecards.org/cgi-bin/carddisp.pl?gene=H6PD
CDKN1A	Cyclin Dependent Kinase Inhibitor 1A	Protein Coding	43	GC06P080534	1.29302	https://www.genecards.org/cgi-bin/carddisp.pl?gene=CDKN1A
HYOU1	Hypoxia Up-Regulated 1	Protein Coding	40	GC11M119170	1.29302	https://www.genecards.org/cgi-bin/carddisp.pl?gene=HYOU1
VIM	Vimentin	Protein Coding	45	GC10P017227	1.28692	https://www.genecards.org/cgi-bin/carddisp.pl?gene=VIM
ULK1	Unc-51 Like Autophagy Activating Kinase 1	Protein Coding	39	GC12P131894	1.28525	https://www.genecards.org/cgi-bin/carddisp.pl?gene=ULK1
INTS8	Integrator Complex Subunit 8	Protein Coding	34	GC08P094813	1.27748	https://www.genecards.org/cgi-bin/carddisp.pl?gene=INTS8
PRDX5	Peroxiredoxin 5	Protein Coding	40	GC11P064321	1.27664	https://www.genecards.org/cgi-bin/carddisp.pl?gene=PRDX5
CCL2	C-C Motif Chemokine Ligand 2	Protein Coding	43	GC17P034255	1.26905	https://www.genecards.org/cgi-bin/carddisp.pl?gene=CCL2
GUCY2D	Guanylate Cyclase 2D, Retinal	Protein Coding	42	GC17P008002	1.26362	https://www.genecards.org/cgi-bin/carddisp.pl?gene=GUCY2D
ATP6V1A	ATPase H+ Transporting V1 Subunit A	Protein Coding	40	GC03P113747	1.26362	https://www.genecards.org/cgi-bin/carddisp.pl?gene=ATP6V1A
ATP6AP2	ATPase H+ Transporting Accessory Protein 2	Protein Coding	39	GC0XP040582	1.26362	https://www.genecards.org/cgi-bin/carddisp.pl?gene=ATP6AP2
OCA2	OCA2 Melanosomal Transmembrane Protein	Protein Coding	39	GC15M027754	1.26362	https://www.genecards.org/cgi-bin/carddisp.pl?gene=OCA2
BBS4	Bardet-Biedl Syndrome 4	Protein Coding	38	GC15P072686	1.26362	https://www.genecards.org/cgi-bin/carddisp.pl?gene=BBS4
TRPM1	Transient Receptor Potential Cation Channel Subfamily M Member 1	Protein Coding	38	GC15M031001	1.26362	https://www.genecards.org/cgi-bin/carddisp.pl?gene=TRPM1
GUCA1A	Guanylate Cyclase Activator 1A	Protein Coding	36	GC06P080584	1.26362	https://www.genecards.org/cgi-bin/carddisp.pl?gene=GUCA1A
PCARE	Photoreceptor Cilium Actin Regulator	Protein Coding	27	GC02M029060	1.26362	https://www.genecards.org/cgi-bin/carddisp.pl?gene=PCARE
PPARG	Peroxisome Proliferator Activated Receptor Gamma	Protein Coding	47	GC03P012287	1.26016	https://www.genecards.org/cgi-bin/carddisp.pl?gene=PPARG
NLRP3	NLR Family Pyrin Domain Containing 3	Protein Coding	42	GC01P247415	1.25717	https://www.genecards.org/cgi-bin/carddisp.pl?gene=NLRP3
BHMT	Betaine--Homocysteine S-Methyltransferase	Protein Coding	36	GC05P079111	1.25717	https://www.genecards.org/cgi-bin/carddisp.pl?gene=BHMT
MVP	Major Vault Protein	Protein Coding	36	GC16P040192	1.25717	https://www.genecards.org/cgi-bin/carddisp.pl?gene=MVP
CD274	CD274 Molecule	Protein Coding	39	GC09P005450	1.25372	https://www.genecards.org/cgi-bin/carddisp.pl?gene=CD274
PLEKHA5	Pleckstrin Homology Domain Containing A5	Protein Coding	34	GC12P019129	1.25372	https://www.genecards.org/cgi-bin/carddisp.pl?gene=PLEKHA5
PLEKHA6	Pleckstrin Homology Domain Containing A6	Protein Coding	34	GC01M204218	1.25372	https://www.genecards.org/cgi-bin/carddisp.pl?gene=PLEKHA6
PLEKHA7	Pleckstrin Homology Domain Containing A7	Protein Coding	34	GC11M016778	1.25372	https://www.genecards.org/cgi-bin/carddisp.pl?gene=PLEKHA7
PTGS1	Prostaglandin-Endoperoxide Synthase 1	Protein Coding	42	GC09P122370	1.2466	https://www.genecards.org/cgi-bin/carddisp.pl?gene=PTGS1
SLCO1B3	Solute Carrier Organic Anion Transporter Family Member 1B3	Protein Coding	40	GC12P020810	1.2466	https://www.genecards.org/cgi-bin/carddisp.pl?gene=SLCO1B3
ICAM1	Intercellular Adhesion Molecule 1	Protein Coding	45	GC19P010388	1.23407	https://www.genecards.org/cgi-bin/carddisp.pl?gene=ICAM1
VPS35	VPS35 Retromer Complex Component	Protein Coding	39	GC16M046962	1.22978	https://www.genecards.org/cgi-bin/carddisp.pl?gene=VPS35
CNP	2',3'-Cyclic Nucleotide 3' Phosphodiesterase	Protein Coding	38	GC17P041966	1.22584	https://www.genecards.org/cgi-bin/carddisp.pl?gene=CNP
COPG1	COPI Coat Complex Subunit Gamma 1	Protein Coding	34	GC03P129249	1.22584	https://www.genecards.org/cgi-bin/carddisp.pl?gene=COPG1
HNF4A	Hepatocyte Nuclear Factor 4 Alpha	Protein Coding	45	GC20P044355	1.21735	https://www.genecards.org/cgi-bin/carddisp.pl?gene=HNF4A
SQSTM1	Sequestosome 1	Protein Coding	43	GC05P179806	1.21735	https://www.genecards.org/cgi-bin/carddisp.pl?gene=SQSTM1
SREBF2	Sterol Regulatory Element Binding Transcription Factor 2	Protein Coding	38	GC22P041833	1.21735	https://www.genecards.org/cgi-bin/carddisp.pl?gene=SREBF2
CTSK	Cathepsin K	Protein Coding	46	GC01M151665	1.21053	https://www.genecards.org/cgi-bin/carddisp.pl?gene=CTSK
MAP2K1	Mitogen-Activated Protein Kinase Kinase 1	Protein Coding	48	GC15P066386	1.20958	https://www.genecards.org/cgi-bin/carddisp.pl?gene=MAP2K1
MAP2K2	Mitogen-Activated Protein Kinase Kinase 2	Protein Coding	47	GC19M004090	1.20958	https://www.genecards.org/cgi-bin/carddisp.pl?gene=MAP2K2
SYT1	Synaptotagmin 1	Protein Coding	43	GC12P078863	1.20958	https://www.genecards.org/cgi-bin/carddisp.pl?gene=SYT1
IKBKG	Inhibitor Of Nuclear Factor Kappa B Kinase Regulatory Subunit Gamma	Protein Coding	43	GC0XP154541	1.19764	https://www.genecards.org/cgi-bin/carddisp.pl?gene=IKBKG
NR1H4	Nuclear Receptor Subfamily 1 Group H Member 4	Protein Coding	43	GC12P100473	1.19764	https://www.genecards.org/cgi-bin/carddisp.pl?gene=NR1H4
NR5A2	Nuclear Receptor Subfamily 5 Group A Member 2	Protein Coding	41	GC01P199996	1.19764	https://www.genecards.org/cgi-bin/carddisp.pl?gene=NR5A2
MBD4	Methyl-CpG Binding Domain 4, DNA Glycosylase	Protein Coding	38	GC03M129430	1.19764	https://www.genecards.org/cgi-bin/carddisp.pl?gene=MBD4
TAC1	Tachykinin Precursor 1	Protein Coding	38	GC07P097731	1.19764	https://www.genecards.org/cgi-bin/carddisp.pl?gene=TAC1
MBD2	Methyl-CpG Binding Domain Protein 2	Protein Coding	36	GC18M054151	1.19764	https://www.genecards.org/cgi-bin/carddisp.pl?gene=MBD2
APEX2	Apurinic/Apyrimidinic Endodeoxyribonuclease 2	Protein Coding	32	GC0XP055000	1.19764	https://www.genecards.org/cgi-bin/carddisp.pl?gene=APEX2
CRIP2	Cysteine Rich Protein 2	Protein Coding	32	GC14P105472	1.19764	https://www.genecards.org/cgi-bin/carddisp.pl?gene=CRIP2
KITLG	KIT Ligand	Protein Coding	40	GC12M088492	1.19506	https://www.genecards.org/cgi-bin/carddisp.pl?gene=KITLG
CYP19A1	Cytochrome P450 Family 19 Subfamily A Member 1	Protein Coding	44	GC15M051208	1.1862	https://www.genecards.org/cgi-bin/carddisp.pl?gene=CYP19A1
KRAS	KRAS Proto-Oncogene, GTPase	Protein Coding	46	GC12M025204	1.17814	https://www.genecards.org/cgi-bin/carddisp.pl?gene=KRAS
WASHC1	WASH Complex Subunit 1	Protein Coding	23	GC09M000016	1.17665	https://www.genecards.org/cgi-bin/carddisp.pl?gene=WASHC1
TGFB1	Transforming Growth Factor Beta 1	Protein Coding	46	GC19M041301	1.16998	https://www.genecards.org/cgi-bin/carddisp.pl?gene=TGFB1
ATG9A	Autophagy Related 9A	Protein Coding	35	GC02M219219	1.16898	https://www.genecards.org/cgi-bin/carddisp.pl?gene=ATG9A
METTL17	Methyltransferase Like 17	Protein Coding	28	GC14P031553	1.16898	https://www.genecards.org/cgi-bin/carddisp.pl?gene=METTL17
CSN1S1	Casein Alpha S1	Protein Coding	32	GC04P069932	1.16747	https://www.genecards.org/cgi-bin/carddisp.pl?gene=CSN1S1
DIO3	Iodothyronine Deiodinase 3	Protein Coding	36	GC14P109322	1.15854	https://www.genecards.org/cgi-bin/carddisp.pl?gene=DIO3
MET	MET Proto-Oncogene, Receptor Tyrosine Kinase	Protein Coding	48	GC07P116672	1.1551	https://www.genecards.org/cgi-bin/carddisp.pl?gene=MET
ACHE	Acetylcholinesterase (Cartwright Blood Group)	Protein Coding	41	GC07M100889	1.1551	https://www.genecards.org/cgi-bin/carddisp.pl?gene=ACHE
FH	Fumarate Hydratase	Protein Coding	41	GC01M241499	1.1551	https://www.genecards.org/cgi-bin/carddisp.pl?gene=FH
PPP1R8	Protein Phosphatase 1 Regulatory Subunit 8	Protein Coding	35	GC01P027830	1.1551	https://www.genecards.org/cgi-bin/carddisp.pl?gene=PPP1R8
AGER	Advanced Glycosylation End-Product Specific Receptor	Protein Coding	40	GC06M032180	1.1541	https://www.genecards.org/cgi-bin/carddisp.pl?gene=AGER
MAP1LC3B	Microtubule Associated Protein 1 Light Chain 3 Beta	Protein Coding	36	GC16P087384	1.1541	https://www.genecards.org/cgi-bin/carddisp.pl?gene=MAP1LC3B
F3	Coagulation Factor III, Tissue Factor	Protein Coding	41	GC01M094580	1.1398	https://www.genecards.org/cgi-bin/carddisp.pl?gene=F3
MAN1B1	Mannosidase Alpha Class 1B Member 1	Protein Coding	42	GC09P137086	1.13773	https://www.genecards.org/cgi-bin/carddisp.pl?gene=MAN1B1
ALG8	ALG8 Alpha-1,3-Glucosyltransferase	Protein Coding	38	GC11M087730	1.13773	https://www.genecards.org/cgi-bin/carddisp.pl?gene=ALG8
SUMF2	Sulfatase Modifying Factor 2	Protein Coding	35	GC07P056595	1.13519	https://www.genecards.org/cgi-bin/carddisp.pl?gene=SUMF2
PLA2G1B	Phospholipase A2 Group IB	Protein Coding	40	GC12M120322	1.13172	https://www.genecards.org/cgi-bin/carddisp.pl?gene=PLA2G1B
PROC	Protein C, Inactivator Of Coagulation Factors Va And VIIIa	Protein Coding	45	GC02P127418	1.131	https://www.genecards.org/cgi-bin/carddisp.pl?gene=PROC
UGT1A1	UDP Glucuronosyltransferase Family 1 Member A1	Protein Coding	45	GC02P233760	1.131	https://www.genecards.org/cgi-bin/carddisp.pl?gene=UGT1A1
KCNN4	Potassium Calcium-Activated Channel Subfamily N Member 4	Protein Coding	44	GC19M063902	1.12958	https://www.genecards.org/cgi-bin/carddisp.pl?gene=KCNN4
BIRC3	Baculoviral IAP Repeat Containing 3	Protein Coding	42	GC11P102317	1.12958	https://www.genecards.org/cgi-bin/carddisp.pl?gene=BIRC3
TFPI	Tissue Factor Pathway Inhibitor	Protein Coding	40	GC02M187464	1.12958	https://www.genecards.org/cgi-bin/carddisp.pl?gene=TFPI
PDF	Peptide Deformylase, Mitochondrial	Protein Coding	31	GC16M069968	1.12649	https://www.genecards.org/cgi-bin/carddisp.pl?gene=PDF
NFE2L1	NFE2 Like BZIP Transcription Factor 1	Protein Coding	39	GC17P053418	1.11872	https://www.genecards.org/cgi-bin/carddisp.pl?gene=NFE2L1
OLR1	Oxidized Low Density Lipoprotein Receptor 1	Protein Coding	38	GC12M020441	1.11872	https://www.genecards.org/cgi-bin/carddisp.pl?gene=OLR1
MRPL41	Mitochondrial Ribosomal Protein L41	Protein Coding	31	GC09P137551	1.11872	https://www.genecards.org/cgi-bin/carddisp.pl?gene=MRPL41
MIR205	MicroRNA 205	RNA Gene	21	GC01P209432	1.11872	https://www.genecards.org/cgi-bin/carddisp.pl?gene=MIR205
LAP3	Leucine Aminopeptidase 3	Protein Coding	38	GC04P017781	1.11867	https://www.genecards.org/cgi-bin/carddisp.pl?gene=LAP3
PON2	Paraoxonase 2	Protein Coding	40	GC07M095404	1.11718	https://www.genecards.org/cgi-bin/carddisp.pl?gene=PON2
CYP1B1	Cytochrome P450 Family 1 Subfamily B Member 1	Protein Coding	43	GC02M038066	1.11588	https://www.genecards.org/cgi-bin/carddisp.pl?gene=CYP1B1
MAN2A1	Mannosidase Alpha Class 2A Member 1	Protein Coding	39	GC05P109689	1.11084	https://www.genecards.org/cgi-bin/carddisp.pl?gene=MAN2A1
SGCB	Sarcoglycan Beta	Protein Coding	35	GC04M052019	1.11084	https://www.genecards.org/cgi-bin/carddisp.pl?gene=SGCB
SCN4A	Sodium Voltage-Gated Channel Alpha Subunit 4	Protein Coding	44	GC17M063938	1.10456	https://www.genecards.org/cgi-bin/carddisp.pl?gene=SCN4A
PRKACA	Protein Kinase CAMP-Activated Catalytic Subunit Alpha	Protein Coding	46	GC19M014453	1.10246	https://www.genecards.org/cgi-bin/carddisp.pl?gene=PRKACA
PRKD1	Protein Kinase D1	Protein Coding	44	GC14M029576	1.10246	https://www.genecards.org/cgi-bin/carddisp.pl?gene=PRKD1
CD40LG	CD40 Ligand	Protein Coding	43	GC0XP136649	1.10246	https://www.genecards.org/cgi-bin/carddisp.pl?gene=CD40LG
DYRK1B	Dual Specificity Tyrosine Phosphorylation Regulated Kinase 1B	Protein Coding	43	GC19M039825	1.10246	https://www.genecards.org/cgi-bin/carddisp.pl?gene=DYRK1B
CLDN3	Claudin 3	Protein Coding	36	GC07M073768	1.10246	https://www.genecards.org/cgi-bin/carddisp.pl?gene=CLDN3
SEC61B	SEC61 Translocon Subunit Beta	Protein Coding	33	GC09P099222	1.10246	https://www.genecards.org/cgi-bin/carddisp.pl?gene=SEC61B
SQLE	Squalene Epoxidase	Protein Coding	40	GC08P124998	1.09901	https://www.genecards.org/cgi-bin/carddisp.pl?gene=SQLE
FDFT1	Farnesyl-Diphosphate Farnesyltransferase 1	Protein Coding	39	GC08P011795	1.09901	https://www.genecards.org/cgi-bin/carddisp.pl?gene=FDFT1
ATP6V0E1	ATPase H+ Transporting V0 Subunit E1	Protein Coding	36	GC05P172983	1.09901	https://www.genecards.org/cgi-bin/carddisp.pl?gene=ATP6V0E1
NAIP	NLR Family Apoptosis Inhibitory Protein	Protein Coding	35	GC05M070968	1.09901	https://www.genecards.org/cgi-bin/carddisp.pl?gene=NAIP
SC5D	Sterol-C5-Desaturase	Protein Coding	34	GC11P121292	1.09901	https://www.genecards.org/cgi-bin/carddisp.pl?gene=SC5D
MIR200C	MicroRNA 200c	RNA Gene	21	GC12P019855	1.09901	https://www.genecards.org/cgi-bin/carddisp.pl?gene=MIR200C
MIR200B	MicroRNA 200b	RNA Gene	19	GC01P001167	1.09901	https://www.genecards.org/cgi-bin/carddisp.pl?gene=MIR200B
SKP1	S-Phase Kinase Associated Protein 1	Protein Coding	38	GC05M134148	1.09261	https://www.genecards.org/cgi-bin/carddisp.pl?gene=SKP1
LPL	Lipoprotein Lipase	Protein Coding	45	GC08P019901	1.09074	https://www.genecards.org/cgi-bin/carddisp.pl?gene=LPL
DAO	D-Amino Acid Oxidase	Protein Coding	40	GC12P108859	1.08901	https://www.genecards.org/cgi-bin/carddisp.pl?gene=DAO
GSTM1	Glutathione S-Transferase Mu 1	Protein Coding	37	GC01P109687	1.08399	https://www.genecards.org/cgi-bin/carddisp.pl?gene=GSTM1
IDH2	Isocitrate Dehydrogenase (NADP(+)) 2	Protein Coding	47	GC15M090083	1.07803	https://www.genecards.org/cgi-bin/carddisp.pl?gene=IDH2
MME	Membrane Metalloendopeptidase	Protein Coding	45	GC03P155024	1.07803	https://www.genecards.org/cgi-bin/carddisp.pl?gene=MME
CDH1	Cadherin 1	Protein Coding	44	GC16P068737	1.07803	https://www.genecards.org/cgi-bin/carddisp.pl?gene=CDH1
CASP9	Caspase 9	Protein Coding	42	GC01M015491	1.07803	https://www.genecards.org/cgi-bin/carddisp.pl?gene=CASP9
ISCU	Iron-Sulfur Cluster Assembly Enzyme	Protein Coding	40	GC12P108561	1.07803	https://www.genecards.org/cgi-bin/carddisp.pl?gene=ISCU
OPA1	OPA1 Mitochondrial Dynamin Like GTPase	Protein Coding	40	GC03P193594	1.07803	https://www.genecards.org/cgi-bin/carddisp.pl?gene=OPA1
TFAM	Transcription Factor A, Mitochondrial	Protein Coding	39	GC10P058385	1.07803	https://www.genecards.org/cgi-bin/carddisp.pl?gene=TFAM
BNIP3	BCL2 Interacting Protein 3	Protein Coding	36	GC10M131966	1.07803	https://www.genecards.org/cgi-bin/carddisp.pl?gene=BNIP3
GABPA	GA Binding Protein Transcription Factor Subunit Alpha	Protein Coding	36	GC21P025734	1.07803	https://www.genecards.org/cgi-bin/carddisp.pl?gene=GABPA
SRXN1	Sulfiredoxin 1	Protein Coding	30	GC20M000647	1.07803	https://www.genecards.org/cgi-bin/carddisp.pl?gene=SRXN1
GGT3P	Gamma-Glutamyltransferase 3 Pseudogene	Pseudogene	18	GC22M018773	1.07803	https://www.genecards.org/cgi-bin/carddisp.pl?gene=GGT3P
ADA	Adenosine Deaminase	Protein Coding	45	GC20M044620	1.07296	https://www.genecards.org/cgi-bin/carddisp.pl?gene=ADA
CYP2C9	Cytochrome P450 Family 2 Subfamily C Member 9	Protein Coding	43	GC10P094938	1.07296	https://www.genecards.org/cgi-bin/carddisp.pl?gene=CYP2C9
BCL2L1	BCL2 Like 1	Protein Coding	42	GC20M031664	1.07168	https://www.genecards.org/cgi-bin/carddisp.pl?gene=BCL2L1
OGG1	8-Oxoguanine DNA Glycosylase	Protein Coding	42	GC03P012204	1.07168	https://www.genecards.org/cgi-bin/carddisp.pl?gene=OGG1
LITAF	Lipopolysaccharide Induced TNF Factor	Protein Coding	39	GC16M011547	1.07168	https://www.genecards.org/cgi-bin/carddisp.pl?gene=LITAF
IL3	Interleukin 3	Protein Coding	38	GC05P132060	1.07168	https://www.genecards.org/cgi-bin/carddisp.pl?gene=IL3
MIR21	MicroRNA 21	RNA Gene	23	GC17P059841	1.07168	https://www.genecards.org/cgi-bin/carddisp.pl?gene=MIR21
MIR495	MicroRNA 495	RNA Gene	17	GC14P109542	1.07168	https://www.genecards.org/cgi-bin/carddisp.pl?gene=MIR495
ALDH2	Aldehyde Dehydrogenase 2 Family Member	Protein Coding	46	GC12P111766	1.06418	https://www.genecards.org/cgi-bin/carddisp.pl?gene=ALDH2
WRN	WRN RecQ Like Helicase	Protein Coding	41	GC08P031033	1.06362	https://www.genecards.org/cgi-bin/carddisp.pl?gene=WRN
CASP1	Caspase 1	Protein Coding	44	GC11M105025	1.0561	https://www.genecards.org/cgi-bin/carddisp.pl?gene=CASP1
KCNK9	Potassium Two Pore Domain Channel Subfamily K Member 9	Protein Coding	43	GC08M139585	1.05548	https://www.genecards.org/cgi-bin/carddisp.pl?gene=KCNK9
STMN1	Stathmin 1	Protein Coding	39	GC01M025884	1.05548	https://www.genecards.org/cgi-bin/carddisp.pl?gene=STMN1
CCL5	C-C Motif Chemokine Ligand 5	Protein Coding	38	GC17M035871	1.05548	https://www.genecards.org/cgi-bin/carddisp.pl?gene=CCL5
TOP1MT	DNA Topoisomerase I Mitochondrial	Protein Coding	38	GC08M143304	1.05548	https://www.genecards.org/cgi-bin/carddisp.pl?gene=TOP1MT
BBC3	BCL2 Binding Component 3	Protein Coding	35	GC19M047220	1.05548	https://www.genecards.org/cgi-bin/carddisp.pl?gene=BBC3
GNRH2	Gonadotropin Releasing Hormone 2	Protein Coding	32	GC20P003976	1.05548	https://www.genecards.org/cgi-bin/carddisp.pl?gene=GNRH2
GJB3	Gap Junction Protein Beta 3	Protein Coding	40	GC01P034781	1.05286	https://www.genecards.org/cgi-bin/carddisp.pl?gene=GJB3
AP1G1	Adaptor Related Protein Complex 1 Subunit Gamma 1	Protein Coding	38	GC16M071729	1.05286	https://www.genecards.org/cgi-bin/carddisp.pl?gene=AP1G1
AP1S2	Adaptor Related Protein Complex 1 Subunit Sigma 2	Protein Coding	38	GC0XM015825	1.05286	https://www.genecards.org/cgi-bin/carddisp.pl?gene=AP1S2
GJB4	Gap Junction Protein Beta 4	Protein Coding	38	GC01P034759	1.05286	https://www.genecards.org/cgi-bin/carddisp.pl?gene=GJB4
SNAP29	Synaptosome Associated Protein 29	Protein Coding	38	GC22P020859	1.05286	https://www.genecards.org/cgi-bin/carddisp.pl?gene=SNAP29
AP1M1	Adaptor Related Protein Complex 1 Subunit Mu 1	Protein Coding	36	GC19P063081	1.05286	https://www.genecards.org/cgi-bin/carddisp.pl?gene=AP1M1
AP1M2	Adaptor Related Protein Complex 1 Subunit Mu 2	Protein Coding	36	GC19M010572	1.05286	https://www.genecards.org/cgi-bin/carddisp.pl?gene=AP1M2
AP1S3	Adaptor Related Protein Complex 1 Subunit Sigma 3	Protein Coding	35	GC02M223751	1.05286	https://www.genecards.org/cgi-bin/carddisp.pl?gene=AP1S3
VWC2L	Von Willebrand Factor C Domain Containing 2 Like	Protein Coding	31	GC02P214411	1.05286	https://www.genecards.org/cgi-bin/carddisp.pl?gene=VWC2L
TMCO4	Transmembrane And Coiled-Coil Domains 4	Protein Coding	29	GC01M019682	1.05286	https://www.genecards.org/cgi-bin/carddisp.pl?gene=TMCO4
AP5M1	Adaptor Related Protein Complex 5 Subunit Mu 1	Protein Coding	28	GC14P057268	1.05286	https://www.genecards.org/cgi-bin/carddisp.pl?gene=AP5M1
KRT7	Keratin 7	Protein Coding	38	GC12P052232	1.05087	https://www.genecards.org/cgi-bin/carddisp.pl?gene=KRT7
SLC2A4	Solute Carrier Family 2 Member 4	Protein Coding	41	GC17P010858	1.04985	https://www.genecards.org/cgi-bin/carddisp.pl?gene=SLC2A4
ACO1	Aconitase 1	Protein Coding	40	GC09P032374	1.04452	https://www.genecards.org/cgi-bin/carddisp.pl?gene=ACO1
TARDBP	TAR DNA Binding Protein	Protein Coding	42	GC01P011013	1.04177	https://www.genecards.org/cgi-bin/carddisp.pl?gene=TARDBP
NTRK1	Neurotrophic Receptor Tyrosine Kinase 1	Protein Coding	46	GC01P156815	1.03516	https://www.genecards.org/cgi-bin/carddisp.pl?gene=NTRK1
BRCA1	BRCA1 DNA Repair Associated	Protein Coding	45	GC17M043044	1.03516	https://www.genecards.org/cgi-bin/carddisp.pl?gene=BRCA1
BIRC5	Baculoviral IAP Repeat Containing 5	Protein Coding	41	GC17P078214	1.03516	https://www.genecards.org/cgi-bin/carddisp.pl?gene=BIRC5
CLDN4	Claudin 4	Protein Coding	36	GC07P073799	1.03516	https://www.genecards.org/cgi-bin/carddisp.pl?gene=CLDN4
NEXN	Nexilin F-Actin Binding Protein	Protein Coding	35	GC01P077898	1.03516	https://www.genecards.org/cgi-bin/carddisp.pl?gene=NEXN
SCT	Secretin	Protein Coding	32	GC11M000626	1.03516	https://www.genecards.org/cgi-bin/carddisp.pl?gene=SCT
ACR	Acrosin	Protein Coding	35	GC22P050738	1.03204	https://www.genecards.org/cgi-bin/carddisp.pl?gene=ACR
AANAT	Aralkylamine N-Acetyltransferase	Protein Coding	37	GC17P076453	1.03114	https://www.genecards.org/cgi-bin/carddisp.pl?gene=AANAT
NQO2	N-Ribosyldihydronicotinamide:Quinone Reductase 2	Protein Coding	40	GC06P003199	1.03109	https://www.genecards.org/cgi-bin/carddisp.pl?gene=NQO2
RIPK1	Receptor Interacting Serine/Threonine Kinase 1	Protein Coding	43	GC06P003227	1.03096	https://www.genecards.org/cgi-bin/carddisp.pl?gene=RIPK1
BGLAP	Bone Gamma-Carboxyglutamate Protein	Protein Coding	38	GC01P156242	1.03096	https://www.genecards.org/cgi-bin/carddisp.pl?gene=BGLAP
CETP	Cholesteryl Ester Transfer Protein	Protein Coding	43	GC16P056961	1.02694	https://www.genecards.org/cgi-bin/carddisp.pl?gene=CETP
ALG9	ALG9 Alpha-1,2-Mannosyltransferase	Protein Coding	37	GC11M112392	1.01761	https://www.genecards.org/cgi-bin/carddisp.pl?gene=ALG9
IGFBP3	Insulin Like Growth Factor Binding Protein 3	Protein Coding	41	GC07M045912	1.01659	https://www.genecards.org/cgi-bin/carddisp.pl?gene=IGFBP3
ARNT	Aryl Hydrocarbon Receptor Nuclear Translocator	Protein Coding	39	GC01M150809	1.01535	https://www.genecards.org/cgi-bin/carddisp.pl?gene=ARNT
CYP2C19	Cytochrome P450 Family 2 Subfamily C Member 19	Protein Coding	43	GC10P094762	1.0116	https://www.genecards.org/cgi-bin/carddisp.pl?gene=CYP2C19
GCH1	GTP Cyclohydrolase 1	Protein Coding	43	GC14M054842	1.0116	https://www.genecards.org/cgi-bin/carddisp.pl?gene=GCH1
MTHFD1	Methylenetetrahydrofolate Dehydrogenase, Cyclohydrolase And Formyltetrahydrofolate Synthetase 1	Protein Coding	40	GC14P064388	1.0116	https://www.genecards.org/cgi-bin/carddisp.pl?gene=MTHFD1
GLUL	Glutamate-Ammonia Ligase	Protein Coding	43	GC01M182378	1.00499	https://www.genecards.org/cgi-bin/carddisp.pl?gene=GLUL
GPX4	Glutathione Peroxidase 4	Protein Coding	42	GC19P001103	1.00499	https://www.genecards.org/cgi-bin/carddisp.pl?gene=GPX4
CTSD	Cathepsin D	Protein Coding	47	GC11M001752	1.00384	https://www.genecards.org/cgi-bin/carddisp.pl?gene=CTSD
DHFR	Dihydrofolate Reductase	Protein Coding	43	GC05M080626	1.00384	https://www.genecards.org/cgi-bin/carddisp.pl?gene=DHFR
SPHK1	Sphingosine Kinase 1	Protein Coding	42	GC17P076376	1.00384	https://www.genecards.org/cgi-bin/carddisp.pl?gene=SPHK1
PSENEN	Presenilin Enhancer, Gamma-Secretase Subunit	Protein Coding	39	GC19P063461	1.00384	https://www.genecards.org/cgi-bin/carddisp.pl?gene=PSENEN
HAO1	Hydroxyacid Oxidase 1	Protein Coding	38	GC20M008062	1.00384	https://www.genecards.org/cgi-bin/carddisp.pl?gene=HAO1
SNAP91	Synaptosome Associated Protein 91	Protein Coding	38	GC06M083553	1.00384	https://www.genecards.org/cgi-bin/carddisp.pl?gene=SNAP91
SNCG	Synuclein Gamma	Protein Coding	36	GC10P091496	1.00384	https://www.genecards.org/cgi-bin/carddisp.pl?gene=SNCG
PYM1	PYM Homolog 1, Exon Junction Complex Associated Factor	Protein Coding	27	GC12M055902	1.00384	https://www.genecards.org/cgi-bin/carddisp.pl?gene=PYM1
SDHB	Succinate Dehydrogenase Complex Iron Sulfur Subunit B	Protein Coding	43	GC01M017952	0.987573	https://www.genecards.org/cgi-bin/carddisp.pl?gene=SDHB
BAK1	BCL2 Antagonist/Killer 1	Protein Coding	39	GC06M033572	0.987573	https://www.genecards.org/cgi-bin/carddisp.pl?gene=BAK1
NUDT1	Nudix Hydrolase 1	Protein Coding	38	GC07P002242	0.987573	https://www.genecards.org/cgi-bin/carddisp.pl?gene=NUDT1
ULK2	Unc-51 Like Autophagy Activating Kinase 2	Protein Coding	36	GC17M025250	0.987573	https://www.genecards.org/cgi-bin/carddisp.pl?gene=ULK2
RAB9A	RAB9A, Member RAS Oncogene Family	Protein Coding	35	GC0XP013707	0.987573	https://www.genecards.org/cgi-bin/carddisp.pl?gene=RAB9A
SLC3A1	Solute Carrier Family 3 Member 1	Protein Coding	43	GC02P044275	0.981991	https://www.genecards.org/cgi-bin/carddisp.pl?gene=SLC3A1
FTL	Ferritin Light Chain	Protein Coding	42	GC19P048965	0.976677	https://www.genecards.org/cgi-bin/carddisp.pl?gene=FTL
FGFR1	Fibroblast Growth Factor Receptor 1	Protein Coding	49	GC08M038400	0.973054	https://www.genecards.org/cgi-bin/carddisp.pl?gene=FGFR1
PIN1	Peptidylprolyl Cis/Trans Isomerase, NIMA-Interacting 1	Protein Coding	42	GC19P009835	0.973054	https://www.genecards.org/cgi-bin/carddisp.pl?gene=PIN1
PNKP	Polynucleotide Kinase 3'-Phosphatase	Protein Coding	41	GC19M064132	0.973054	https://www.genecards.org/cgi-bin/carddisp.pl?gene=PNKP
P2RX2	Purinergic Receptor P2X 2	Protein Coding	40	GC12P132618	0.973054	https://www.genecards.org/cgi-bin/carddisp.pl?gene=P2RX2
SNCAIP	Synuclein Alpha Interacting Protein	Protein Coding	39	GC05P122311	0.973054	https://www.genecards.org/cgi-bin/carddisp.pl?gene=SNCAIP
BMI1	BMI1 Proto-Oncogene, Polycomb Ring Finger	Protein Coding	38	GC10P022326	0.973054	https://www.genecards.org/cgi-bin/carddisp.pl?gene=BMI1
FOXO4	Forkhead Box O4	Protein Coding	36	GC0XP071095	0.973054	https://www.genecards.org/cgi-bin/carddisp.pl?gene=FOXO4
HPRT1	Hypoxanthine Phosphoribosyltransferase 1	Protein Coding	42	GC0XP134460	0.962213	https://www.genecards.org/cgi-bin/carddisp.pl?gene=HPRT1
LACC1	Laccase Domain Containing 1	Protein Coding	31	GC13P043879	0.960472	https://www.genecards.org/cgi-bin/carddisp.pl?gene=LACC1
EPO	Erythropoietin	Protein Coding	39	GC07P100720	0.960413	https://www.genecards.org/cgi-bin/carddisp.pl?gene=EPO
LNPEP	Leucyl And Cystinyl Aminopeptidase	Protein Coding	42	GC05P096935	0.956194	https://www.genecards.org/cgi-bin/carddisp.pl?gene=LNPEP
ADH5	Alcohol Dehydrogenase 5 (Class III), Chi Polypeptide	Protein Coding	42	GC04M099070	0.953404	https://www.genecards.org/cgi-bin/carddisp.pl?gene=ADH5
PVALB	Parvalbumin	Protein Coding	36	GC22M036800	0.953404	https://www.genecards.org/cgi-bin/carddisp.pl?gene=PVALB
SLC39A14	Solute Carrier Family 39 Member 14	Protein Coding	39	GC08P022367	0.945893	https://www.genecards.org/cgi-bin/carddisp.pl?gene=SLC39A14
CASP8	Caspase 8	Protein Coding	46	GC02P201233	0.936538	https://www.genecards.org/cgi-bin/carddisp.pl?gene=CASP8
ADRA1A	Adrenoceptor Alpha 1A	Protein Coding	42	GC08M026747	0.936538	https://www.genecards.org/cgi-bin/carddisp.pl?gene=ADRA1A
DNM1L	Dynamin 1 Like	Protein Coding	42	GC12P032679	0.936538	https://www.genecards.org/cgi-bin/carddisp.pl?gene=DNM1L
HK2	Hexokinase 2	Protein Coding	42	GC02P074833	0.936538	https://www.genecards.org/cgi-bin/carddisp.pl?gene=HK2
CTSA	Cathepsin A	Protein Coding	41	GC20P045890	0.936538	https://www.genecards.org/cgi-bin/carddisp.pl?gene=CTSA
NR1I2	Nuclear Receptor Subfamily 1 Group I Member 2	Protein Coding	41	GC03P119780	0.936538	https://www.genecards.org/cgi-bin/carddisp.pl?gene=NR1I2
YWHAQ	Tyrosine 3-Monooxygenase/Tryptophan 5-Monooxygenase Activation Protein Theta	Protein Coding	41	GC02M009583	0.936538	https://www.genecards.org/cgi-bin/carddisp.pl?gene=YWHAQ
ATXN3	Ataxin 3	Protein Coding	40	GC14M100415	0.936538	https://www.genecards.org/cgi-bin/carddisp.pl?gene=ATXN3
TIE1	Tyrosine Kinase With Immunoglobulin Like And EGF Like Domains 1	Protein Coding	39	GC01P043300	0.936538	https://www.genecards.org/cgi-bin/carddisp.pl?gene=TIE1
CTSE	Cathepsin E	Protein Coding	38	GC01M206009	0.936538	https://www.genecards.org/cgi-bin/carddisp.pl?gene=CTSE
GATA5	GATA Binding Protein 5	Protein Coding	38	GC20M062464	0.936538	https://www.genecards.org/cgi-bin/carddisp.pl?gene=GATA5
GPAM	Glycerol-3-Phosphate Acyltransferase, Mitochondrial	Protein Coding	38	GC10M112148	0.936538	https://www.genecards.org/cgi-bin/carddisp.pl?gene=GPAM
GSTA4	Glutathione S-Transferase Alpha 4	Protein Coding	38	GC06M052977	0.936538	https://www.genecards.org/cgi-bin/carddisp.pl?gene=GSTA4
TRPM2	Transient Receptor Potential Cation Channel Subfamily M Member 2	Protein Coding	38	GC21P044350	0.936538	https://www.genecards.org/cgi-bin/carddisp.pl?gene=TRPM2
PSG2	Pregnancy Specific Beta-1-Glycoprotein 2	Protein Coding	31	GC19M043064	0.936538	https://www.genecards.org/cgi-bin/carddisp.pl?gene=PSG2
SEPTIN7	Septin 7	Protein Coding	31	GC07P036016	0.936538	https://www.genecards.org/cgi-bin/carddisp.pl?gene=SEPTIN7
RARB	Retinoic Acid Receptor Beta	Protein Coding	44	GC03P024689	0.930378	https://www.genecards.org/cgi-bin/carddisp.pl?gene=RARB
CAND1	Cullin Associated And Neddylation Dissociated 1	Protein Coding	34	GC12P067270	0.920447	https://www.genecards.org/cgi-bin/carddisp.pl?gene=CAND1
SLC7A9	Solute Carrier Family 7 Member 9	Protein Coding	40	GC19M032830	0.918194	https://www.genecards.org/cgi-bin/carddisp.pl?gene=SLC7A9
NTF3	Neurotrophin 3	Protein Coding	38	GC12P005432	0.918194	https://www.genecards.org/cgi-bin/carddisp.pl?gene=NTF3
CYP2A6	Cytochrome P450 Family 2 Subfamily A Member 6	Protein Coding	43	GC19M040843	0.914625	https://www.genecards.org/cgi-bin/carddisp.pl?gene=CYP2A6
EGFR	Epidermal Growth Factor Receptor	Protein Coding	48	GC07P055019	0.911357	https://www.genecards.org/cgi-bin/carddisp.pl?gene=EGFR
STS	Steroid Sulfatase	Protein Coding	42	GC0XP007146	0.90637	https://www.genecards.org/cgi-bin/carddisp.pl?gene=STS
TIMP1	TIMP Metallopeptidase Inhibitor 1	Protein Coding	39	GC0XP047583	0.901708	https://www.genecards.org/cgi-bin/carddisp.pl?gene=TIMP1
CSF1	Colony Stimulating Factor 1	Protein Coding	39	GC01P109911	0.899712	https://www.genecards.org/cgi-bin/carddisp.pl?gene=CSF1
MAT1A	Methionine Adenosyltransferase 1A	Protein Coding	42	GC10M080271	0.897036	https://www.genecards.org/cgi-bin/carddisp.pl?gene=MAT1A
IFNA1	Interferon Alpha 1	Protein Coding	38	GC09P021585	0.897036	https://www.genecards.org/cgi-bin/carddisp.pl?gene=IFNA1
NTRK2	Neurotrophic Receptor Tyrosine Kinase 2	Protein Coding	48	GC09P084668	0.888951	https://www.genecards.org/cgi-bin/carddisp.pl?gene=NTRK2
PIK3C3	Phosphatidylinositol 3-Kinase Catalytic Subunit Type 3	Protein Coding	44	GC18P041955	0.888951	https://www.genecards.org/cgi-bin/carddisp.pl?gene=PIK3C3
ITGAM	Integrin Subunit Alpha M	Protein Coding	43	GC16P040304	0.888951	https://www.genecards.org/cgi-bin/carddisp.pl?gene=ITGAM
MMP7	Matrix Metallopeptidase 7	Protein Coding	43	GC11M102425	0.888951	https://www.genecards.org/cgi-bin/carddisp.pl?gene=MMP7
MSH2	MutS Homolog 2	Protein Coding	43	GC02P047403	0.888951	https://www.genecards.org/cgi-bin/carddisp.pl?gene=MSH2
CD44	CD44 Molecule (Indian Blood Group)	Protein Coding	42	GC11P035139	0.888951	https://www.genecards.org/cgi-bin/carddisp.pl?gene=CD44
CFB	Complement Factor B	Protein Coding	42	GC06P031945	0.888951	https://www.genecards.org/cgi-bin/carddisp.pl?gene=CFB
MAX	MYC Associated Factor X	Protein Coding	41	GC14M065087	0.888951	https://www.genecards.org/cgi-bin/carddisp.pl?gene=MAX
TMPO	Thymopoietin	Protein Coding	41	GC12P098515	0.888951	https://www.genecards.org/cgi-bin/carddisp.pl?gene=TMPO
ATF4	Activating Transcription Factor 4	Protein Coding	40	GC22P039606	0.888951	https://www.genecards.org/cgi-bin/carddisp.pl?gene=ATF4
GC	GC Vitamin D Binding Protein	Protein Coding	40	GC04M071741	0.888951	https://www.genecards.org/cgi-bin/carddisp.pl?gene=GC
PXN	Paxillin	Protein Coding	40	GC12M120210	0.888951	https://www.genecards.org/cgi-bin/carddisp.pl?gene=PXN
XBP1	X-Box Binding Protein 1	Protein Coding	40	GC22M028794	0.888951	https://www.genecards.org/cgi-bin/carddisp.pl?gene=XBP1
CEACAM5	CEA Cell Adhesion Molecule 5	Protein Coding	39	GC19P063709	0.888951	https://www.genecards.org/cgi-bin/carddisp.pl?gene=CEACAM5
CITED2	Cbp/P300 Interacting Transactivator With Glu/Asp Rich Carboxy-Terminal Domain 2	Protein Coding	39	GC06M139371	0.888951	https://www.genecards.org/cgi-bin/carddisp.pl?gene=CITED2
EIF2S1	Eukaryotic Translation Initiation Factor 2 Subunit Alpha	Protein Coding	39	GC14P067359	0.888951	https://www.genecards.org/cgi-bin/carddisp.pl?gene=EIF2S1
FNTB	Farnesyltransferase, CAAX Box, Beta	Protein Coding	39	GC14P064986	0.888951	https://www.genecards.org/cgi-bin/carddisp.pl?gene=FNTB
XRCC5	X-Ray Repair Cross Complementing 5	Protein Coding	39	GC02P216107	0.888951	https://www.genecards.org/cgi-bin/carddisp.pl?gene=XRCC5
DMGDH	Dimethylglycine Dehydrogenase	Protein Coding	38	GC05M078997	0.888951	https://www.genecards.org/cgi-bin/carddisp.pl?gene=DMGDH
HCCS	Holocytochrome C Synthase	Protein Coding	38	GC0XP011111	0.888951	https://www.genecards.org/cgi-bin/carddisp.pl?gene=HCCS
KCNV2	Potassium Voltage-Gated Channel Modifier Subfamily V Member 2	Protein Coding	38	GC09P002717	0.888951	https://www.genecards.org/cgi-bin/carddisp.pl?gene=KCNV2
PTBP1	Polypyrimidine Tract Binding Protein 1	Protein Coding	38	GC19P000797	0.888951	https://www.genecards.org/cgi-bin/carddisp.pl?gene=PTBP1
SOCS3	Suppressor Of Cytokine Signaling 3	Protein Coding	38	GC17M078356	0.888951	https://www.genecards.org/cgi-bin/carddisp.pl?gene=SOCS3
MEOX2	Mesenchyme Homeobox 2	Protein Coding	37	GC07M015617	0.888951	https://www.genecards.org/cgi-bin/carddisp.pl?gene=MEOX2
BHMT2	Betaine--Homocysteine S-Methyltransferase 2	Protein Coding	36	GC05P079071	0.888951	https://www.genecards.org/cgi-bin/carddisp.pl?gene=BHMT2
CRMP1	Collapsin Response Mediator Protein 1	Protein Coding	36	GC04M005750	0.888951	https://www.genecards.org/cgi-bin/carddisp.pl?gene=CRMP1
DPP3	Dipeptidyl Peptidase 3	Protein Coding	36	GC11P069643	0.888951	https://www.genecards.org/cgi-bin/carddisp.pl?gene=DPP3
MED25	Mediator Complex Subunit 25	Protein Coding	36	GC19P064090	0.888951	https://www.genecards.org/cgi-bin/carddisp.pl?gene=MED25
USP22	Ubiquitin Specific Peptidase 22	Protein Coding	36	GC17M020999	0.888951	https://www.genecards.org/cgi-bin/carddisp.pl?gene=USP22
GALNT13	Polypeptide N-Acetylgalactosaminyltransferase 13	Protein Coding	35	GC02P153871	0.888951	https://www.genecards.org/cgi-bin/carddisp.pl?gene=GALNT13
PPCDC	Phosphopantothenoylcysteine Decarboxylase	Protein Coding	35	GC15P075023	0.888951	https://www.genecards.org/cgi-bin/carddisp.pl?gene=PPCDC
PPP1R15A	Protein Phosphatase 1 Regulatory Subunit 15A	Protein Coding	35	GC19P048872	0.888951	https://www.genecards.org/cgi-bin/carddisp.pl?gene=PPP1R15A
AIF1	Allograft Inflammatory Factor 1	Protein Coding	34	GC06P080352	0.888951	https://www.genecards.org/cgi-bin/carddisp.pl?gene=AIF1
CA13	Carbonic Anhydrase 13	Protein Coding	34	GC08P085221	0.888951	https://www.genecards.org/cgi-bin/carddisp.pl?gene=CA13
FLRT2	Fibronectin Leucine Rich Transmembrane Protein 2	Protein Coding	34	GC14P085527	0.888951	https://www.genecards.org/cgi-bin/carddisp.pl?gene=FLRT2
KLF8	Kruppel Like Factor 8	Protein Coding	34	GC0XP055909	0.888951	https://www.genecards.org/cgi-bin/carddisp.pl?gene=KLF8
MEMO1	Mediator Of Cell Motility 1	Protein Coding	34	GC02M031865	0.888951	https://www.genecards.org/cgi-bin/carddisp.pl?gene=MEMO1
TTYH1	Tweety Family Member 1	Protein Coding	33	GC19P064328	0.888951	https://www.genecards.org/cgi-bin/carddisp.pl?gene=TTYH1
RPRM	Reprimo, TP53 Dependent G2 Arrest Mediator Homolog	Protein Coding	32	GC02M153477	0.888951	https://www.genecards.org/cgi-bin/carddisp.pl?gene=RPRM
DHRS7B	Dehydrogenase/Reductase 7B	Protein Coding	31	GC17P052375	0.888951	https://www.genecards.org/cgi-bin/carddisp.pl?gene=DHRS7B
SCAMP5	Secretory Carrier Membrane Protein 5	Protein Coding	31	GC15P074957	0.888951	https://www.genecards.org/cgi-bin/carddisp.pl?gene=SCAMP5
MREG	Melanoregulin	Protein Coding	30	GC02M215972	0.888951	https://www.genecards.org/cgi-bin/carddisp.pl?gene=MREG
PUM3	Pumilio RNA Binding Family Member 3	Protein Coding	27	GC09M002721	0.888951	https://www.genecards.org/cgi-bin/carddisp.pl?gene=PUM3
ZXDA	Zinc Finger X-Linked Duplicated A	Protein Coding	27	GC0XM057905	0.888951	https://www.genecards.org/cgi-bin/carddisp.pl?gene=ZXDA
ZXDB	Zinc Finger X-Linked Duplicated B	Protein Coding	27	GC0XP057591	0.888951	https://www.genecards.org/cgi-bin/carddisp.pl?gene=ZXDB
CCDC144NL	CCDC144A N-Terminal Pseudogene	Pseudogene	26	GC17M020836	0.888951	https://www.genecards.org/cgi-bin/carddisp.pl?gene=CCDC144NL
C4orf50	Chromosome 4 Open Reading Frame 50	Protein Coding	23	GC04M005897	0.888951	https://www.genecards.org/cgi-bin/carddisp.pl?gene=C4orf50
CHURC1-FNTB	CHURC1-FNTB Readthrough	Protein Coding	18	GC14P064914	0.888951	https://www.genecards.org/cgi-bin/carddisp.pl?gene=CHURC1-FNTB
NBDY	Negative Regulator Of P-Body Association	Protein Coding	14	GC0XP056730	0.888951	https://www.genecards.org/cgi-bin/carddisp.pl?gene=NBDY
GNAS	GNAS Complex Locus	Protein Coding	46	GC20P058839	0.887175	https://www.genecards.org/cgi-bin/carddisp.pl?gene=GNAS
MAPK8	Mitogen-Activated Protein Kinase 8	Protein Coding	44	GC10P048306	0.887175	https://www.genecards.org/cgi-bin/carddisp.pl?gene=MAPK8
SELENOP	Selenoprotein P	Protein Coding	30	GC05M042800	0.887175	https://www.genecards.org/cgi-bin/carddisp.pl?gene=SELENOP
TALDO1	Transaldolase 1	Protein Coding	42	GC11P001672	0.884295	https://www.genecards.org/cgi-bin/carddisp.pl?gene=TALDO1
HJV	Hemojuvelin BMP Co-Receptor	Protein Coding	35	GC01M146721	0.882037	https://www.genecards.org/cgi-bin/carddisp.pl?gene=HJV
PGM1	Phosphoglucomutase 1	Protein Coding	43	GC01P063593	0.88128	https://www.genecards.org/cgi-bin/carddisp.pl?gene=PGM1
CYP2B6	Cytochrome P450 Family 2 Subfamily B Member 6	Protein Coding	42	GC19P040991	0.87607	https://www.genecards.org/cgi-bin/carddisp.pl?gene=CYP2B6
GLYAT	Glycine-N-Acyltransferase	Protein Coding	36	GC11M086974	0.87607	https://www.genecards.org/cgi-bin/carddisp.pl?gene=GLYAT
NMT1	N-Myristoyltransferase 1	Protein Coding	39	GC17P053256	0.869127	https://www.genecards.org/cgi-bin/carddisp.pl?gene=NMT1
PI4KB	Phosphatidylinositol 4-Kinase Beta	Protein Coding	39	GC01M151291	0.852878	https://www.genecards.org/cgi-bin/carddisp.pl?gene=PI4KB
PIP5K1A	Phosphatidylinositol-4-Phosphate 5-Kinase Type 1 Alpha	Protein Coding	38	GC01P151198	0.852878	https://www.genecards.org/cgi-bin/carddisp.pl?gene=PIP5K1A
RFX5	Regulatory Factor X5	Protein Coding	38	GC01M151340	0.852878	https://www.genecards.org/cgi-bin/carddisp.pl?gene=RFX5
SETDB1	SET Domain Bifurcated Histone Lysine Methyltransferase 1	Protein Coding	37	GC01P150926	0.852878	https://www.genecards.org/cgi-bin/carddisp.pl?gene=SETDB1
XK	X-Linked Kx Blood Group	Protein Coding	36	GC0XP037685	0.852878	https://www.genecards.org/cgi-bin/carddisp.pl?gene=XK
ZNF687	Zinc Finger Protein 687	Protein Coding	33	GC01P151281	0.852878	https://www.genecards.org/cgi-bin/carddisp.pl?gene=ZNF687
VAT1L	Vesicle Amine Transport 1 Like	Protein Coding	32	GC16P077788	0.852878	https://www.genecards.org/cgi-bin/carddisp.pl?gene=VAT1L
VWA3B	Von Willebrand Factor A Domain Containing 3B	Protein Coding	32	GC02P098070	0.852878	https://www.genecards.org/cgi-bin/carddisp.pl?gene=VWA3B
GABPB2	GA Binding Protein Transcription Factor Subunit Beta 2	Protein Coding	31	GC01P151070	0.852878	https://www.genecards.org/cgi-bin/carddisp.pl?gene=GABPB2
GOLPH3L	Golgi Phosphoprotein 3 Like	Protein Coding	31	GC01M151644	0.852878	https://www.genecards.org/cgi-bin/carddisp.pl?gene=GOLPH3L
POMZP3	POM121 And ZP3 Fusion	Protein Coding	28	GC07M076609	0.852878	https://www.genecards.org/cgi-bin/carddisp.pl?gene=POMZP3
TMEM242	Transmembrane Protein 242	Protein Coding	28	GC06M157289	0.852878	https://www.genecards.org/cgi-bin/carddisp.pl?gene=TMEM242
WRAP73	WD Repeat Containing, Antisense To TP73	Protein Coding	28	GC01M003630	0.852878	https://www.genecards.org/cgi-bin/carddisp.pl?gene=WRAP73
C1orf174	Chromosome 1 Open Reading Frame 174	Protein Coding	27	GC01M003889	0.852878	https://www.genecards.org/cgi-bin/carddisp.pl?gene=C1orf174
TP73-AS1	TP73 Antisense RNA 1	RNA Gene	21	GC01M005619	0.852878	https://www.genecards.org/cgi-bin/carddisp.pl?gene=TP73-AS1
LINC00683	Long Intergenic Non-Protein Coding RNA 683	RNA Gene	14	GC18P076530	0.852878	https://www.genecards.org/cgi-bin/carddisp.pl?gene=LINC00683
MIR3667HG	MIR3667 Host Gene	RNA Gene	12	GC22M056215	0.852878	https://www.genecards.org/cgi-bin/carddisp.pl?gene=MIR3667HG
LINC01322	Long Intergenic Non-Protein Coding RNA 1322	RNA Gene	11	GC03P165206	0.852878	https://www.genecards.org/cgi-bin/carddisp.pl?gene=LINC01322
DTX2P1-UPK3BP1-PMS2P11	DTX2P1-UPK3BP1-PMS2P11 Readthrough, Transcribed Pseudogene	Pseudogene	10	GC07P076959	0.852878	https://www.genecards.org/cgi-bin/carddisp.pl?gene=DTX2P1-UPK3BP1-PMS2P11
ANK2-AS1	ANK2 Antisense RNA 1	RNA Gene	8	GC04M113056	0.852878	https://www.genecards.org/cgi-bin/carddisp.pl?gene=ANK2-AS1
ENSG00000229021	Novel Transcript	RNA Gene	7	GC01P151984	0.852878	https://www.genecards.org/cgi-bin/carddisp.pl?gene=ENSG00000229021
ENSG00000258077	Novel Transcript	RNA Gene	7	GC12M075563	0.852878	https://www.genecards.org/cgi-bin/carddisp.pl?gene=ENSG00000258077
RPL10P13	Ribosomal Protein L10 Pseudogene 13	Pseudogene	7	GC12M075688	0.852878	https://www.genecards.org/cgi-bin/carddisp.pl?gene=RPL10P13
UBE2D3P3	Ubiquitin Conjugating Enzyme E2 D3 Pseudogene 3	Pseudogene	7	GC01P150800	0.852878	https://www.genecards.org/cgi-bin/carddisp.pl?gene=UBE2D3P3
ENSG00000272153	Novel Transcript, Antisense To LRRC47	RNA Gene	6	GC01P003785	0.852878	https://www.genecards.org/cgi-bin/carddisp.pl?gene=ENSG00000272153
ENSG00000286259	Novel Transcript	RNA Gene	6	GC12P075649	0.852878	https://www.genecards.org/cgi-bin/carddisp.pl?gene=ENSG00000286259
RN7SL444P	RNA, 7SL, Cytoplasmic 444, Pseudogene	Pseudogene	6	GC01M151707	0.852878	https://www.genecards.org/cgi-bin/carddisp.pl?gene=RN7SL444P
RPL35P8	Ribosomal Protein L35 Pseudogene 8	Pseudogene	6	GC22M049213	0.852878	https://www.genecards.org/cgi-bin/carddisp.pl?gene=RPL35P8
MTND4P17	MT-ND4 Pseudogene 17	Pseudogene	5	GC03M166164	0.852878	https://www.genecards.org/cgi-bin/carddisp.pl?gene=MTND4P17
RBBP4P6	RBBP4 Pseudogene 6	Pseudogene	5	GC05M085190	0.852878	https://www.genecards.org/cgi-bin/carddisp.pl?gene=RBBP4P6
HSALNG0000347		RNA Gene	4	GC01P003773	0.852878	https://www.genecards.org/cgi-bin/carddisp.pl?gene=HSALNG0000347
HSALNG0092509		RNA Gene	4	GC12P075685	0.852878	https://www.genecards.org/cgi-bin/carddisp.pl?gene=HSALNG0092509
MN308894		RNA Gene	4	GC01M003772	0.852878	https://www.genecards.org/cgi-bin/carddisp.pl?gene=MN308894
LOC105369844	Uncharacterized LOC105369844	RNA Gene	3	GC12M075523	0.852878	https://www.genecards.org/cgi-bin/carddisp.pl?gene=LOC105369844
LOC107984533	Uncharacterized LOC107984533	RNA Gene	3	GC12P075650	0.852878	https://www.genecards.org/cgi-bin/carddisp.pl?gene=LOC107984533
MN308803		RNA Gene	3	GC01P151368	0.852878	https://www.genecards.org/cgi-bin/carddisp.pl?gene=MN308803
NFKB1	Nuclear Factor Kappa B Subunit 1	Protein Coding	46	GC04P102501	0.852645	https://www.genecards.org/cgi-bin/carddisp.pl?gene=NFKB1
GARS1	Glycyl-TRNA Synthetase 1	Protein Coding	35	GC07P030580	0.842518	https://www.genecards.org/cgi-bin/carddisp.pl?gene=GARS1
LYRM4	LYR Motif Containing 4	Protein Coding	34	GC06M005032	0.8027	https://www.genecards.org/cgi-bin/carddisp.pl?gene=LYRM4
CYP2C8	Cytochrome P450 Family 2 Subfamily C Member 8	Protein Coding	43	GC10M095038	0.799739	https://www.genecards.org/cgi-bin/carddisp.pl?gene=CYP2C8
CYP3A5	Cytochrome P450 Family 3 Subfamily A Member 5	Protein Coding	42	GC07M099648	0.799739	https://www.genecards.org/cgi-bin/carddisp.pl?gene=CYP3A5
UGT1A9	UDP Glucuronosyltransferase Family 1 Member A9	Protein Coding	41	GC02P233671	0.799739	https://www.genecards.org/cgi-bin/carddisp.pl?gene=UGT1A9
SLC16A3	Solute Carrier Family 16 Member 3	Protein Coding	40	GC17P082217	0.799739	https://www.genecards.org/cgi-bin/carddisp.pl?gene=SLC16A3
UGT2B7	UDP Glucuronosyltransferase Family 2 Member B7	Protein Coding	40	GC04P069051	0.799739	https://www.genecards.org/cgi-bin/carddisp.pl?gene=UGT2B7
UGT2B4	UDP Glucuronosyltransferase Family 2 Member B4	Protein Coding	37	GC04M069484	0.799739	https://www.genecards.org/cgi-bin/carddisp.pl?gene=UGT2B4
IL1RN	Interleukin 1 Receptor Antagonist	Protein Coding	43	GC02P121641	0.79474	https://www.genecards.org/cgi-bin/carddisp.pl?gene=IL1RN
EIF2AK2	Eukaryotic Translation Initiation Factor 2 Alpha Kinase 2	Protein Coding	42	GC02M037099	0.790818	https://www.genecards.org/cgi-bin/carddisp.pl?gene=EIF2AK2
CLCN3	Chloride Voltage-Gated Channel 3	Protein Coding	40	GC04P169612	0.790818	https://www.genecards.org/cgi-bin/carddisp.pl?gene=CLCN3
ATP6V0C	ATPase H+ Transporting V0 Subunit C	Protein Coding	37	GC16P002513	0.790818	https://www.genecards.org/cgi-bin/carddisp.pl?gene=ATP6V0C
KDR	Kinase Insert Domain Receptor	Protein Coding	48	GC04M055078	0.789293	https://www.genecards.org/cgi-bin/carddisp.pl?gene=KDR
CCL3	C-C Motif Chemokine Ligand 3	Protein Coding	36	GC17M036088	0.78215	https://www.genecards.org/cgi-bin/carddisp.pl?gene=CCL3
CD36	CD36 Molecule	Protein Coding	43	GC07P080369	0.775698	https://www.genecards.org/cgi-bin/carddisp.pl?gene=CD36
GPX3	Glutathione Peroxidase 3	Protein Coding	38	GC05P150997	0.775698	https://www.genecards.org/cgi-bin/carddisp.pl?gene=GPX3
PLA2G4A	Phospholipase A2 Group IVA	Protein Coding	44	GC01P186798	0.774064	https://www.genecards.org/cgi-bin/carddisp.pl?gene=PLA2G4A
SCD	Stearoyl-CoA Desaturase	Protein Coding	44	GC10P100347	0.774064	https://www.genecards.org/cgi-bin/carddisp.pl?gene=SCD
FGA	Fibrinogen Alpha Chain	Protein Coding	43	GC04M154583	0.774064	https://www.genecards.org/cgi-bin/carddisp.pl?gene=FGA
CIITA	Class II Major Histocompatibility Complex Transactivator	Protein Coding	40	GC16P011285	0.774064	https://www.genecards.org/cgi-bin/carddisp.pl?gene=CIITA
PYY	Peptide YY	Protein Coding	39	GC17M043952	0.774064	https://www.genecards.org/cgi-bin/carddisp.pl?gene=PYY
NPHS2	NPHS2 Stomatin Family Member, Podocin	Protein Coding	38	GC01M179519	0.774064	https://www.genecards.org/cgi-bin/carddisp.pl?gene=NPHS2
SLC30A8	Solute Carrier Family 30 Member 8	Protein Coding	38	GC08P116950	0.774064	https://www.genecards.org/cgi-bin/carddisp.pl?gene=SLC30A8
KCTD1	Potassium Channel Tetramerization Domain Containing 1	Protein Coding	36	GC18M026454	0.774064	https://www.genecards.org/cgi-bin/carddisp.pl?gene=KCTD1
MCM8	Minichromosome Maintenance 8 Homologous Recombination Repair Factor	Protein Coding	36	GC20P006162	0.774064	https://www.genecards.org/cgi-bin/carddisp.pl?gene=MCM8
SESN2	Sestrin 2	Protein Coding	34	GC01P028270	0.774064	https://www.genecards.org/cgi-bin/carddisp.pl?gene=SESN2
PRM2	Protamine 2	Protein Coding	30	GC16M011899	0.774064	https://www.genecards.org/cgi-bin/carddisp.pl?gene=PRM2
ALPI	Alkaline Phosphatase, Intestinal	Protein Coding	41	GC02P232456	0.770048	https://www.genecards.org/cgi-bin/carddisp.pl?gene=ALPI
CHAT	Choline O-Acetyltransferase	Protein Coding	43	GC10P049609	0.765741	https://www.genecards.org/cgi-bin/carddisp.pl?gene=CHAT
APBB1	Amyloid Beta Precursor Protein Binding Family B Member 1	Protein Coding	39	GC11M006404	0.765741	https://www.genecards.org/cgi-bin/carddisp.pl?gene=APBB1
TRMU	TRNA Mitochondrial 2-Thiouridylase	Protein Coding	35	GC22P046330	0.765741	https://www.genecards.org/cgi-bin/carddisp.pl?gene=TRMU
SCARB1	Scavenger Receptor Class B Member 1	Protein Coding	42	GC12M124776	0.758224	https://www.genecards.org/cgi-bin/carddisp.pl?gene=SCARB1
ATP13A2	ATPase Cation Transporting 13A2	Protein Coding	39	GC01M016985	0.746903	https://www.genecards.org/cgi-bin/carddisp.pl?gene=ATP13A2
HRH1	Histamine Receptor H1	Protein Coding	40	GC03P012268	0.745688	https://www.genecards.org/cgi-bin/carddisp.pl?gene=HRH1
ITGB3	Integrin Subunit Beta 3	Protein Coding	46	GC17P053399	0.743895	https://www.genecards.org/cgi-bin/carddisp.pl?gene=ITGB3
DLD	Dihydrolipoamide Dehydrogenase	Protein Coding	44	GC07P107890	0.743895	https://www.genecards.org/cgi-bin/carddisp.pl?gene=DLD
AGRP	Agouti Related Neuropeptide	Protein Coding	38	GC16M067482	0.743895	https://www.genecards.org/cgi-bin/carddisp.pl?gene=AGRP
SARDH	Sarcosine Dehydrogenase	Protein Coding	38	GC09M133663	0.743895	https://www.genecards.org/cgi-bin/carddisp.pl?gene=SARDH
EGR1	Early Growth Response 1	Protein Coding	42	GC05P138465	0.734958	https://www.genecards.org/cgi-bin/carddisp.pl?gene=EGR1
SLC11A1	Solute Carrier Family 11 Member 1	Protein Coding	42	GC02P218382	0.734958	https://www.genecards.org/cgi-bin/carddisp.pl?gene=SLC11A1
CUL1	Cullin 1	Protein Coding	39	GC07P148697	0.734958	https://www.genecards.org/cgi-bin/carddisp.pl?gene=CUL1
CUL2	Cullin 2	Protein Coding	37	GC10M035046	0.734958	https://www.genecards.org/cgi-bin/carddisp.pl?gene=CUL2
IDO1	Indoleamine 2,3-Dioxygenase 1	Protein Coding	40	GC08P039891	0.734362	https://www.genecards.org/cgi-bin/carddisp.pl?gene=IDO1
KRT18	Keratin 18	Protein Coding	43	GC12P052948	0.727309	https://www.genecards.org/cgi-bin/carddisp.pl?gene=KRT18
B4GALT1	Beta-1,4-Galactosyltransferase 1	Protein Coding	41	GC09M033100	0.719562	https://www.genecards.org/cgi-bin/carddisp.pl?gene=B4GALT1
DAG1	Dystroglycan 1	Protein Coding	41	GC03P049587	0.719562	https://www.genecards.org/cgi-bin/carddisp.pl?gene=DAG1
DDOST	Dolichyl-Diphosphooligosaccharide--Protein Glycosyltransferase Non-Catalytic Subunit	Protein Coding	40	GC01M020651	0.719562	https://www.genecards.org/cgi-bin/carddisp.pl?gene=DDOST
STT3A	STT3 Oligosaccharyltransferase Complex Catalytic Subunit A	Protein Coding	40	GC11P125592	0.719562	https://www.genecards.org/cgi-bin/carddisp.pl?gene=STT3A
DPM1	Dolichyl-Phosphate Mannosyltransferase Subunit 1, Catalytic	Protein Coding	39	GC20M050934	0.719562	https://www.genecards.org/cgi-bin/carddisp.pl?gene=DPM1
MPI	Mannose Phosphate Isomerase	Protein Coding	39	GC15P074890	0.719562	https://www.genecards.org/cgi-bin/carddisp.pl?gene=MPI
PGM3	Phosphoglucomutase 3	Protein Coding	39	GC06M083161	0.719562	https://www.genecards.org/cgi-bin/carddisp.pl?gene=PGM3
SRD5A3	Steroid 5 Alpha-Reductase 3	Protein Coding	39	GC04P055346	0.719562	https://www.genecards.org/cgi-bin/carddisp.pl?gene=SRD5A3
STT3B	STT3 Oligosaccharyltransferase Complex Catalytic Subunit B	Protein Coding	39	GC03P031550	0.719562	https://www.genecards.org/cgi-bin/carddisp.pl?gene=STT3B
ALG1	ALG1 Chitobiosyldiphosphodolichol Beta-Mannosyltransferase	Protein Coding	38	GC16P005033	0.719562	https://www.genecards.org/cgi-bin/carddisp.pl?gene=ALG1
MOGS	Mannosyl-Oligosaccharide Glucosidase	Protein Coding	38	GC02M074461	0.719562	https://www.genecards.org/cgi-bin/carddisp.pl?gene=MOGS
SLC35A3	Solute Carrier Family 35 Member A3	Protein Coding	38	GC01P099968	0.719562	https://www.genecards.org/cgi-bin/carddisp.pl?gene=SLC35A3
SLC35A2	Solute Carrier Family 35 Member A2	Protein Coding	37	GC0XM048903	0.719562	https://www.genecards.org/cgi-bin/carddisp.pl?gene=SLC35A2
SSR4	Signal Sequence Receptor Subunit 4	Protein Coding	37	GC0XP153793	0.719562	https://www.genecards.org/cgi-bin/carddisp.pl?gene=SSR4
ALG11	ALG11 Alpha-1,2-Mannosyltransferase	Protein Coding	36	GC13P052012	0.719562	https://www.genecards.org/cgi-bin/carddisp.pl?gene=ALG11
ALG14	ALG14 UDP-N-Acetylglucosaminyltransferase Subunit	Protein Coding	36	GC01M094974	0.719562	https://www.genecards.org/cgi-bin/carddisp.pl?gene=ALG14
ALG3	ALG3 Alpha-1,3- Mannosyltransferase	Protein Coding	36	GC03M184244	0.719562	https://www.genecards.org/cgi-bin/carddisp.pl?gene=ALG3
ALG6	ALG6 Alpha-1,3-Glucosyltransferase	Protein Coding	36	GC01P063367	0.719562	https://www.genecards.org/cgi-bin/carddisp.pl?gene=ALG6
COG4	Component Of Oligomeric Golgi Complex 4	Protein Coding	36	GC16M070566	0.719562	https://www.genecards.org/cgi-bin/carddisp.pl?gene=COG4
COG8	Component Of Oligomeric Golgi Complex 8	Protein Coding	36	GC16M069320	0.719562	https://www.genecards.org/cgi-bin/carddisp.pl?gene=COG8
DAD1	Defender Against Cell Death 1	Protein Coding	36	GC14M022565	0.719562	https://www.genecards.org/cgi-bin/carddisp.pl?gene=DAD1
SLC35C1	Solute Carrier Family 35 Member C1	Protein Coding	36	GC11P046449	0.719562	https://www.genecards.org/cgi-bin/carddisp.pl?gene=SLC35C1
COG5	Component Of Oligomeric Golgi Complex 5	Protein Coding	35	GC07M107201	0.719562	https://www.genecards.org/cgi-bin/carddisp.pl?gene=COG5
COG6	Component Of Oligomeric Golgi Complex 6	Protein Coding	35	GC13P039655	0.719562	https://www.genecards.org/cgi-bin/carddisp.pl?gene=COG6
DOLK	Dolichol Kinase	Protein Coding	35	GC09M128945	0.719562	https://www.genecards.org/cgi-bin/carddisp.pl?gene=DOLK
DPM3	Dolichyl-Phosphate Mannosyltransferase Subunit 3, Regulatory	Protein Coding	35	GC01M155139	0.719562	https://www.genecards.org/cgi-bin/carddisp.pl?gene=DPM3
GOSR1	Golgi SNAP Receptor Complex Member 1	Protein Coding	35	GC17P030477	0.719562	https://www.genecards.org/cgi-bin/carddisp.pl?gene=GOSR1
SLC35A1	Solute Carrier Family 35 Member A1	Protein Coding	35	GC06P087470	0.719562	https://www.genecards.org/cgi-bin/carddisp.pl?gene=SLC35A1
TMEM165	Transmembrane Protein 165	Protein Coding	35	GC04P055395	0.719562	https://www.genecards.org/cgi-bin/carddisp.pl?gene=TMEM165
ALG12	ALG12 Alpha-1,6-Mannosyltransferase	Protein Coding	34	GC22M056230	0.719562	https://www.genecards.org/cgi-bin/carddisp.pl?gene=ALG12
COG1	Component Of Oligomeric Golgi Complex 1	Protein Coding	34	GC17P073193	0.719562	https://www.genecards.org/cgi-bin/carddisp.pl?gene=COG1
DPM2	Dolichyl-Phosphate Mannosyltransferase Subunit 2, Regulatory	Protein Coding	34	GC09M127935	0.719562	https://www.genecards.org/cgi-bin/carddisp.pl?gene=DPM2
RTF1	RTF1 Homolog, Paf1/RNA Polymerase II Complex Component	Protein Coding	31	GC15P041813	0.719562	https://www.genecards.org/cgi-bin/carddisp.pl?gene=RTF1
COX18	Cytochrome C Oxidase Assembly Factor COX18	Protein Coding	31	GC04M073054	0.716356	https://www.genecards.org/cgi-bin/carddisp.pl?gene=COX18
TYRL	Tyrosinase Like (Pseudogene)	Pseudogene	10	GC11M086916	0.716356	https://www.genecards.org/cgi-bin/carddisp.pl?gene=TYRL
CASK	Calcium/Calmodulin Dependent Serine Protein Kinase	Protein Coding	43	GC0XM041514	0.715308	https://www.genecards.org/cgi-bin/carddisp.pl?gene=CASK
CTBP1	C-Terminal Binding Protein 1	Protein Coding	43	GC04M001211	0.715308	https://www.genecards.org/cgi-bin/carddisp.pl?gene=CTBP1
HPGD	15-Hydroxyprostaglandin Dehydrogenase	Protein Coding	42	GC04M174490	0.715308	https://www.genecards.org/cgi-bin/carddisp.pl?gene=HPGD
NR1H2	Nuclear Receptor Subfamily 1 Group H Member 2	Protein Coding	42	GC19P050329	0.715308	https://www.genecards.org/cgi-bin/carddisp.pl?gene=NR1H2
ASPA	Aspartoacylase	Protein Coding	40	GC17P003472	0.715308	https://www.genecards.org/cgi-bin/carddisp.pl?gene=ASPA
CYP2J2	Cytochrome P450 Family 2 Subfamily J Member 2	Protein Coding	40	GC01M059893	0.715308	https://www.genecards.org/cgi-bin/carddisp.pl?gene=CYP2J2
EHMT2	Euchromatic Histone Lysine Methyltransferase 2	Protein Coding	40	GC06M031879	0.715308	https://www.genecards.org/cgi-bin/carddisp.pl?gene=EHMT2
SLC26A2	Solute Carrier Family 26 Member 2	Protein Coding	40	GC05P149944	0.715308	https://www.genecards.org/cgi-bin/carddisp.pl?gene=SLC26A2
CYP2A13	Cytochrome P450 Family 2 Subfamily A Member 13	Protein Coding	39	GC19P041088	0.715308	https://www.genecards.org/cgi-bin/carddisp.pl?gene=CYP2A13
CYP2C18	Cytochrome P450 Family 2 Subfamily C Member 18	Protein Coding	39	GC10P094684	0.715308	https://www.genecards.org/cgi-bin/carddisp.pl?gene=CYP2C18
CYP4B1	Cytochrome P450 Family 4 Subfamily B Member 1	Protein Coding	39	GC01P046757	0.715308	https://www.genecards.org/cgi-bin/carddisp.pl?gene=CYP4B1
CYP51A1	Cytochrome P450 Family 51 Subfamily A Member 1	Protein Coding	39	GC07M092112	0.715308	https://www.genecards.org/cgi-bin/carddisp.pl?gene=CYP51A1
SDHD	Succinate Dehydrogenase Complex Subunit D	Protein Coding	39	GC11P112087	0.715308	https://www.genecards.org/cgi-bin/carddisp.pl?gene=SDHD
SLC26A4	Solute Carrier Family 26 Member 4	Protein Coding	39	GC07P107660	0.715308	https://www.genecards.org/cgi-bin/carddisp.pl?gene=SLC26A4
SLC26A5	Solute Carrier Family 26 Member 5	Protein Coding	39	GC07M103352	0.715308	https://www.genecards.org/cgi-bin/carddisp.pl?gene=SLC26A5
UGT1A6	UDP Glucuronosyltransferase Family 1 Member A6	Protein Coding	39	GC02P233691	0.715308	https://www.genecards.org/cgi-bin/carddisp.pl?gene=UGT1A6
CYP2F1	Cytochrome P450 Family 2 Subfamily F Member 1	Protein Coding	38	GC19P041114	0.715308	https://www.genecards.org/cgi-bin/carddisp.pl?gene=CYP2F1
CYP2S1	Cytochrome P450 Family 2 Subfamily S Member 1	Protein Coding	38	GC19P041193	0.715308	https://www.genecards.org/cgi-bin/carddisp.pl?gene=CYP2S1
CYP3A43	Cytochrome P450 Family 3 Subfamily A Member 43	Protein Coding	38	GC07P099829	0.715308	https://www.genecards.org/cgi-bin/carddisp.pl?gene=CYP3A43
CYP3A7	Cytochrome P450 Family 3 Subfamily A Member 7	Protein Coding	38	GC07M099705	0.715308	https://www.genecards.org/cgi-bin/carddisp.pl?gene=CYP3A7
SEPHS1	Selenophosphate Synthetase 1	Protein Coding	38	GC10M013317	0.715308	https://www.genecards.org/cgi-bin/carddisp.pl?gene=SEPHS1
UGT1A4	UDP Glucuronosyltransferase Family 1 Member A4	Protein Coding	38	GC02P233718	0.715308	https://www.genecards.org/cgi-bin/carddisp.pl?gene=UGT1A4
CXCL1	C-X-C Motif Chemokine Ligand 1	Protein Coding	37	GC04P073869	0.715308	https://www.genecards.org/cgi-bin/carddisp.pl?gene=CXCL1
GUK1	Guanylate Kinase 1	Protein Coding	37	GC01P228139	0.715308	https://www.genecards.org/cgi-bin/carddisp.pl?gene=GUK1
MTHFD1L	Methylenetetrahydrofolate Dehydrogenase (NADP+ Dependent) 1 Like	Protein Coding	37	GC06P150865	0.715308	https://www.genecards.org/cgi-bin/carddisp.pl?gene=MTHFD1L
ACYP2	Acylphosphatase 2	Protein Coding	36	GC02P053970	0.715308	https://www.genecards.org/cgi-bin/carddisp.pl?gene=ACYP2
CYTH2	Cytohesin 2	Protein Coding	36	GC19P064002	0.715308	https://www.genecards.org/cgi-bin/carddisp.pl?gene=CYTH2
MTHFD2	Methylenetetrahydrofolate Dehydrogenase (NADP+ Dependent) 2, Methenyltetrahydrofolate Cyclohydrolase	Protein Coding	36	GC02P074186	0.715308	https://www.genecards.org/cgi-bin/carddisp.pl?gene=MTHFD2
ACY3	Aminoacylase 3	Protein Coding	35	GC11M067642	0.715308	https://www.genecards.org/cgi-bin/carddisp.pl?gene=ACY3
ADI1	Acireductone Dioxygenase 1	Protein Coding	35	GC02M003501	0.715308	https://www.genecards.org/cgi-bin/carddisp.pl?gene=ADI1
CYP2A7	Cytochrome P450 Family 2 Subfamily A Member 7	Protein Coding	35	GC19M040875	0.715308	https://www.genecards.org/cgi-bin/carddisp.pl?gene=CYP2A7
HACL1	2-Hydroxyacyl-CoA Lyase 1	Protein Coding	35	GC03M020250	0.715308	https://www.genecards.org/cgi-bin/carddisp.pl?gene=HACL1
SLC16A10	Solute Carrier Family 16 Member 10	Protein Coding	34	GC06P111087	0.715308	https://www.genecards.org/cgi-bin/carddisp.pl?gene=SLC16A10
SLC26A1	Solute Carrier Family 26 Member 1	Protein Coding	34	GC04M000979	0.715308	https://www.genecards.org/cgi-bin/carddisp.pl?gene=SLC26A1
AFMID	Arylformamidase	Protein Coding	32	GC17P078185	0.715308	https://www.genecards.org/cgi-bin/carddisp.pl?gene=AFMID
CYP4X1	Cytochrome P450 Family 4 Subfamily X Member 1	Protein Coding	32	GC01P046961	0.715308	https://www.genecards.org/cgi-bin/carddisp.pl?gene=CYP4X1
CYP4Z1	Cytochrome P450 Family 4 Subfamily Z Member 1	Protein Coding	32	GC01P047067	0.715308	https://www.genecards.org/cgi-bin/carddisp.pl?gene=CYP4Z1
GGACT	Gamma-Glutamylamine Cyclotransferase	Protein Coding	28	GC13M100530	0.715308	https://www.genecards.org/cgi-bin/carddisp.pl?gene=GGACT
UTP25	UTP25 Small Subunit Processome Component	Protein Coding	26	GC01P209828	0.715308	https://www.genecards.org/cgi-bin/carddisp.pl?gene=UTP25
ADK	Adenosine Kinase	Protein Coding	45	GC10P074152	0.710637	https://www.genecards.org/cgi-bin/carddisp.pl?gene=ADK
NAMPT	Nicotinamide Phosphoribosyltransferase	Protein Coding	42	GC07M106248	0.710637	https://www.genecards.org/cgi-bin/carddisp.pl?gene=NAMPT
IL1R1	Interleukin 1 Receptor Type 1	Protein Coding	40	GC02P102136	0.710637	https://www.genecards.org/cgi-bin/carddisp.pl?gene=IL1R1
AKR1C1	Aldo-Keto Reductase Family 1 Member C1	Protein Coding	38	GC10P004963	0.710637	https://www.genecards.org/cgi-bin/carddisp.pl?gene=AKR1C1
TGFBI	Transforming Growth Factor Beta Induced	Protein Coding	42	GC05P136027	0.707797	https://www.genecards.org/cgi-bin/carddisp.pl?gene=TGFBI
FXN	Frataxin	Protein Coding	41	GC09P069035	0.707797	https://www.genecards.org/cgi-bin/carddisp.pl?gene=FXN
PET117	PET117 Cytochrome C Oxidase Chaperone	Protein Coding	26	GC20P018119	0.707797	https://www.genecards.org/cgi-bin/carddisp.pl?gene=PET117
SERPINA3	Serpin Family A Member 3	Protein Coding	39	GC14P094612	0.706528	https://www.genecards.org/cgi-bin/carddisp.pl?gene=SERPINA3
CUL3	Cullin 3	Protein Coding	42	GC02M224470	0.698442	https://www.genecards.org/cgi-bin/carddisp.pl?gene=CUL3
ADCY10	Adenylate Cyclase 10	Protein Coding	40	GC01M167809	0.698442	https://www.genecards.org/cgi-bin/carddisp.pl?gene=ADCY10
F2RL1	F2R Like Trypsin Receptor 1	Protein Coding	40	GC05P076818	0.698442	https://www.genecards.org/cgi-bin/carddisp.pl?gene=F2RL1
INTS9	Integrator Complex Subunit 9	Protein Coding	31	GC08M028767	0.698442	https://www.genecards.org/cgi-bin/carddisp.pl?gene=INTS9
LOC108663987	Ataxin 3 Repeat Instability Region	Biological Region	3	GC14P092071	0.698442	https://www.genecards.org/cgi-bin/carddisp.pl?gene=LOC108663987
SHBG	Sex Hormone Binding Globulin	Protein Coding	37	GC17P007613	0.693808	https://www.genecards.org/cgi-bin/carddisp.pl?gene=SHBG
CTSL	Cathepsin L	Protein Coding	42	GC09P087725	0.682603	https://www.genecards.org/cgi-bin/carddisp.pl?gene=CTSL
ADNP	Activity Dependent Neuroprotector Homeobox	Protein Coding	39	GC20M050888	0.679058	https://www.genecards.org/cgi-bin/carddisp.pl?gene=ADNP
OR4E2	Olfactory Receptor Family 4 Subfamily E Member 2	Protein Coding	26	GC14P021653	0.679058	https://www.genecards.org/cgi-bin/carddisp.pl?gene=OR4E2
OR5AR1	Olfactory Receptor Family 5 Subfamily AR Member 1	Protein Coding	26	GC11P056664	0.679058	https://www.genecards.org/cgi-bin/carddisp.pl?gene=OR5AR1
ENSG00000281883	Novel Transcript	Protein Coding	7	GC13P043883	0.679058	https://www.genecards.org/cgi-bin/carddisp.pl?gene=ENSG00000281883
BECN1	Beclin 1	Protein Coding	40	GC17M042810	0.678153	https://www.genecards.org/cgi-bin/carddisp.pl?gene=BECN1
CDK1	Cyclin Dependent Kinase 1	Protein Coding	40	GC10P060772	0.678153	https://www.genecards.org/cgi-bin/carddisp.pl?gene=CDK1
DAXX	Death Domain Associated Protein	Protein Coding	38	GC06M033318	0.678153	https://www.genecards.org/cgi-bin/carddisp.pl?gene=DAXX
MAP1LC3A	Microtubule Associated Protein 1 Light Chain 3 Alpha	Protein Coding	37	GC20P034546	0.678153	https://www.genecards.org/cgi-bin/carddisp.pl?gene=MAP1LC3A
MMGT1	Membrane Magnesium Transporter 1	Protein Coding	30	GC0XM135962	0.678153	https://www.genecards.org/cgi-bin/carddisp.pl?gene=MMGT1
EIF4E	Eukaryotic Translation Initiation Factor 4E	Protein Coding	43	GC04M098879	0.675182	https://www.genecards.org/cgi-bin/carddisp.pl?gene=EIF4E
TFR2	Transferrin Receptor 2	Protein Coding	40	GC07M100620	0.671282	https://www.genecards.org/cgi-bin/carddisp.pl?gene=TFR2
ALAS2	5'-Aminolevulinate Synthase 2	Protein Coding	40	GC0XM055009	0.668274	https://www.genecards.org/cgi-bin/carddisp.pl?gene=ALAS2
TPT1	Tumor Protein, Translationally-Controlled 1	Protein Coding	41	GC13M045333	0.661667	https://www.genecards.org/cgi-bin/carddisp.pl?gene=TPT1
COX20	Cytochrome C Oxidase Assembly Factor COX20	Protein Coding	34	GC01P244839	0.661667	https://www.genecards.org/cgi-bin/carddisp.pl?gene=COX20
GGCX	Gamma-Glutamyl Carboxylase	Protein Coding	43	GC02M085544	0.65894	https://www.genecards.org/cgi-bin/carddisp.pl?gene=GGCX
ECHS1	Enoyl-CoA Hydratase, Short Chain 1	Protein Coding	42	GC10M133362	0.65894	https://www.genecards.org/cgi-bin/carddisp.pl?gene=ECHS1
FBN1	Fibrillin 1	Protein Coding	42	GC15M048408	0.65894	https://www.genecards.org/cgi-bin/carddisp.pl?gene=FBN1
IL4	Interleukin 4	Protein Coding	40	GC05P132673	0.65894	https://www.genecards.org/cgi-bin/carddisp.pl?gene=IL4
NPY	Neuropeptide Y	Protein Coding	40	GC07P024290	0.65894	https://www.genecards.org/cgi-bin/carddisp.pl?gene=NPY
CXCR3	C-X-C Motif Chemokine Receptor 3	Protein Coding	39	GC0XM071615	0.65894	https://www.genecards.org/cgi-bin/carddisp.pl?gene=CXCR3
CCN2	Cellular Communication Network Factor 2	Protein Coding	37	GC06M131948	0.65894	https://www.genecards.org/cgi-bin/carddisp.pl?gene=CCN2
PRKAA2	Protein Kinase AMP-Activated Catalytic Subunit Alpha 2	Protein Coding	46	GC01P056645	0.650855	https://www.genecards.org/cgi-bin/carddisp.pl?gene=PRKAA2
WT1	WT1 Transcription Factor	Protein Coding	44	GC11M032365	0.650855	https://www.genecards.org/cgi-bin/carddisp.pl?gene=WT1
CHRNA7	Cholinergic Receptor Nicotinic Alpha 7 Subunit	Protein Coding	43	GC15P031923	0.650855	https://www.genecards.org/cgi-bin/carddisp.pl?gene=CHRNA7
PTGER3	Prostaglandin E Receptor 3	Protein Coding	42	GC01M070852	0.650855	https://www.genecards.org/cgi-bin/carddisp.pl?gene=PTGER3
SLC4A4	Solute Carrier Family 4 Member 4	Protein Coding	42	GC04P071063	0.650855	https://www.genecards.org/cgi-bin/carddisp.pl?gene=SLC4A4
CUL5	Cullin 5	Protein Coding	39	GC11P108008	0.650855	https://www.genecards.org/cgi-bin/carddisp.pl?gene=CUL5
CUL4A	Cullin 4A	Protein Coding	38	GC13P113208	0.650855	https://www.genecards.org/cgi-bin/carddisp.pl?gene=CUL4A
CUL4B	Cullin 4B	Protein Coding	38	GC0XM120524	0.650855	https://www.genecards.org/cgi-bin/carddisp.pl?gene=CUL4B
RBX1	Ring-Box 1	Protein Coding	38	GC22P040951	0.650855	https://www.genecards.org/cgi-bin/carddisp.pl?gene=RBX1
CUL7	Cullin 7	Protein Coding	37	GC06M043037	0.650855	https://www.genecards.org/cgi-bin/carddisp.pl?gene=CUL7
SLC25A6	Solute Carrier Family 25 Member 6	Protein Coding	37	GC0XM001386	0.650855	https://www.genecards.org/cgi-bin/carddisp.pl?gene=SLC25A6
CLDN5	Claudin 5	Protein Coding	36	GC22M019523	0.650855	https://www.genecards.org/cgi-bin/carddisp.pl?gene=CLDN5
SLC39A8	Solute Carrier Family 39 Member 8	Protein Coding	39	GC04M102252	0.623694	https://www.genecards.org/cgi-bin/carddisp.pl?gene=SLC39A8
SLC46A1	Solute Carrier Family 46 Member 1	Protein Coding	38	GC17M034572	0.623694	https://www.genecards.org/cgi-bin/carddisp.pl?gene=SLC46A1
VPS13A	Vacuolar Protein Sorting 13 Homolog A	Protein Coding	36	GC09P077177	0.623694	https://www.genecards.org/cgi-bin/carddisp.pl?gene=VPS13A
GRIN2A	Glutamate Ionotropic Receptor NMDA Type Subunit 2A	Protein Coding	47	GC16M009753	0.620686	https://www.genecards.org/cgi-bin/carddisp.pl?gene=GRIN2A
GRIN2B	Glutamate Ionotropic Receptor NMDA Type Subunit 2B	Protein Coding	46	GC12M013437	0.620686	https://www.genecards.org/cgi-bin/carddisp.pl?gene=GRIN2B
GRIN1	Glutamate Ionotropic Receptor NMDA Type Subunit 1	Protein Coding	45	GC09P137138	0.620686	https://www.genecards.org/cgi-bin/carddisp.pl?gene=GRIN1
ALOX5	Arachidonate 5-Lipoxygenase	Protein Coding	44	GC10P045374	0.620686	https://www.genecards.org/cgi-bin/carddisp.pl?gene=ALOX5
GRIN2D	Glutamate Ionotropic Receptor NMDA Type Subunit 2D	Protein Coding	44	GC19P063999	0.620686	https://www.genecards.org/cgi-bin/carddisp.pl?gene=GRIN2D
PDGFB	Platelet Derived Growth Factor Subunit B	Protein Coding	44	GC22M056581	0.620686	https://www.genecards.org/cgi-bin/carddisp.pl?gene=PDGFB
KAT2A	Lysine Acetyltransferase 2A	Protein Coding	42	GC17M042113	0.620686	https://www.genecards.org/cgi-bin/carddisp.pl?gene=KAT2A
PTH	Parathyroid Hormone	Protein Coding	41	GC11M013492	0.620686	https://www.genecards.org/cgi-bin/carddisp.pl?gene=PTH
GRIN2C	Glutamate Ionotropic Receptor NMDA Type Subunit 2C	Protein Coding	40	GC17M074842	0.620686	https://www.genecards.org/cgi-bin/carddisp.pl?gene=GRIN2C
SPG7	SPG7 Matrix AAA Peptidase Subunit, Paraplegin	Protein Coding	40	GC16P091167	0.620686	https://www.genecards.org/cgi-bin/carddisp.pl?gene=SPG7
GRIN3B	Glutamate Ionotropic Receptor NMDA Type Subunit 3B	Protein Coding	37	GC19P001000	0.620686	https://www.genecards.org/cgi-bin/carddisp.pl?gene=GRIN3B
SMCP	Sperm Mitochondria Associated Cysteine Rich Protein	Protein Coding	29	GC01P152878	0.620686	https://www.genecards.org/cgi-bin/carddisp.pl?gene=SMCP
IDH1	Isocitrate Dehydrogenase (NADP(+)) 1	Protein Coding	47	GC02M208236	0.619475	https://www.genecards.org/cgi-bin/carddisp.pl?gene=IDH1
CPT2	Carnitine Palmitoyltransferase 2	Protein Coding	44	GC01P053196	0.619475	https://www.genecards.org/cgi-bin/carddisp.pl?gene=CPT2
FASLG	Fas Ligand	Protein Coding	42	GC01P172628	0.619475	https://www.genecards.org/cgi-bin/carddisp.pl?gene=FASLG
GLRA2	Glycine Receptor Alpha 2	Protein Coding	40	GC0XP014529	0.619475	https://www.genecards.org/cgi-bin/carddisp.pl?gene=GLRA2
SLC22A6	Solute Carrier Family 22 Member 6	Protein Coding	40	GC11M087150	0.619475	https://www.genecards.org/cgi-bin/carddisp.pl?gene=SLC22A6
SLC25A20	Solute Carrier Family 25 Member 20	Protein Coding	40	GC03M048869	0.619475	https://www.genecards.org/cgi-bin/carddisp.pl?gene=SLC25A20
SLCO2B1	Solute Carrier Organic Anion Transporter Family Member 2B1	Protein Coding	39	GC11P077658	0.619475	https://www.genecards.org/cgi-bin/carddisp.pl?gene=SLCO2B1
SLC22A8	Solute Carrier Family 22 Member 8	Protein Coding	38	GC11M087151	0.619475	https://www.genecards.org/cgi-bin/carddisp.pl?gene=SLC22A8
SLC22A11	Solute Carrier Family 22 Member 11	Protein Coding	37	GC11P064573	0.619475	https://www.genecards.org/cgi-bin/carddisp.pl?gene=SLC22A11
GLRA3	Glycine Receptor Alpha 3	Protein Coding	36	GC04M174636	0.619475	https://www.genecards.org/cgi-bin/carddisp.pl?gene=GLRA3
CROT	Carnitine O-Octanoyltransferase	Protein Coding	35	GC07P087361	0.619475	https://www.genecards.org/cgi-bin/carddisp.pl?gene=CROT
SULT1A3	Sulfotransferase Family 1A Member 3	Protein Coding	34	GC16P030199	0.619475	https://www.genecards.org/cgi-bin/carddisp.pl?gene=SULT1A3
KDM4E	Lysine Demethylase 4E	Protein Coding	26	GC11P095026	0.619475	https://www.genecards.org/cgi-bin/carddisp.pl?gene=KDM4E
CNNM4	Cyclin And CBS Domain Divalent Metal Cation Transport Mediator 4	Protein Coding	36	GC02P096790	0.618132	https://www.genecards.org/cgi-bin/carddisp.pl?gene=CNNM4
S100A1	S100 Calcium Binding Protein A1	Protein Coding	36	GC01P153627	0.611384	https://www.genecards.org/cgi-bin/carddisp.pl?gene=S100A1
NEAT1	Nuclear Paraspeckle Assembly Transcript 1	RNA Gene	23	GC11P069538	0.611384	https://www.genecards.org/cgi-bin/carddisp.pl?gene=NEAT1
MMP14	Matrix Metallopeptidase 14	Protein Coding	46	GC14P031737	0.59575	https://www.genecards.org/cgi-bin/carddisp.pl?gene=MMP14
RUNX1	RUNX Family Transcription Factor 1	Protein Coding	43	GC21M034787	0.59575	https://www.genecards.org/cgi-bin/carddisp.pl?gene=RUNX1
LYZ	Lysozyme	Protein Coding	42	GC12P069348	0.59575	https://www.genecards.org/cgi-bin/carddisp.pl?gene=LYZ
KIR3DL1	Killer Cell Immunoglobulin Like Receptor, Three Ig Domains And Long Cytoplasmic Tail 1	Protein Coding	39	GC19P064345	0.59575	https://www.genecards.org/cgi-bin/carddisp.pl?gene=KIR3DL1
PLAUR	Plasminogen Activator, Urokinase Receptor	Protein Coding	39	GC19M043646	0.59575	https://www.genecards.org/cgi-bin/carddisp.pl?gene=PLAUR
CSF2	Colony Stimulating Factor 2	Protein Coding	38	GC05P132073	0.59575	https://www.genecards.org/cgi-bin/carddisp.pl?gene=CSF2
CPQ	Carboxypeptidase Q	Protein Coding	33	GC08P096645	0.59575	https://www.genecards.org/cgi-bin/carddisp.pl?gene=CPQ
PLAU	Plasminogen Activator, Urokinase	Protein Coding	47	GC10P073909	0.593613	https://www.genecards.org/cgi-bin/carddisp.pl?gene=PLAU
GBF1	Golgi Brefeldin A Resistant Guanine Nucleotide Exchange Factor 1	Protein Coding	39	GC10P102245	0.593613	https://www.genecards.org/cgi-bin/carddisp.pl?gene=GBF1
GRPR	Gastrin Releasing Peptide Receptor	Protein Coding	41	GC0XP016141	0.591079	https://www.genecards.org/cgi-bin/carddisp.pl?gene=GRPR
CSNK2B	Casein Kinase 2 Beta	Protein Coding	42	GC06P080357	0.574869	https://www.genecards.org/cgi-bin/carddisp.pl?gene=CSNK2B
LPO	Lactoperoxidase	Protein Coding	36	GC17P058218	0.574869	https://www.genecards.org/cgi-bin/carddisp.pl?gene=LPO
SLC39A4	Solute Carrier Family 39 Member 4	Protein Coding	38	GC08M144409	0.566492	https://www.genecards.org/cgi-bin/carddisp.pl?gene=SLC39A4
GLRX3	Glutaredoxin 3	Protein Coding	36	GC10P130136	0.563045	https://www.genecards.org/cgi-bin/carddisp.pl?gene=GLRX3
ABCA1	ATP Binding Cassette Subfamily A Member 1	Protein Coding	43	GC09M104781	0.556644	https://www.genecards.org/cgi-bin/carddisp.pl?gene=ABCA1
SYK	Spleen Associated Tyrosine Kinase	Protein Coding	45	GC09P091929	0.544054	https://www.genecards.org/cgi-bin/carddisp.pl?gene=SYK
ADAMTS13	ADAM Metallopeptidase With Thrombospondin Type 1 Motif 13	Protein Coding	44	GC09P133414	0.544054	https://www.genecards.org/cgi-bin/carddisp.pl?gene=ADAMTS13
LAMB1	Laminin Subunit Beta 1	Protein Coding	44	GC07M107923	0.544054	https://www.genecards.org/cgi-bin/carddisp.pl?gene=LAMB1
EDN1	Endothelin 1	Protein Coding	43	GC06P012256	0.544054	https://www.genecards.org/cgi-bin/carddisp.pl?gene=EDN1
KLKB1	Kallikrein B1	Protein Coding	43	GC04P186208	0.544054	https://www.genecards.org/cgi-bin/carddisp.pl?gene=KLKB1
COL5A1	Collagen Type V Alpha 1 Chain	Protein Coding	42	GC09P134641	0.544054	https://www.genecards.org/cgi-bin/carddisp.pl?gene=COL5A1
FAH	Fumarylacetoacetate Hydrolase	Protein Coding	42	GC15P080152	0.544054	https://www.genecards.org/cgi-bin/carddisp.pl?gene=FAH
HLA-A	Major Histocompatibility Complex, Class I, A	Protein Coding	42	GC06P080311	0.544054	https://www.genecards.org/cgi-bin/carddisp.pl?gene=HLA-A
HLA-DRB1	Major Histocompatibility Complex, Class II, DR Beta 1	Protein Coding	42	GC06M032578	0.544054	https://www.genecards.org/cgi-bin/carddisp.pl?gene=HLA-DRB1
PRODH	Proline Dehydrogenase 1	Protein Coding	42	GC22M018912	0.544054	https://www.genecards.org/cgi-bin/carddisp.pl?gene=PRODH
AVP	Arginine Vasopressin	Protein Coding	41	GC20M003082	0.544054	https://www.genecards.org/cgi-bin/carddisp.pl?gene=AVP
CCR1	C-C Motif Chemokine Receptor 1	Protein Coding	41	GC03M046218	0.544054	https://www.genecards.org/cgi-bin/carddisp.pl?gene=CCR1
CLEC7A	C-Type Lectin Domain Containing 7A	Protein Coding	41	GC12M020440	0.544054	https://www.genecards.org/cgi-bin/carddisp.pl?gene=CLEC7A
NPPA	Natriuretic Peptide A	Protein Coding	41	GC01M011846	0.544054	https://www.genecards.org/cgi-bin/carddisp.pl?gene=NPPA
ADH1B	Alcohol Dehydrogenase 1B (Class I), Beta Polypeptide	Protein Coding	40	GC04M099304	0.544054	https://www.genecards.org/cgi-bin/carddisp.pl?gene=ADH1B
ADM	Adrenomedullin	Protein Coding	40	GC11P010304	0.544054	https://www.genecards.org/cgi-bin/carddisp.pl?gene=ADM
AGL	Amylo-Alpha-1, 6-Glucosidase, 4-Alpha-Glucanotransferase	Protein Coding	40	GC01P099850	0.544054	https://www.genecards.org/cgi-bin/carddisp.pl?gene=AGL
CHI3L1	Chitinase 3 Like 1	Protein Coding	40	GC01M203148	0.544054	https://www.genecards.org/cgi-bin/carddisp.pl?gene=CHI3L1
GPC3	Glypican 3	Protein Coding	40	GC0XM133535	0.544054	https://www.genecards.org/cgi-bin/carddisp.pl?gene=GPC3
ATP6V1E1	ATPase H+ Transporting V1 Subunit E1	Protein Coding	39	GC22M017592	0.544054	https://www.genecards.org/cgi-bin/carddisp.pl?gene=ATP6V1E1
CARD9	Caspase Recruitment Domain Family Member 9	Protein Coding	39	GC09M136361	0.544054	https://www.genecards.org/cgi-bin/carddisp.pl?gene=CARD9
CCR6	C-C Motif Chemokine Receptor 6	Protein Coding	39	GC06P167111	0.544054	https://www.genecards.org/cgi-bin/carddisp.pl?gene=CCR6
FBLN2	Fibulin 2	Protein Coding	39	GC03P013565	0.544054	https://www.genecards.org/cgi-bin/carddisp.pl?gene=FBLN2
LBP	Lipopolysaccharide Binding Protein	Protein Coding	39	GC20P038346	0.544054	https://www.genecards.org/cgi-bin/carddisp.pl?gene=LBP
LTBP3	Latent Transforming Growth Factor Beta Binding Protein 3	Protein Coding	39	GC11M065538	0.544054	https://www.genecards.org/cgi-bin/carddisp.pl?gene=LTBP3
PTDSS1	Phosphatidylserine Synthase 1	Protein Coding	39	GC08P096261	0.544054	https://www.genecards.org/cgi-bin/carddisp.pl?gene=PTDSS1
CCBE1	Collagen And Calcium Binding EGF Domains 1	Protein Coding	38	GC18M059430	0.544054	https://www.genecards.org/cgi-bin/carddisp.pl?gene=CCBE1
LTBP4	Latent Transforming Growth Factor Beta Binding Protein 4	Protein Coding	38	GC19P040592	0.544054	https://www.genecards.org/cgi-bin/carddisp.pl?gene=LTBP4
RETN	Resistin	Protein Coding	38	GC19P007669	0.544054	https://www.genecards.org/cgi-bin/carddisp.pl?gene=RETN
ADH1C	Alcohol Dehydrogenase 1C (Class I), Gamma Polypeptide	Protein Coding	37	GC04M099336	0.544054	https://www.genecards.org/cgi-bin/carddisp.pl?gene=ADH1C
PORCN	Porcupine O-Acyltransferase	Protein Coding	37	GC0XP050497	0.544054	https://www.genecards.org/cgi-bin/carddisp.pl?gene=PORCN
SST	Somatostatin	Protein Coding	37	GC03M187668	0.544054	https://www.genecards.org/cgi-bin/carddisp.pl?gene=SST
GLMN	Glomulin, FKBP Associated Protein	Protein Coding	36	GC01M092246	0.544054	https://www.genecards.org/cgi-bin/carddisp.pl?gene=GLMN
UTS2	Urotensin 2	Protein Coding	36	GC01M007843	0.544054	https://www.genecards.org/cgi-bin/carddisp.pl?gene=UTS2
ACIN1	Apoptotic Chromatin Condensation Inducer 1	Protein Coding	35	GC14M023058	0.544054	https://www.genecards.org/cgi-bin/carddisp.pl?gene=ACIN1
CLEC4E	C-Type Lectin Domain Family 4 Member E	Protein Coding	35	GC12M008535	0.544054	https://www.genecards.org/cgi-bin/carddisp.pl?gene=CLEC4E
ITGB1BP1	Integrin Subunit Beta 1 Binding Protein 1	Protein Coding	35	GC02M009391	0.544054	https://www.genecards.org/cgi-bin/carddisp.pl?gene=ITGB1BP1
CLEC4D	C-Type Lectin Domain Family 4 Member D	Protein Coding	34	GC12P008509	0.544054	https://www.genecards.org/cgi-bin/carddisp.pl?gene=CLEC4D
CLEC6A	C-Type Lectin Domain Containing 6A	Protein Coding	33	GC12P008455	0.544054	https://www.genecards.org/cgi-bin/carddisp.pl?gene=CLEC6A
PGPEP1	Pyroglutamyl-Peptidase I	Protein Coding	32	GC19P063123	0.544054	https://www.genecards.org/cgi-bin/carddisp.pl?gene=PGPEP1
OR2AG1	Olfactory Receptor Family 2 Subfamily AG Member 1	Protein Coding	30	GC11P006784	0.544054	https://www.genecards.org/cgi-bin/carddisp.pl?gene=OR2AG1
SRFBP1	Serum Response Factor Binding Protein 1	Protein Coding	29	GC05P121961	0.544054	https://www.genecards.org/cgi-bin/carddisp.pl?gene=SRFBP1
FAM120AOS	Family With Sequence Similarity 120A Opposite Strand	Protein Coding	26	GC09M093431	0.544054	https://www.genecards.org/cgi-bin/carddisp.pl?gene=FAM120AOS
MEG3	Maternally Expressed 3	RNA Gene	26	GC14P109506	0.544054	https://www.genecards.org/cgi-bin/carddisp.pl?gene=MEG3
HOTAIR	HOX Transcript Antisense RNA	RNA Gene	24	GC12M053962	0.544054	https://www.genecards.org/cgi-bin/carddisp.pl?gene=HOTAIR
GAS5	Growth Arrest Specific 5	RNA Gene	23	GC01M173947	0.544054	https://www.genecards.org/cgi-bin/carddisp.pl?gene=GAS5
MALAT1	Metastasis Associated Lung Adenocarcinoma Transcript 1	RNA Gene	23	GC11P069543	0.544054	https://www.genecards.org/cgi-bin/carddisp.pl?gene=MALAT1
HULC	Hepatocellular Carcinoma Up-Regulated Long Non-Coding RNA	RNA Gene	21	GC06P008438	0.544054	https://www.genecards.org/cgi-bin/carddisp.pl?gene=HULC
MIR122	MicroRNA 122	RNA Gene	21	GC18P058451	0.544054	https://www.genecards.org/cgi-bin/carddisp.pl?gene=MIR122
APTR	Alu-Mediated CDKN1A/P21 Transcriptional Regulator	RNA Gene	15	GC07M077477	0.544054	https://www.genecards.org/cgi-bin/carddisp.pl?gene=APTR
NEFL	Neurofilament Light Chain	Protein Coding	40	GC08M024950	0.535968	https://www.genecards.org/cgi-bin/carddisp.pl?gene=NEFL
MAP2	Microtubule Associated Protein 2	Protein Coding	39	GC02P209424	0.535968	https://www.genecards.org/cgi-bin/carddisp.pl?gene=MAP2
ELAVL1	ELAV Like RNA Binding Protein 1	Protein Coding	37	GC19M007958	0.535968	https://www.genecards.org/cgi-bin/carddisp.pl?gene=ELAVL1
SERPINB1	Serpin Family B Member 1	Protein Coding	36	GC06M002833	0.535968	https://www.genecards.org/cgi-bin/carddisp.pl?gene=SERPINB1
ELAVL3	ELAV Like RNA Binding Protein 3	Protein Coding	34	GC19M011451	0.535968	https://www.genecards.org/cgi-bin/carddisp.pl?gene=ELAVL3
CARD16	Caspase Recruitment Domain Family Member 16	Protein Coding	32	GC11M105041	0.535968	https://www.genecards.org/cgi-bin/carddisp.pl?gene=CARD16
SOAT1	Sterol O-Acyltransferase 1	Protein Coding	40	GC01P179262	0.535708	https://www.genecards.org/cgi-bin/carddisp.pl?gene=SOAT1
COX10	Cytochrome C Oxidase Assembly Factor Heme A:Farnesyltransferase COX10	Protein Coding	39	GC17P014069	0.535708	https://www.genecards.org/cgi-bin/carddisp.pl?gene=COX10
NDUFB8	NADH:Ubiquinone Oxidoreductase Subunit B8	Protein Coding	38	GC10M100523	0.535708	https://www.genecards.org/cgi-bin/carddisp.pl?gene=NDUFB8
HDC	Histidine Decarboxylase	Protein Coding	40	GC15M050241	0.532399	https://www.genecards.org/cgi-bin/carddisp.pl?gene=HDC
CRYAB	Crystallin Alpha B	Protein Coding	41	GC11M111908	0.527281	https://www.genecards.org/cgi-bin/carddisp.pl?gene=CRYAB
CHCHD4	Coiled-Coil-Helix-Coiled-Coil-Helix Domain Containing 4	Protein Coding	32	GC03M020207	0.527281	https://www.genecards.org/cgi-bin/carddisp.pl?gene=CHCHD4
PGR	Progesterone Receptor	Protein Coding	44	GC11M101030	0.520128	https://www.genecards.org/cgi-bin/carddisp.pl?gene=PGR
GNAI1	G Protein Subunit Alpha I1	Protein Coding	41	GC07P079769	0.520128	https://www.genecards.org/cgi-bin/carddisp.pl?gene=GNAI1
ACMSD	Aminocarboxymuconate Semialdehyde Decarboxylase	Protein Coding	34	GC02P134838	0.520128	https://www.genecards.org/cgi-bin/carddisp.pl?gene=ACMSD
TREH	Trehalase	Protein Coding	37	GC11M118657	0.51951	https://www.genecards.org/cgi-bin/carddisp.pl?gene=TREH
FLOT1	Flotillin 1	Protein Coding	36	GC06M063532	0.51951	https://www.genecards.org/cgi-bin/carddisp.pl?gene=FLOT1
GSTT1	Glutathione S-Transferase Theta 1	Protein Coding	30	GC22Mi00270	0.51951	https://www.genecards.org/cgi-bin/carddisp.pl?gene=GSTT1
KCNH2	Potassium Voltage-Gated Channel Subfamily H Member 2	Protein Coding	46	GC07M150944	0.508807	https://www.genecards.org/cgi-bin/carddisp.pl?gene=KCNH2
PRKCG	Protein Kinase C Gamma	Protein Coding	46	GC19P053879	0.508807	https://www.genecards.org/cgi-bin/carddisp.pl?gene=PRKCG
SCN5A	Sodium Voltage-Gated Channel Alpha Subunit 5	Protein Coding	46	GC03M038549	0.508807	https://www.genecards.org/cgi-bin/carddisp.pl?gene=SCN5A
CACNA1C	Calcium Voltage-Gated Channel Subunit Alpha1 C	Protein Coding	45	GC12P001970	0.508807	https://www.genecards.org/cgi-bin/carddisp.pl?gene=CACNA1C
DNM1	Dynamin 1	Protein Coding	45	GC09P128191	0.508807	https://www.genecards.org/cgi-bin/carddisp.pl?gene=DNM1
CACNA1S	Calcium Voltage-Gated Channel Subunit Alpha1 S	Protein Coding	44	GC01M201008	0.508807	https://www.genecards.org/cgi-bin/carddisp.pl?gene=CACNA1S
KCNQ1	Potassium Voltage-Gated Channel Subfamily Q Member 1	Protein Coding	44	GC11P002444	0.508807	https://www.genecards.org/cgi-bin/carddisp.pl?gene=KCNQ1
SCN8A	Sodium Voltage-Gated Channel Alpha Subunit 8	Protein Coding	44	GC12P051590	0.508807	https://www.genecards.org/cgi-bin/carddisp.pl?gene=SCN8A
KCNE1	Potassium Voltage-Gated Channel Subfamily E Regulatory Subunit 1	Protein Coding	43	GC21M034446	0.508807	https://www.genecards.org/cgi-bin/carddisp.pl?gene=KCNE1
RYR2	Ryanodine Receptor 2	Protein Coding	43	GC01P237042	0.508807	https://www.genecards.org/cgi-bin/carddisp.pl?gene=RYR2
AQP4	Aquaporin 4	Protein Coding	42	GC18M026852	0.508807	https://www.genecards.org/cgi-bin/carddisp.pl?gene=AQP4
DGAT1	Diacylglycerol O-Acyltransferase 1	Protein Coding	42	GC08M144316	0.508807	https://www.genecards.org/cgi-bin/carddisp.pl?gene=DGAT1
KCNE3	Potassium Voltage-Gated Channel Subfamily E Regulatory Subunit 3	Protein Coding	41	GC11M074454	0.508807	https://www.genecards.org/cgi-bin/carddisp.pl?gene=KCNE3
AKAP9	A-Kinase Anchoring Protein 9	Protein Coding	40	GC07P091940	0.508807	https://www.genecards.org/cgi-bin/carddisp.pl?gene=AKAP9
CASQ2	Calsequestrin 2	Protein Coding	40	GC01M115700	0.508807	https://www.genecards.org/cgi-bin/carddisp.pl?gene=CASQ2
CLCN1	Chloride Voltage-Gated Channel 1	Protein Coding	40	GC07P143316	0.508807	https://www.genecards.org/cgi-bin/carddisp.pl?gene=CLCN1
COASY	Coenzyme A Synthase	Protein Coding	40	GC17P042561	0.508807	https://www.genecards.org/cgi-bin/carddisp.pl?gene=COASY
COL4A3	Collagen Type IV Alpha 3 Chain	Protein Coding	40	GC02P227164	0.508807	https://www.genecards.org/cgi-bin/carddisp.pl?gene=COL4A3
COL4A4	Collagen Type IV Alpha 4 Chain	Protein Coding	40	GC02M226973	0.508807	https://www.genecards.org/cgi-bin/carddisp.pl?gene=COL4A4
FA2H	Fatty Acid 2-Hydroxylase	Protein Coding	40	GC16M074712	0.508807	https://www.genecards.org/cgi-bin/carddisp.pl?gene=FA2H
KCNE2	Potassium Voltage-Gated Channel Subfamily E Regulatory Subunit 2	Protein Coding	40	GC21P034364	0.508807	https://www.genecards.org/cgi-bin/carddisp.pl?gene=KCNE2
KCNJ4	Potassium Inwardly Rectifying Channel Subfamily J Member 4	Protein Coding	40	GC22M038426	0.508807	https://www.genecards.org/cgi-bin/carddisp.pl?gene=KCNJ4
PNPLA6	Patatin Like Phospholipase Domain Containing 6	Protein Coding	40	GC19P007534	0.508807	https://www.genecards.org/cgi-bin/carddisp.pl?gene=PNPLA6
SNTA1	Syntrophin Alpha 1	Protein Coding	40	GC20M033407	0.508807	https://www.genecards.org/cgi-bin/carddisp.pl?gene=SNTA1
SYNGAP1	Synaptic Ras GTPase Activating Protein 1	Protein Coding	40	GC06P033419	0.508807	https://www.genecards.org/cgi-bin/carddisp.pl?gene=SYNGAP1
SYP	Synaptophysin	Protein Coding	40	GC0XM049187	0.508807	https://www.genecards.org/cgi-bin/carddisp.pl?gene=SYP
TCIRG1	T Cell Immune Regulator 1, ATPase H+ Transporting V0 Subunit A3	Protein Coding	40	GC11P069769	0.508807	https://www.genecards.org/cgi-bin/carddisp.pl?gene=TCIRG1
CHST6	Carbohydrate Sulfotransferase 6	Protein Coding	39	GC16M075472	0.508807	https://www.genecards.org/cgi-bin/carddisp.pl?gene=CHST6
GBE1	1,4-Alpha-Glucan Branching Enzyme 1	Protein Coding	39	GC03M081489	0.508807	https://www.genecards.org/cgi-bin/carddisp.pl?gene=GBE1
PANK2	Pantothenate Kinase 2	Protein Coding	39	GC20P004013	0.508807	https://www.genecards.org/cgi-bin/carddisp.pl?gene=PANK2
RPL21	Ribosomal Protein L21	Protein Coding	39	GC13P027251	0.508807	https://www.genecards.org/cgi-bin/carddisp.pl?gene=RPL21
SCN4B	Sodium Voltage-Gated Channel Beta Subunit 4	Protein Coding	39	GC11M118134	0.508807	https://www.genecards.org/cgi-bin/carddisp.pl?gene=SCN4B
SEPSECS	Sep (O-Phosphoserine) TRNA:Sec (Selenocysteine) TRNA Synthase	Protein Coding	39	GC04M025121	0.508807	https://www.genecards.org/cgi-bin/carddisp.pl?gene=SEPSECS
SSTR4	Somatostatin Receptor 4	Protein Coding	39	GC20P023035	0.508807	https://www.genecards.org/cgi-bin/carddisp.pl?gene=SSTR4
UBIAD1	UbiA Prenyltransferase Domain Containing 1	Protein Coding	39	GC01P011273	0.508807	https://www.genecards.org/cgi-bin/carddisp.pl?gene=UBIAD1
CAV3	Caveolin 3	Protein Coding	38	GC03P008733	0.508807	https://www.genecards.org/cgi-bin/carddisp.pl?gene=CAV3
CDK13	Cyclin Dependent Kinase 13	Protein Coding	38	GC07P040475	0.508807	https://www.genecards.org/cgi-bin/carddisp.pl?gene=CDK13
KCNJ12	Potassium Inwardly Rectifying Channel Subfamily J Member 12	Protein Coding	38	GC17P052377	0.508807	https://www.genecards.org/cgi-bin/carddisp.pl?gene=KCNJ12
KRT3	Keratin 3	Protein Coding	38	GC12M052789	0.508807	https://www.genecards.org/cgi-bin/carddisp.pl?gene=KRT3
MLC1	Modulator Of VRAC Current 1	Protein Coding	38	GC22M050059	0.508807	https://www.genecards.org/cgi-bin/carddisp.pl?gene=MLC1
PTRH2	Peptidyl-TRNA Hydrolase 2	Protein Coding	38	GC17M059674	0.508807	https://www.genecards.org/cgi-bin/carddisp.pl?gene=PTRH2
SEC23B	SEC23 Homolog B, COPII Coat Complex Component	Protein Coding	38	GC20P018507	0.508807	https://www.genecards.org/cgi-bin/carddisp.pl?gene=SEC23B
SPTBN2	Spectrin Beta, Non-Erythrocytic 2	Protein Coding	38	GC11M087360	0.508807	https://www.genecards.org/cgi-bin/carddisp.pl?gene=SPTBN2
SYNE1	Spectrin Repeat Containing Nuclear Envelope Protein 1	Protein Coding	38	GC06M152121	0.508807	https://www.genecards.org/cgi-bin/carddisp.pl?gene=SYNE1
XRN2	5'-3' Exoribonuclease 2	Protein Coding	38	GC20P021303	0.508807	https://www.genecards.org/cgi-bin/carddisp.pl?gene=XRN2
FLVCR1	FLVCR Heme Transporter 1	Protein Coding	37	GC01P212858	0.508807	https://www.genecards.org/cgi-bin/carddisp.pl?gene=FLVCR1
PCBP1	Poly(RC) Binding Protein 1	Protein Coding	37	GC02P070087	0.508807	https://www.genecards.org/cgi-bin/carddisp.pl?gene=PCBP1
PCDH12	Protocadherin 12	Protein Coding	37	GC05M141943	0.508807	https://www.genecards.org/cgi-bin/carddisp.pl?gene=PCDH12
TRDN	Triadin	Protein Coding	37	GC06M123198	0.508807	https://www.genecards.org/cgi-bin/carddisp.pl?gene=TRDN
ELF3	E74 Like ETS Transcription Factor 3	Protein Coding	36	GC01P202007	0.508807	https://www.genecards.org/cgi-bin/carddisp.pl?gene=ELF3
KRT12	Keratin 12	Protein Coding	36	GC17M040861	0.508807	https://www.genecards.org/cgi-bin/carddisp.pl?gene=KRT12
NALCN	Sodium Leak Channel, Non-Selective	Protein Coding	36	GC13M101053	0.508807	https://www.genecards.org/cgi-bin/carddisp.pl?gene=NALCN
PANK1	Pantothenate Kinase 1	Protein Coding	36	GC10M089579	0.508807	https://www.genecards.org/cgi-bin/carddisp.pl?gene=PANK1
WDR45	WD Repeat Domain 45	Protein Coding	36	GC0XM049074	0.508807	https://www.genecards.org/cgi-bin/carddisp.pl?gene=WDR45
ZNF133	Zinc Finger Protein 133	Protein Coding	36	GC20P018288	0.508807	https://www.genecards.org/cgi-bin/carddisp.pl?gene=ZNF133
CAPN6	Calpain 6	Protein Coding	35	GC0XM111245	0.508807	https://www.genecards.org/cgi-bin/carddisp.pl?gene=CAPN6
CIZ1	CDKN1A Interacting Zinc Finger Protein 1	Protein Coding	35	GC09M128181	0.508807	https://www.genecards.org/cgi-bin/carddisp.pl?gene=CIZ1
COL8A1	Collagen Type VIII Alpha 1 Chain	Protein Coding	35	GC03P099638	0.508807	https://www.genecards.org/cgi-bin/carddisp.pl?gene=COL8A1
COQ8A	Coenzyme Q8A	Protein Coding	35	GC01P226939	0.508807	https://www.genecards.org/cgi-bin/carddisp.pl?gene=COQ8A
CYBRD1	Cytochrome B Reductase 1	Protein Coding	35	GC02P171522	0.508807	https://www.genecards.org/cgi-bin/carddisp.pl?gene=CYBRD1
ITGBL1	Integrin Subunit Beta Like 1	Protein Coding	35	GC13P101454	0.508807	https://www.genecards.org/cgi-bin/carddisp.pl?gene=ITGBL1
KIF7	Kinesin Family Member 7	Protein Coding	35	GC15M089608	0.508807	https://www.genecards.org/cgi-bin/carddisp.pl?gene=KIF7
PMM1	Phosphomannomutase 1	Protein Coding	35	GC22M041576	0.508807	https://www.genecards.org/cgi-bin/carddisp.pl?gene=PMM1
POLR3F	RNA Polymerase III Subunit F	Protein Coding	35	GC20P018492	0.508807	https://www.genecards.org/cgi-bin/carddisp.pl?gene=POLR3F
SLC24A3	Solute Carrier Family 24 Member 3	Protein Coding	35	GC20P019212	0.508807	https://www.genecards.org/cgi-bin/carddisp.pl?gene=SLC24A3
DCAF17	DDB1 And CUL4 Associated Factor 17	Protein Coding	34	GC02P171434	0.508807	https://www.genecards.org/cgi-bin/carddisp.pl?gene=DCAF17
GPR158	G Protein-Coupled Receptor 158	Protein Coding	34	GC10P025174	0.508807	https://www.genecards.org/cgi-bin/carddisp.pl?gene=GPR158
KCNJ14	Potassium Inwardly Rectifying Channel Subfamily J Member 14	Protein Coding	34	GC19P048455	0.508807	https://www.genecards.org/cgi-bin/carddisp.pl?gene=KCNJ14
PREX2	Phosphatidylinositol-3,4,5-Trisphosphate Dependent Rac Exchange Factor 2	Protein Coding	34	GC08P067952	0.508807	https://www.genecards.org/cgi-bin/carddisp.pl?gene=PREX2
SLC25A37	Solute Carrier Family 25 Member 37	Protein Coding	34	GC08P023528	0.508807	https://www.genecards.org/cgi-bin/carddisp.pl?gene=SLC25A37
SNX14	Sorting Nexin 14	Protein Coding	34	GC06M085505	0.508807	https://www.genecards.org/cgi-bin/carddisp.pl?gene=SNX14
TECRL	Trans-2,3-Enoyl-CoA Reductase Like	Protein Coding	34	GC04M064275	0.508807	https://www.genecards.org/cgi-bin/carddisp.pl?gene=TECRL
TMOD1	Tropomodulin 1	Protein Coding	34	GC09P097501	0.508807	https://www.genecards.org/cgi-bin/carddisp.pl?gene=TMOD1
TMPRSS11A	Transmembrane Serine Protease 11A	Protein Coding	34	GC04M067909	0.508807	https://www.genecards.org/cgi-bin/carddisp.pl?gene=TMPRSS11A
C19orf12	Chromosome 19 Open Reading Frame 12	Protein Coding	32	GC19M032761	0.508807	https://www.genecards.org/cgi-bin/carddisp.pl?gene=C19orf12
LIX1	Limb And CNS Expressed 1	Protein Coding	32	GC05M097091	0.508807	https://www.genecards.org/cgi-bin/carddisp.pl?gene=LIX1
LOXHD1	Lipoxygenase Homology PLAT Domains 1	Protein Coding	32	GC18M046476	0.508807	https://www.genecards.org/cgi-bin/carddisp.pl?gene=LOXHD1
NCDN	Neurochondrin	Protein Coding	32	GC01P035557	0.508807	https://www.genecards.org/cgi-bin/carddisp.pl?gene=NCDN
NREP	Neuronal Regeneration Related Protein	Protein Coding	32	GC05M111662	0.508807	https://www.genecards.org/cgi-bin/carddisp.pl?gene=NREP
RBBP9	RB Binding Protein 9, Serine Hydrolase	Protein Coding	32	GC20M018486	0.508807	https://www.genecards.org/cgi-bin/carddisp.pl?gene=RBBP9
SPART	Spartin	Protein Coding	32	GC13M036356	0.508807	https://www.genecards.org/cgi-bin/carddisp.pl?gene=SPART
ESX1	ESX Homeobox 1	Protein Coding	31	GC0XM104250	0.508807	https://www.genecards.org/cgi-bin/carddisp.pl?gene=ESX1
ETNPPL	Ethanolamine-Phosphate Phospho-Lyase	Protein Coding	31	GC04M108742	0.508807	https://www.genecards.org/cgi-bin/carddisp.pl?gene=ETNPPL
HYI	Hydroxypyruvate Isomerase (Putative)	Protein Coding	31	GC01M043450	0.508807	https://www.genecards.org/cgi-bin/carddisp.pl?gene=HYI
PGBD1	PiggyBac Transposable Element Derived 1	Protein Coding	31	GC06P028281	0.508807	https://www.genecards.org/cgi-bin/carddisp.pl?gene=PGBD1
SLC10A6	Solute Carrier Family 10 Member 6	Protein Coding	31	GC04M086823	0.508807	https://www.genecards.org/cgi-bin/carddisp.pl?gene=SLC10A6
SRL	Sarcalumenin	Protein Coding	31	GC16M004189	0.508807	https://www.genecards.org/cgi-bin/carddisp.pl?gene=SRL
MGME1	Mitochondrial Genome Maintenance Exonuclease 1	Protein Coding	30	GC20P017952	0.508807	https://www.genecards.org/cgi-bin/carddisp.pl?gene=MGME1
YIPF2	Yip1 Domain Family Member 2	Protein Coding	30	GC19M011059	0.508807	https://www.genecards.org/cgi-bin/carddisp.pl?gene=YIPF2
CCM2L	CCM2 Like Scaffold Protein	Protein Coding	28	GC20P032010	0.508807	https://www.genecards.org/cgi-bin/carddisp.pl?gene=CCM2L
TTC22	Tetratricopeptide Repeat Domain 22	Protein Coding	28	GC01M054779	0.508807	https://www.genecards.org/cgi-bin/carddisp.pl?gene=TTC22
C1orf56	Chromosome 1 Open Reading Frame 56	Protein Coding	27	GC01P151047	0.508807	https://www.genecards.org/cgi-bin/carddisp.pl?gene=C1orf56
DZANK1	Double Zinc Ribbon And Ankyrin Repeat Domains 1	Protein Coding	26	GC20M018383	0.508807	https://www.genecards.org/cgi-bin/carddisp.pl?gene=DZANK1
SCP2D1	SCP2 Sterol Binding Domain Containing 1	Protein Coding	26	GC20P018813	0.508807	https://www.genecards.org/cgi-bin/carddisp.pl?gene=SCP2D1
KCNJ18	Potassium Inwardly Rectifying Channel Subfamily J Member 18	Protein Coding	25	GC17P053775	0.508807	https://www.genecards.org/cgi-bin/carddisp.pl?gene=KCNJ18
CFAP61	Cilia And Flagella Associated Protein 61	Protein Coding	24	GC20P020052	0.508807	https://www.genecards.org/cgi-bin/carddisp.pl?gene=CFAP61
PGBD4	PiggyBac Transposable Element Derived 4	Protein Coding	24	GC15P034102	0.508807	https://www.genecards.org/cgi-bin/carddisp.pl?gene=PGBD4
HSPB1	Heat Shock Protein Family B (Small) Member 1	Protein Coding	46	GC07P076302	0.505799	https://www.genecards.org/cgi-bin/carddisp.pl?gene=HSPB1
VDR	Vitamin D Receptor	Protein Coding	46	GC12M047841	0.505799	https://www.genecards.org/cgi-bin/carddisp.pl?gene=VDR
CTH	Cystathionine Gamma-Lyase	Protein Coding	44	GC01P070411	0.505799	https://www.genecards.org/cgi-bin/carddisp.pl?gene=CTH
SLC6A9	Solute Carrier Family 6 Member 9	Protein Coding	44	GC01M043991	0.505799	https://www.genecards.org/cgi-bin/carddisp.pl?gene=SLC6A9
TPO	Thyroid Peroxidase	Protein Coding	44	GC02P001374	0.505799	https://www.genecards.org/cgi-bin/carddisp.pl?gene=TPO
GLDC	Glycine Decarboxylase	Protein Coding	43	GC09M006522	0.505799	https://www.genecards.org/cgi-bin/carddisp.pl?gene=GLDC
GLRB	Glycine Receptor Beta	Protein Coding	43	GC04P157076	0.505799	https://www.genecards.org/cgi-bin/carddisp.pl?gene=GLRB
SLCO1B1	Solute Carrier Organic Anion Transporter Family Member 1B1	Protein Coding	43	GC12P021132	0.505799	https://www.genecards.org/cgi-bin/carddisp.pl?gene=SLCO1B1
TLR7	Toll Like Receptor 7	Protein Coding	43	GC0XP012867	0.505799	https://www.genecards.org/cgi-bin/carddisp.pl?gene=TLR7
NOG	Noggin	Protein Coding	42	GC17P056593	0.505799	https://www.genecards.org/cgi-bin/carddisp.pl?gene=NOG
PGD	Phosphogluconate Dehydrogenase	Protein Coding	42	GC01P010398	0.505799	https://www.genecards.org/cgi-bin/carddisp.pl?gene=PGD
PPARD	Peroxisome Proliferator Activated Receptor Delta	Protein Coding	42	GC06P080509	0.505799	https://www.genecards.org/cgi-bin/carddisp.pl?gene=PPARD
RORC	RAR Related Orphan Receptor C	Protein Coding	42	GC01M151806	0.505799	https://www.genecards.org/cgi-bin/carddisp.pl?gene=RORC
SLC6A5	Solute Carrier Family 6 Member 5	Protein Coding	42	GC11P020599	0.505799	https://www.genecards.org/cgi-bin/carddisp.pl?gene=SLC6A5
AGXT	Alanine--Glyoxylate And Serine--Pyruvate Aminotransferase	Protein Coding	41	GC02P240868	0.505799	https://www.genecards.org/cgi-bin/carddisp.pl?gene=AGXT
CTNS	Cystinosin, Lysosomal Cystine Transporter	Protein Coding	41	GC17P003636	0.505799	https://www.genecards.org/cgi-bin/carddisp.pl?gene=CTNS
GNMT	Glycine N-Methyltransferase	Protein Coding	41	GC06P042960	0.505799	https://www.genecards.org/cgi-bin/carddisp.pl?gene=GNMT
SLC1A4	Solute Carrier Family 1 Member 4	Protein Coding	41	GC02P064988	0.505799	https://www.genecards.org/cgi-bin/carddisp.pl?gene=SLC1A4
SOST	Sclerostin	Protein Coding	41	GC17M043753	0.505799	https://www.genecards.org/cgi-bin/carddisp.pl?gene=SOST
AMT	Aminomethyltransferase	Protein Coding	40	GC03M051043	0.505799	https://www.genecards.org/cgi-bin/carddisp.pl?gene=AMT
COL7A1	Collagen Type VII Alpha 1 Chain	Protein Coding	40	GC03M048564	0.505799	https://www.genecards.org/cgi-bin/carddisp.pl?gene=COL7A1
GATM	Glycine Amidinotransferase	Protein Coding	40	GC15M045361	0.505799	https://www.genecards.org/cgi-bin/carddisp.pl?gene=GATM
SHMT1	Serine Hydroxymethyltransferase 1	Protein Coding	40	GC17M025184	0.505799	https://www.genecards.org/cgi-bin/carddisp.pl?gene=SHMT1
SHMT2	Serine Hydroxymethyltransferase 2	Protein Coding	40	GC12P057229	0.505799	https://www.genecards.org/cgi-bin/carddisp.pl?gene=SHMT2
ALAS1	5'-Aminolevulinate Synthase 1	Protein Coding	39	GC03P052198	0.505799	https://www.genecards.org/cgi-bin/carddisp.pl?gene=ALAS1
BAAT	Bile Acid-CoA:Amino Acid N-Acyltransferase	Protein Coding	39	GC09M101354	0.505799	https://www.genecards.org/cgi-bin/carddisp.pl?gene=BAAT
CGA	Glycoprotein Hormones, Alpha Polypeptide	Protein Coding	39	GC06M087085	0.505799	https://www.genecards.org/cgi-bin/carddisp.pl?gene=CGA
CST3	Cystatin C	Protein Coding	39	GC20M023657	0.505799	https://www.genecards.org/cgi-bin/carddisp.pl?gene=CST3
GCSH	Glycine Cleavage System Protein H	Protein Coding	39	GC16M081081	0.505799	https://www.genecards.org/cgi-bin/carddisp.pl?gene=GCSH
PDGFA	Platelet Derived Growth Factor Subunit A	Protein Coding	39	GC07M000497	0.505799	https://www.genecards.org/cgi-bin/carddisp.pl?gene=PDGFA
SLC32A1	Solute Carrier Family 32 Member 1	Protein Coding	39	GC20P038724	0.505799	https://www.genecards.org/cgi-bin/carddisp.pl?gene=SLC32A1
SLC7A11	Solute Carrier Family 7 Member 11	Protein Coding	39	GC04M138164	0.505799	https://www.genecards.org/cgi-bin/carddisp.pl?gene=SLC7A11
SULT1E1	Sulfotransferase Family 1E Member 1	Protein Coding	39	GC04M069841	0.505799	https://www.genecards.org/cgi-bin/carddisp.pl?gene=SULT1E1
GART	Phosphoribosylglycinamide Formyltransferase, Phosphoribosylglycinamide Synthetase, Phosphoribosylaminoimidazole Synthetase	Protein Coding	38	GC21M033503	0.505799	https://www.genecards.org/cgi-bin/carddisp.pl?gene=GART
GCAT	Glycine C-Acetyltransferase	Protein Coding	38	GC22P037807	0.505799	https://www.genecards.org/cgi-bin/carddisp.pl?gene=GCAT
GREM1	Gremlin 1, DAN Family BMP Antagonist	Protein Coding	38	GC15P039592	0.505799	https://www.genecards.org/cgi-bin/carddisp.pl?gene=GREM1
NDP	Norrin Cystine Knot Growth Factor NDP	Protein Coding	38	GC0XM043948	0.505799	https://www.genecards.org/cgi-bin/carddisp.pl?gene=NDP
SLC5A8	Solute Carrier Family 5 Member 8	Protein Coding	38	GC12M101155	0.505799	https://www.genecards.org/cgi-bin/carddisp.pl?gene=SLC5A8
GCG	Glucagon	Protein Coding	37	GC02M162142	0.505799	https://www.genecards.org/cgi-bin/carddisp.pl?gene=GCG
GREM2	Gremlin 2, DAN Family BMP Antagonist	Protein Coding	37	GC01M240489	0.505799	https://www.genecards.org/cgi-bin/carddisp.pl?gene=GREM2
AGXT2	Alanine--Glyoxylate Aminotransferase 2	Protein Coding	36	GC05M034998	0.505799	https://www.genecards.org/cgi-bin/carddisp.pl?gene=AGXT2
OXT	Oxytocin/Neurophysin I Prepropeptide	Protein Coding	36	GC20P003068	0.505799	https://www.genecards.org/cgi-bin/carddisp.pl?gene=OXT
SLC38A4	Solute Carrier Family 38 Member 4	Protein Coding	36	GC12M046764	0.505799	https://www.genecards.org/cgi-bin/carddisp.pl?gene=SLC38A4
SLC3A2	Solute Carrier Family 3 Member 2	Protein Coding	36	GC11P062856	0.505799	https://www.genecards.org/cgi-bin/carddisp.pl?gene=SLC3A2
SLC7A8	Solute Carrier Family 7 Member 8	Protein Coding	36	GC14M023125	0.505799	https://www.genecards.org/cgi-bin/carddisp.pl?gene=SLC7A8
SOSTDC1	Sclerostin Domain Containing 1	Protein Coding	36	GC07M016467	0.505799	https://www.genecards.org/cgi-bin/carddisp.pl?gene=SOSTDC1
GPR18	G Protein-Coupled Receptor 18	Protein Coding	35	GC13M099254	0.505799	https://www.genecards.org/cgi-bin/carddisp.pl?gene=GPR18
GPRC6A	G Protein-Coupled Receptor Class C Group 6 Member A	Protein Coding	35	GC06M116793	0.505799	https://www.genecards.org/cgi-bin/carddisp.pl?gene=GPRC6A
HCAR1	Hydroxycarboxylic Acid Receptor 1	Protein Coding	35	GC12M122726	0.505799	https://www.genecards.org/cgi-bin/carddisp.pl?gene=HCAR1
HCAR2	Hydroxycarboxylic Acid Receptor 2	Protein Coding	35	GC12M122701	0.505799	https://www.genecards.org/cgi-bin/carddisp.pl?gene=HCAR2
PIPOX	Pipecolic Acid And Sarcosine Oxidase	Protein Coding	35	GC17P052523	0.505799	https://www.genecards.org/cgi-bin/carddisp.pl?gene=PIPOX
SLC36A1	Solute Carrier Family 36 Member 1	Protein Coding	35	GC05P151413	0.505799	https://www.genecards.org/cgi-bin/carddisp.pl?gene=SLC36A1
UGT1A3	UDP Glucuronosyltransferase Family 1 Member A3	Protein Coding	35	GC02P233729	0.505799	https://www.genecards.org/cgi-bin/carddisp.pl?gene=UGT1A3
DAND5	DAN Domain BMP Antagonist Family Member 5	Protein Coding	34	GC19P012965	0.505799	https://www.genecards.org/cgi-bin/carddisp.pl?gene=DAND5
GALNT4	Polypeptide N-Acetylgalactosaminyltransferase 4	Protein Coding	34	GC12M089520	0.505799	https://www.genecards.org/cgi-bin/carddisp.pl?gene=GALNT4
HCAR3	Hydroxycarboxylic Acid Receptor 3	Protein Coding	34	GC12M122714	0.505799	https://www.genecards.org/cgi-bin/carddisp.pl?gene=HCAR3
PLA2G2E	Phospholipase A2 Group IIE	Protein Coding	34	GC01M019920	0.505799	https://www.genecards.org/cgi-bin/carddisp.pl?gene=PLA2G2E
GLYATL1	Glycine-N-Acyltransferase Like 1	Protein Coding	31	GC11P058906	0.505799	https://www.genecards.org/cgi-bin/carddisp.pl?gene=GLYATL1
MFSD12	Major Facilitator Superfamily Domain Containing 12	Protein Coding	31	GC19M005018	0.505799	https://www.genecards.org/cgi-bin/carddisp.pl?gene=MFSD12
KYAT3	Kynurenine Aminotransferase 3	Protein Coding	30	GC01M088921	0.505799	https://www.genecards.org/cgi-bin/carddisp.pl?gene=KYAT3
GLYATL2	Glycine-N-Acyltransferase Like 2	Protein Coding	28	GC11M086976	0.505799	https://www.genecards.org/cgi-bin/carddisp.pl?gene=GLYATL2
ERBB2	Erb-B2 Receptor Tyrosine Kinase 2	Protein Coding	48	GC17P039687	0.499193	https://www.genecards.org/cgi-bin/carddisp.pl?gene=ERBB2
STAT3	Signal Transducer And Activator Of Transcription 3	Protein Coding	47	GC17M042313	0.499193	https://www.genecards.org/cgi-bin/carddisp.pl?gene=STAT3
CDKN2A	Cyclin Dependent Kinase Inhibitor 2A	Protein Coding	45	GC09M021967	0.499193	https://www.genecards.org/cgi-bin/carddisp.pl?gene=CDKN2A
SLC12A2	Solute Carrier Family 12 Member 2	Protein Coding	45	GC05P128083	0.499193	https://www.genecards.org/cgi-bin/carddisp.pl?gene=SLC12A2
FN1	Fibronectin 1	Protein Coding	44	GC02M215360	0.499193	https://www.genecards.org/cgi-bin/carddisp.pl?gene=FN1
SMPD1	Sphingomyelin Phosphodiesterase 1	Protein Coding	44	GC11P006390	0.499193	https://www.genecards.org/cgi-bin/carddisp.pl?gene=SMPD1
TRPV1	Transient Receptor Potential Cation Channel Subfamily V Member 1	Protein Coding	42	GC17M003565	0.499193	https://www.genecards.org/cgi-bin/carddisp.pl?gene=TRPV1
HELLS	Helicase, Lymphoid Specific	Protein Coding	41	GC10P094501	0.499193	https://www.genecards.org/cgi-bin/carddisp.pl?gene=HELLS
ZBTB16	Zinc Finger And BTB Domain Containing 16	Protein Coding	40	GC11P114059	0.499193	https://www.genecards.org/cgi-bin/carddisp.pl?gene=ZBTB16
SLC22A1	Solute Carrier Family 22 Member 1	Protein Coding	39	GC06P160121	0.499193	https://www.genecards.org/cgi-bin/carddisp.pl?gene=SLC22A1
CSF3	Colony Stimulating Factor 3	Protein Coding	38	GC17P040015	0.499193	https://www.genecards.org/cgi-bin/carddisp.pl?gene=CSF3
FGF13	Fibroblast Growth Factor 13	Protein Coding	38	GC0XM138615	0.499193	https://www.genecards.org/cgi-bin/carddisp.pl?gene=FGF13
IL18	Interleukin 18	Protein Coding	38	GC11M112143	0.499193	https://www.genecards.org/cgi-bin/carddisp.pl?gene=IL18
LRRC8A	Leucine Rich Repeat Containing 8 VRAC Subunit A	Protein Coding	37	GC09P128882	0.499193	https://www.genecards.org/cgi-bin/carddisp.pl?gene=LRRC8A
VPS26A	VPS26, Retromer Complex Component A	Protein Coding	35	GC10P069123	0.499193	https://www.genecards.org/cgi-bin/carddisp.pl?gene=VPS26A
S100A14	S100 Calcium Binding Protein A14	Protein Coding	34	GC01M153614	0.499193	https://www.genecards.org/cgi-bin/carddisp.pl?gene=S100A14
SNX27	Sorting Nexin 27	Protein Coding	34	GC01P151611	0.499193	https://www.genecards.org/cgi-bin/carddisp.pl?gene=SNX27
LDHB	Lactate Dehydrogenase B	Protein Coding	42	GC12M021635	0.494991	https://www.genecards.org/cgi-bin/carddisp.pl?gene=LDHB
NRP1	Neuropilin 1	Protein Coding	42	GC10M033177	0.494991	https://www.genecards.org/cgi-bin/carddisp.pl?gene=NRP1
PTAFR	Platelet Activating Factor Receptor	Protein Coding	40	GC01M028147	0.494991	https://www.genecards.org/cgi-bin/carddisp.pl?gene=PTAFR
GPX2	Glutathione Peroxidase 2	Protein Coding	39	GC14M064939	0.494991	https://www.genecards.org/cgi-bin/carddisp.pl?gene=GPX2
ECE1	Endothelin Converting Enzyme 1	Protein Coding	44	GC01M021217	0.472541	https://www.genecards.org/cgi-bin/carddisp.pl?gene=ECE1
COL2A1	Collagen Type II Alpha 1 Chain	Protein Coding	43	GC12M047972	0.472541	https://www.genecards.org/cgi-bin/carddisp.pl?gene=COL2A1
CHKA	Choline Kinase Alpha	Protein Coding	38	GC11M068052	0.472541	https://www.genecards.org/cgi-bin/carddisp.pl?gene=CHKA
APEH	Acylaminoacyl-Peptide Hydrolase	Protein Coding	37	GC03P049673	0.472541	https://www.genecards.org/cgi-bin/carddisp.pl?gene=APEH
SCNN1B	Sodium Channel Epithelial 1 Subunit Beta	Protein Coding	44	GC16P023278	0.467869	https://www.genecards.org/cgi-bin/carddisp.pl?gene=SCNN1B
VCP	Valosin Containing Protein	Protein Coding	44	GC09M035056	0.467869	https://www.genecards.org/cgi-bin/carddisp.pl?gene=VCP
HTR3A	5-Hydroxytryptamine Receptor 3A	Protein Coding	42	GC11P113974	0.467869	https://www.genecards.org/cgi-bin/carddisp.pl?gene=HTR3A
CS	Citrate Synthase	Protein Coding	40	GC12M056271	0.467869	https://www.genecards.org/cgi-bin/carddisp.pl?gene=CS
APEX1	Apurinic/Apyrimidinic Endodeoxyribonuclease 1	Protein Coding	39	GC14P020455	0.467869	https://www.genecards.org/cgi-bin/carddisp.pl?gene=APEX1
LIPG	Lipase G, Endothelial Type	Protein Coding	39	GC18P049560	0.467869	https://www.genecards.org/cgi-bin/carddisp.pl?gene=LIPG
PLEK	Pleckstrin	Protein Coding	36	GC02P068365	0.467869	https://www.genecards.org/cgi-bin/carddisp.pl?gene=PLEK
KHDRBS3	KH RNA Binding Domain Containing, Signal Transduction Associated 3	Protein Coding	34	GC08P135457	0.467869	https://www.genecards.org/cgi-bin/carddisp.pl?gene=KHDRBS3
COQ10A	Coenzyme Q10A	Protein Coding	31	GC12P056266	0.467869	https://www.genecards.org/cgi-bin/carddisp.pl?gene=COQ10A
COQ10B	Coenzyme Q10B	Protein Coding	31	GC02P197453	0.467869	https://www.genecards.org/cgi-bin/carddisp.pl?gene=COQ10B
COA7	Cytochrome C Oxidase Assembly Factor 7	Protein Coding	28	GC01M052684	0.467869	https://www.genecards.org/cgi-bin/carddisp.pl?gene=COA7
C1QA	Complement C1q A Chain	Protein Coding	42	GC01P022636	0.451605	https://www.genecards.org/cgi-bin/carddisp.pl?gene=C1QA
SRPK1	SRSF Protein Kinase 1	Protein Coding	41	GC06M063756	0.451605	https://www.genecards.org/cgi-bin/carddisp.pl?gene=SRPK1
MIP	Major Intrinsic Protein Of Lens Fiber	Protein Coding	39	GC12M056449	0.451605	https://www.genecards.org/cgi-bin/carddisp.pl?gene=MIP
TRAF4	TNF Receptor Associated Factor 4	Protein Coding	38	GC17P052500	0.451605	https://www.genecards.org/cgi-bin/carddisp.pl?gene=TRAF4
GRP	Gastrin Releasing Peptide	Protein Coding	36	GC18P059220	0.451605	https://www.genecards.org/cgi-bin/carddisp.pl?gene=GRP
MBD1	Methyl-CpG Binding Domain Protein 1	Protein Coding	36	GC18M050266	0.451605	https://www.genecards.org/cgi-bin/carddisp.pl?gene=MBD1
GAST	Gastrin	Protein Coding	35	GC17P041712	0.451605	https://www.genecards.org/cgi-bin/carddisp.pl?gene=GAST
STX6	Syntaxin 6	Protein Coding	35	GC01M180972	0.451605	https://www.genecards.org/cgi-bin/carddisp.pl?gene=STX6
CSN2	Casein Beta	Protein Coding	30	GC04M069955	0.451605	https://www.genecards.org/cgi-bin/carddisp.pl?gene=CSN2
GAD1	Glutamate Decarboxylase 1	Protein Coding	45	GC02P170813	0.437086	https://www.genecards.org/cgi-bin/carddisp.pl?gene=GAD1
ACTB	Actin Beta	Protein Coding	44	GC07M005527	0.437086	https://www.genecards.org/cgi-bin/carddisp.pl?gene=ACTB
RHO	Rhodopsin	Protein Coding	43	GC03P133835	0.437086	https://www.genecards.org/cgi-bin/carddisp.pl?gene=RHO
GJB1	Gap Junction Protein Beta 1	Protein Coding	42	GC0XP071212	0.437086	https://www.genecards.org/cgi-bin/carddisp.pl?gene=GJB1
IRF1	Interferon Regulatory Factor 1	Protein Coding	42	GC05M132440	0.437086	https://www.genecards.org/cgi-bin/carddisp.pl?gene=IRF1
P2RX7	Purinergic Receptor P2X 7	Protein Coding	42	GC12P125862	0.437086	https://www.genecards.org/cgi-bin/carddisp.pl?gene=P2RX7
PIK3C2A	Phosphatidylinositol-4-Phosphate 3-Kinase Catalytic Subunit Type 2 Alpha	Protein Coding	42	GC11M017542	0.437086	https://www.genecards.org/cgi-bin/carddisp.pl?gene=PIK3C2A
SOX9	SRY-Box Transcription Factor 9	Protein Coding	41	GC17P072121	0.437086	https://www.genecards.org/cgi-bin/carddisp.pl?gene=SOX9
TACR1	Tachykinin Receptor 1	Protein Coding	40	GC02M075051	0.437086	https://www.genecards.org/cgi-bin/carddisp.pl?gene=TACR1
GAP43	Growth Associated Protein 43	Protein Coding	38	GC03P115623	0.437086	https://www.genecards.org/cgi-bin/carddisp.pl?gene=GAP43
AQP10	Aquaporin 10	Protein Coding	35	GC01P154321	0.437086	https://www.genecards.org/cgi-bin/carddisp.pl?gene=AQP10
UCN3	Urocortin 3	Protein Coding	33	GC10P005396	0.437086	https://www.genecards.org/cgi-bin/carddisp.pl?gene=UCN3
IGKC	Immunoglobulin Kappa Constant	Protein Coding	31	GC02M090797	0.437086	https://www.genecards.org/cgi-bin/carddisp.pl?gene=IGKC
MIR130A	MicroRNA 130a	RNA Gene	20	GC11P057641	0.437086	https://www.genecards.org/cgi-bin/carddisp.pl?gene=MIR130A
RANBP2	RAN Binding Protein 2	Protein Coding	42	GC02P108719	0.412394	https://www.genecards.org/cgi-bin/carddisp.pl?gene=RANBP2
BCS1L	BCS1 Homolog, Ubiquinol-Cytochrome C Reductase Complex Chaperone	Protein Coding	40	GC02P218658	0.412394	https://www.genecards.org/cgi-bin/carddisp.pl?gene=BCS1L
COX15	Cytochrome C Oxidase Assembly Homolog COX15	Protein Coding	38	GC10M099696	0.412394	https://www.genecards.org/cgi-bin/carddisp.pl?gene=COX15
SLC30A4	Solute Carrier Family 30 Member 4	Protein Coding	35	GC15M045479	0.412394	https://www.genecards.org/cgi-bin/carddisp.pl?gene=SLC30A4
GATB	Glutamyl-TRNA Amidotransferase Subunit B	Protein Coding	33	GC04M151670	0.412394	https://www.genecards.org/cgi-bin/carddisp.pl?gene=GATB
BSPRY	B-Box And SPRY Domain Containing	Protein Coding	31	GC09P113349	0.412394	https://www.genecards.org/cgi-bin/carddisp.pl?gene=BSPRY
TLR4	Toll Like Receptor 4	Protein Coding	46	GC09P117704	0.40057	https://www.genecards.org/cgi-bin/carddisp.pl?gene=TLR4
BMP1	Bone Morphogenetic Protein 1	Protein Coding	44	GC08P022164	0.40057	https://www.genecards.org/cgi-bin/carddisp.pl?gene=BMP1
SCNN1G	Sodium Channel Epithelial 1 Subunit Gamma	Protein Coding	43	GC16P023182	0.40057	https://www.genecards.org/cgi-bin/carddisp.pl?gene=SCNN1G
IL2	Interleukin 2	Protein Coding	42	GC04M122451	0.40057	https://www.genecards.org/cgi-bin/carddisp.pl?gene=IL2
TYMP	Thymidine Phosphorylase	Protein Coding	42	GC22M050525	0.40057	https://www.genecards.org/cgi-bin/carddisp.pl?gene=TYMP
HINT1	Histidine Triad Nucleotide Binding Protein 1	Protein Coding	41	GC05M131159	0.40057	https://www.genecards.org/cgi-bin/carddisp.pl?gene=HINT1
MSR1	Macrophage Scavenger Receptor 1	Protein Coding	41	GC08M016107	0.40057	https://www.genecards.org/cgi-bin/carddisp.pl?gene=MSR1
IDUA	Alpha-L-Iduronidase	Protein Coding	40	GC04P000986	0.40057	https://www.genecards.org/cgi-bin/carddisp.pl?gene=IDUA
KRT19	Keratin 19	Protein Coding	40	GC17M041523	0.40057	https://www.genecards.org/cgi-bin/carddisp.pl?gene=KRT19
NDRG1	N-Myc Downstream Regulated 1	Protein Coding	40	GC08M133237	0.40057	https://www.genecards.org/cgi-bin/carddisp.pl?gene=NDRG1
NISCH	Nischarin	Protein Coding	39	GC03P052455	0.40057	https://www.genecards.org/cgi-bin/carddisp.pl?gene=NISCH
POU2F1	POU Class 2 Homeobox 1	Protein Coding	39	GC01P167190	0.40057	https://www.genecards.org/cgi-bin/carddisp.pl?gene=POU2F1
PPOX	Protoporphyrinogen Oxidase	Protein Coding	39	GC01P161322	0.40057	https://www.genecards.org/cgi-bin/carddisp.pl?gene=PPOX
SCNN1D	Sodium Channel Epithelial 1 Subunit Delta	Protein Coding	39	GC01P001280	0.40057	https://www.genecards.org/cgi-bin/carddisp.pl?gene=SCNN1D
DUSP4	Dual Specificity Phosphatase 4	Protein Coding	38	GC08M029334	0.40057	https://www.genecards.org/cgi-bin/carddisp.pl?gene=DUSP4
RECK	Reversion Inducing Cysteine Rich Protein With Kazal Motifs	Protein Coding	36	GC09P036036	0.40057	https://www.genecards.org/cgi-bin/carddisp.pl?gene=RECK
TFEB	Transcription Factor EB	Protein Coding	36	GC06M063818	0.40057	https://www.genecards.org/cgi-bin/carddisp.pl?gene=TFEB
AHSP	Alpha Hemoglobin Stabilizing Protein	Protein Coding	32	GC16P031527	0.40057	https://www.genecards.org/cgi-bin/carddisp.pl?gene=AHSP
GET3	Guided Entry Of Tail-Anchored Proteins Factor 3, ATPase	Protein Coding	32	GC19P012737	0.40057	https://www.genecards.org/cgi-bin/carddisp.pl?gene=GET3
RBM4B	RNA Binding Motif Protein 4B	Protein Coding	31	GC11M066664	0.40057	https://www.genecards.org/cgi-bin/carddisp.pl?gene=RBM4B
MIR133A1	MicroRNA 133a-1	RNA Gene	17	GC18M024066	0.40057	https://www.genecards.org/cgi-bin/carddisp.pl?gene=MIR133A1
MTOR	Mechanistic Target Of Rapamycin Kinase	Protein Coding	48	GC01M011106	0.357654	https://www.genecards.org/cgi-bin/carddisp.pl?gene=MTOR
CDH2	Cadherin 2	Protein Coding	47	GC18M027950	0.357654	https://www.genecards.org/cgi-bin/carddisp.pl?gene=CDH2
ALPL	Alkaline Phosphatase, Biomineralization Associated	Protein Coding	46	GC01P021508	0.357654	https://www.genecards.org/cgi-bin/carddisp.pl?gene=ALPL
TOP2A	DNA Topoisomerase II Alpha	Protein Coding	46	GC17M040388	0.357654	https://www.genecards.org/cgi-bin/carddisp.pl?gene=TOP2A
CA12	Carbonic Anhydrase 12	Protein Coding	44	GC15M063321	0.357654	https://www.genecards.org/cgi-bin/carddisp.pl?gene=CA12
CXCR2	C-X-C Motif Chemokine Receptor 2	Protein Coding	44	GC02P218125	0.357654	https://www.genecards.org/cgi-bin/carddisp.pl?gene=CXCR2
RXRA	Retinoid X Receptor Alpha	Protein Coding	44	GC09P134317	0.357654	https://www.genecards.org/cgi-bin/carddisp.pl?gene=RXRA
SLC5A1	Solute Carrier Family 5 Member 1	Protein Coding	44	GC22P032043	0.357654	https://www.genecards.org/cgi-bin/carddisp.pl?gene=SLC5A1
ALDH7A1	Aldehyde Dehydrogenase 7 Family Member A1	Protein Coding	43	GC05M126541	0.357654	https://www.genecards.org/cgi-bin/carddisp.pl?gene=ALDH7A1
CD40	CD40 Molecule	Protein Coding	43	GC20P046118	0.357654	https://www.genecards.org/cgi-bin/carddisp.pl?gene=CD40
CES1	Carboxylesterase 1	Protein Coding	43	GC16M055836	0.357654	https://www.genecards.org/cgi-bin/carddisp.pl?gene=CES1
CTSH	Cathepsin H	Protein Coding	43	GC15M081635	0.357654	https://www.genecards.org/cgi-bin/carddisp.pl?gene=CTSH
FAAH	Fatty Acid Amide Hydrolase	Protein Coding	43	GC01P046394	0.357654	https://www.genecards.org/cgi-bin/carddisp.pl?gene=FAAH
LIPE	Lipase E, Hormone Sensitive Type	Protein Coding	43	GC19M042401	0.357654	https://www.genecards.org/cgi-bin/carddisp.pl?gene=LIPE
PAK4	P21 (RAC1) Activated Kinase 4	Protein Coding	43	GC19P039125	0.357654	https://www.genecards.org/cgi-bin/carddisp.pl?gene=PAK4
SLC16A1	Solute Carrier Family 16 Member 1	Protein Coding	43	GC01M112967	0.357654	https://www.genecards.org/cgi-bin/carddisp.pl?gene=SLC16A1
SLC22A5	Solute Carrier Family 22 Member 5	Protein Coding	43	GC05P132369	0.357654	https://www.genecards.org/cgi-bin/carddisp.pl?gene=SLC22A5
VKORC1	Vitamin K Epoxide Reductase Complex Subunit 1	Protein Coding	43	GC16M036578	0.357654	https://www.genecards.org/cgi-bin/carddisp.pl?gene=VKORC1
ABCC4	ATP Binding Cassette Subfamily C Member 4	Protein Coding	42	GC13M095019	0.357654	https://www.genecards.org/cgi-bin/carddisp.pl?gene=ABCC4
ACP5	Acid Phosphatase 5, Tartrate Resistant	Protein Coding	42	GC19M011574	0.357654	https://www.genecards.org/cgi-bin/carddisp.pl?gene=ACP5
AMACR	Alpha-Methylacyl-CoA Racemase	Protein Coding	42	GC05M033986	0.357654	https://www.genecards.org/cgi-bin/carddisp.pl?gene=AMACR
CA4	Carbonic Anhydrase 4	Protein Coding	42	GC17P060149	0.357654	https://www.genecards.org/cgi-bin/carddisp.pl?gene=CA4
ETFDH	Electron Transfer Flavoprotein Dehydrogenase	Protein Coding	42	GC04P158672	0.357654	https://www.genecards.org/cgi-bin/carddisp.pl?gene=ETFDH
GP1BA	Glycoprotein Ib Platelet Subunit Alpha	Protein Coding	42	GC17P004932	0.357654	https://www.genecards.org/cgi-bin/carddisp.pl?gene=GP1BA
KYNU	Kynureninase	Protein Coding	42	GC02P142877	0.357654	https://www.genecards.org/cgi-bin/carddisp.pl?gene=KYNU
NMNAT1	Nicotinamide Nucleotide Adenylyltransferase 1	Protein Coding	42	GC01P009944	0.357654	https://www.genecards.org/cgi-bin/carddisp.pl?gene=NMNAT1
PNP	Purine Nucleoside Phosphorylase	Protein Coding	42	GC14P020468	0.357654	https://www.genecards.org/cgi-bin/carddisp.pl?gene=PNP
PTGER4	Prostaglandin E Receptor 4	Protein Coding	42	GC05P040679	0.357654	https://www.genecards.org/cgi-bin/carddisp.pl?gene=PTGER4
RXRB	Retinoid X Receptor Beta	Protein Coding	42	GC06M033193	0.357654	https://www.genecards.org/cgi-bin/carddisp.pl?gene=RXRB
SLC25A1	Solute Carrier Family 25 Member 1	Protein Coding	42	GC22M019311	0.357654	https://www.genecards.org/cgi-bin/carddisp.pl?gene=SLC25A1
SUCLA2	Succinate-CoA Ligase ADP-Forming Subunit Beta	Protein Coding	42	GC13M047745	0.357654	https://www.genecards.org/cgi-bin/carddisp.pl?gene=SUCLA2
TNFRSF1B	TNF Receptor Superfamily Member 1B	Protein Coding	42	GC01P012169	0.357654	https://www.genecards.org/cgi-bin/carddisp.pl?gene=TNFRSF1B
TRPA1	Transient Receptor Potential Cation Channel Subfamily A Member 1	Protein Coding	42	GC08M072019	0.357654	https://www.genecards.org/cgi-bin/carddisp.pl?gene=TRPA1
AKR1C2	Aldo-Keto Reductase Family 1 Member C2	Protein Coding	41	GC10M004987	0.357654	https://www.genecards.org/cgi-bin/carddisp.pl?gene=AKR1C2
CA9	Carbonic Anhydrase 9	Protein Coding	41	GC09P035673	0.357654	https://www.genecards.org/cgi-bin/carddisp.pl?gene=CA9
CYC1	Cytochrome C1	Protein Coding	41	GC08P144095	0.357654	https://www.genecards.org/cgi-bin/carddisp.pl?gene=CYC1
FGF23	Fibroblast Growth Factor 23	Protein Coding	41	GC12M004368	0.357654	https://www.genecards.org/cgi-bin/carddisp.pl?gene=FGF23
SUCLG1	Succinate-CoA Ligase GDP/ADP-Forming Subunit Alpha	Protein Coding	41	GC02M084423	0.357654	https://www.genecards.org/cgi-bin/carddisp.pl?gene=SUCLG1
UQCRFS1	Ubiquinol-Cytochrome C Reductase, Rieske Iron-Sulfur Polypeptide 1	Protein Coding	41	GC19M029205	0.357654	https://www.genecards.org/cgi-bin/carddisp.pl?gene=UQCRFS1
VHL	Von Hippel-Lindau Tumor Suppressor	Protein Coding	41	GC03P012251	0.357654	https://www.genecards.org/cgi-bin/carddisp.pl?gene=VHL
ALDH1A3	Aldehyde Dehydrogenase 1 Family Member A3	Protein Coding	40	GC15P100877	0.357654	https://www.genecards.org/cgi-bin/carddisp.pl?gene=ALDH1A3
ALDH1B1	Aldehyde Dehydrogenase 1 Family Member B1	Protein Coding	40	GC09P038392	0.357654	https://www.genecards.org/cgi-bin/carddisp.pl?gene=ALDH1B1
ALDH3A2	Aldehyde Dehydrogenase 3 Family Member A2	Protein Coding	40	GC17P019648	0.357654	https://www.genecards.org/cgi-bin/carddisp.pl?gene=ALDH3A2
ALOX12	Arachidonate 12-Lipoxygenase, 12S Type	Protein Coding	40	GC17P006995	0.357654	https://www.genecards.org/cgi-bin/carddisp.pl?gene=ALOX12
CANT1	Calcium Activated Nucleotidase 1	Protein Coding	40	GC17M078992	0.357654	https://www.genecards.org/cgi-bin/carddisp.pl?gene=CANT1
CBFB	Core-Binding Factor Subunit Beta	Protein Coding	40	GC16P067063	0.357654	https://www.genecards.org/cgi-bin/carddisp.pl?gene=CBFB
CXCR1	C-X-C Motif Chemokine Receptor 1	Protein Coding	40	GC02M218162	0.357654	https://www.genecards.org/cgi-bin/carddisp.pl?gene=CXCR1
CYSLTR1	Cysteinyl Leukotriene Receptor 1	Protein Coding	40	GC0XM078271	0.357654	https://www.genecards.org/cgi-bin/carddisp.pl?gene=CYSLTR1
FABP4	Fatty Acid Binding Protein 4	Protein Coding	40	GC08M081478	0.357654	https://www.genecards.org/cgi-bin/carddisp.pl?gene=FABP4
HSD17B10	Hydroxysteroid 17-Beta Dehydrogenase 10	Protein Coding	40	GC0XM053431	0.357654	https://www.genecards.org/cgi-bin/carddisp.pl?gene=HSD17B10
IFNB1	Interferon Beta 1	Protein Coding	40	GC09M021077	0.357654	https://www.genecards.org/cgi-bin/carddisp.pl?gene=IFNB1
LTA4H	Leukotriene A4 Hydrolase	Protein Coding	40	GC12M096000	0.357654	https://www.genecards.org/cgi-bin/carddisp.pl?gene=LTA4H
THBD	Thrombomodulin	Protein Coding	40	GC20M023026	0.357654	https://www.genecards.org/cgi-bin/carddisp.pl?gene=THBD
TIMP3	TIMP Metallopeptidase Inhibitor 3	Protein Coding	40	GC22P035094	0.357654	https://www.genecards.org/cgi-bin/carddisp.pl?gene=TIMP3
ASIC1	Acid Sensing Ion Channel Subunit 1	Protein Coding	39	GC12P050057	0.357654	https://www.genecards.org/cgi-bin/carddisp.pl?gene=ASIC1
CA14	Carbonic Anhydrase 14	Protein Coding	39	GC01P150258	0.357654	https://www.genecards.org/cgi-bin/carddisp.pl?gene=CA14
CPD	Carboxypeptidase D	Protein Coding	39	GC17P030378	0.357654	https://www.genecards.org/cgi-bin/carddisp.pl?gene=CPD
CXCL12	C-X-C Motif Chemokine Ligand 12	Protein Coding	39	GC10M044294	0.357654	https://www.genecards.org/cgi-bin/carddisp.pl?gene=CXCL12
CYB5A	Cytochrome B5 Type A	Protein Coding	39	GC18M074250	0.357654	https://www.genecards.org/cgi-bin/carddisp.pl?gene=CYB5A
DGAT2	Diacylglycerol O-Acyltransferase 2	Protein Coding	39	GC11P075759	0.357654	https://www.genecards.org/cgi-bin/carddisp.pl?gene=DGAT2
GPLD1	Glycosylphosphatidylinositol Specific Phospholipase D1	Protein Coding	39	GC06M024484	0.357654	https://www.genecards.org/cgi-bin/carddisp.pl?gene=GPLD1
MTTP	Microsomal Triglyceride Transfer Protein	Protein Coding	39	GC04P099563	0.357654	https://www.genecards.org/cgi-bin/carddisp.pl?gene=MTTP
NNMT	Nicotinamide N-Methyltransferase	Protein Coding	39	GC11P114257	0.357654	https://www.genecards.org/cgi-bin/carddisp.pl?gene=NNMT
PTGER1	Prostaglandin E Receptor 1	Protein Coding	39	GC19M014474	0.357654	https://www.genecards.org/cgi-bin/carddisp.pl?gene=PTGER1
RXRG	Retinoid X Receptor Gamma	Protein Coding	39	GC01M165401	0.357654	https://www.genecards.org/cgi-bin/carddisp.pl?gene=RXRG
SULT2A1	Sulfotransferase Family 2A Member 1	Protein Coding	39	GC19M047870	0.357654	https://www.genecards.org/cgi-bin/carddisp.pl?gene=SULT2A1
TIMP2	TIMP Metallopeptidase Inhibitor 2	Protein Coding	39	GC17M078852	0.357654	https://www.genecards.org/cgi-bin/carddisp.pl?gene=TIMP2
ATXN2	Ataxin 2	Protein Coding	38	GC12M111443	0.357654	https://www.genecards.org/cgi-bin/carddisp.pl?gene=ATXN2
FABP2	Fatty Acid Binding Protein 2	Protein Coding	38	GC04M119317	0.357654	https://www.genecards.org/cgi-bin/carddisp.pl?gene=FABP2
IGFBP4	Insulin Like Growth Factor Binding Protein 4	Protein Coding	38	GC17P040443	0.357654	https://www.genecards.org/cgi-bin/carddisp.pl?gene=IGFBP4
KDM4A	Lysine Demethylase 4A	Protein Coding	38	GC01P043650	0.357654	https://www.genecards.org/cgi-bin/carddisp.pl?gene=KDM4A
LCT	Lactase	Protein Coding	38	GC02M135787	0.357654	https://www.genecards.org/cgi-bin/carddisp.pl?gene=LCT
PROCR	Protein C Receptor	Protein Coding	38	GC20P035357	0.357654	https://www.genecards.org/cgi-bin/carddisp.pl?gene=PROCR
SULT1A1	Sulfotransferase Family 1A Member 1	Protein Coding	38	GC16M036286	0.357654	https://www.genecards.org/cgi-bin/carddisp.pl?gene=SULT1A1
SULT1A2	Sulfotransferase Family 1A Member 2	Protein Coding	38	GC16M028591	0.357654	https://www.genecards.org/cgi-bin/carddisp.pl?gene=SULT1A2
UGT2B17	UDP Glucuronosyltransferase Family 2 Member B17	Protein Coding	38	GC04M068537	0.357654	https://www.genecards.org/cgi-bin/carddisp.pl?gene=UGT2B17
PITRM1	Pitrilysin Metallopeptidase 1	Protein Coding	37	GC10M003138	0.357654	https://www.genecards.org/cgi-bin/carddisp.pl?gene=PITRM1
PPIG	Peptidylprolyl Isomerase G	Protein Coding	37	GC02P169584	0.357654	https://www.genecards.org/cgi-bin/carddisp.pl?gene=PPIG
SLCO1A2	Solute Carrier Organic Anion Transporter Family Member 1A2	Protein Coding	37	GC12M021264	0.357654	https://www.genecards.org/cgi-bin/carddisp.pl?gene=SLCO1A2
SUCLG2	Succinate-CoA Ligase GDP-Forming Subunit Beta	Protein Coding	37	GC03M067358	0.357654	https://www.genecards.org/cgi-bin/carddisp.pl?gene=SUCLG2
AMY2B	Amylase Alpha 2B	Protein Coding	36	GC01P103554	0.357654	https://www.genecards.org/cgi-bin/carddisp.pl?gene=AMY2B
BAZ2B	Bromodomain Adjacent To Zinc Finger Domain 2B	Protein Coding	36	GC02M159318	0.357654	https://www.genecards.org/cgi-bin/carddisp.pl?gene=BAZ2B
CCL4	C-C Motif Chemokine Ligand 4	Protein Coding	36	GC17P036103	0.357654	https://www.genecards.org/cgi-bin/carddisp.pl?gene=CCL4
COQ2	Coenzyme Q2, Polyprenyltransferase	Protein Coding	36	GC04M083261	0.357654	https://www.genecards.org/cgi-bin/carddisp.pl?gene=COQ2
QPRT	Quinolinate Phosphoribosyltransferase	Protein Coding	36	GC16P040183	0.357654	https://www.genecards.org/cgi-bin/carddisp.pl?gene=QPRT
RBM8A	RNA Binding Motif Protein 8A	Protein Coding	36	GC01M145921	0.357654	https://www.genecards.org/cgi-bin/carddisp.pl?gene=RBM8A
SULT1B1	Sulfotransferase Family 1B Member 1	Protein Coding	36	GC04M069721	0.357654	https://www.genecards.org/cgi-bin/carddisp.pl?gene=SULT1B1
ACP6	Acid Phosphatase 6, Lysophosphatidic	Protein Coding	35	GC01M147630	0.357654	https://www.genecards.org/cgi-bin/carddisp.pl?gene=ACP6
ACSM1	Acyl-CoA Synthetase Medium Chain Family Member 1	Protein Coding	35	GC16M020634	0.357654	https://www.genecards.org/cgi-bin/carddisp.pl?gene=ACSM1
RGN	Regucalcin	Protein Coding	35	GC0XP047486	0.357654	https://www.genecards.org/cgi-bin/carddisp.pl?gene=RGN
TIMP4	TIMP Metallopeptidase Inhibitor 4	Protein Coding	35	GC03M012153	0.357654	https://www.genecards.org/cgi-bin/carddisp.pl?gene=TIMP4
ACP3	Acid Phosphatase 3	Protein Coding	34	GC03P133888	0.357654	https://www.genecards.org/cgi-bin/carddisp.pl?gene=ACP3
ACSM3	Acyl-CoA Synthetase Medium Chain Family Member 3	Protein Coding	34	GC16P020610	0.357654	https://www.genecards.org/cgi-bin/carddisp.pl?gene=ACSM3
ACSM5	Acyl-CoA Synthetase Medium Chain Family Member 5	Protein Coding	34	GC16P020410	0.357654	https://www.genecards.org/cgi-bin/carddisp.pl?gene=ACSM5
NAPRT	Nicotinate Phosphoribosyltransferase	Protein Coding	34	GC08M143574	0.357654	https://www.genecards.org/cgi-bin/carddisp.pl?gene=NAPRT
KYAT1	Kynurenine Aminotransferase 1	Protein Coding	33	GC09M128833	0.357654	https://www.genecards.org/cgi-bin/carddisp.pl?gene=KYAT1
TRHDE	Thyrotropin Releasing Hormone Degrading Enzyme	Protein Coding	33	GC12P072087	0.357654	https://www.genecards.org/cgi-bin/carddisp.pl?gene=TRHDE
ACSM2A	Acyl-CoA Synthetase Medium Chain Family Member 2A	Protein Coding	32	GC16P020463	0.357654	https://www.genecards.org/cgi-bin/carddisp.pl?gene=ACSM2A
ALPG	Alkaline Phosphatase, Germ Cell	Protein Coding	32	GC02P232407	0.357654	https://www.genecards.org/cgi-bin/carddisp.pl?gene=ALPG
CGB5	Chorionic Gonadotropin Subunit Beta 5	Protein Coding	32	GC19P049043	0.357654	https://www.genecards.org/cgi-bin/carddisp.pl?gene=CGB5
ERAS	ES Cell Expressed Ras	Protein Coding	32	GC0XP050520	0.357654	https://www.genecards.org/cgi-bin/carddisp.pl?gene=ERAS
ACSM2B	Acyl-CoA Synthetase Medium Chain Family Member 2B	Protein Coding	31	GC16M020547	0.357654	https://www.genecards.org/cgi-bin/carddisp.pl?gene=ACSM2B
ACSM4	Acyl-CoA Synthetase Medium Chain Family Member 4	Protein Coding	31	GC12P007304	0.357654	https://www.genecards.org/cgi-bin/carddisp.pl?gene=ACSM4
ATAD5	ATPase Family AAA Domain Containing 5	Protein Coding	30	GC17P052589	0.357654	https://www.genecards.org/cgi-bin/carddisp.pl?gene=ATAD5
IDNK	IDNK Gluconokinase	Protein Coding	30	GC09P083623	0.357654	https://www.genecards.org/cgi-bin/carddisp.pl?gene=IDNK
ZACN	Zinc Activated Ion Channel	Protein Coding	30	GC17P076071	0.357654	https://www.genecards.org/cgi-bin/carddisp.pl?gene=ZACN
ACP4	Acid Phosphatase 4	Protein Coding	29	GC19P064142	0.357654	https://www.genecards.org/cgi-bin/carddisp.pl?gene=ACP4
ACSM6	Acyl-CoA Synthetase Medium Chain Family Member 6	Protein Coding	26	GC10P095194	0.357654	https://www.genecards.org/cgi-bin/carddisp.pl?gene=ACSM6
UGT1A	UDP Glucuronosyltransferase Family 1 Member A Complex Locus	Uncategorized	11	GC02P233592	0.357654	https://www.genecards.org/cgi-bin/carddisp.pl?gene=UGT1A
ALK	ALK Receptor Tyrosine Kinase	Protein Coding	47	GC02M029190	0.352983	https://www.genecards.org/cgi-bin/carddisp.pl?gene=ALK
BTK	Bruton Tyrosine Kinase	Protein Coding	47	GC0XM101349	0.352983	https://www.genecards.org/cgi-bin/carddisp.pl?gene=BTK
HRAS	HRas Proto-Oncogene, GTPase	Protein Coding	47	GC11M002875	0.352983	https://www.genecards.org/cgi-bin/carddisp.pl?gene=HRAS
IKBKB	Inhibitor Of Nuclear Factor Kappa B Kinase Subunit Beta	Protein Coding	47	GC08P042271	0.352983	https://www.genecards.org/cgi-bin/carddisp.pl?gene=IKBKB
PSEN1	Presenilin 1	Protein Coding	47	GC14P073136	0.352983	https://www.genecards.org/cgi-bin/carddisp.pl?gene=PSEN1
DNMT1	DNA Methyltransferase 1	Protein Coding	46	GC19M010133	0.352983	https://www.genecards.org/cgi-bin/carddisp.pl?gene=DNMT1
PIK3R1	Phosphoinositide-3-Kinase Regulatory Subunit 1	Protein Coding	46	GC05P068215	0.352983	https://www.genecards.org/cgi-bin/carddisp.pl?gene=PIK3R1
TERT	Telomerase Reverse Transcriptase	Protein Coding	46	GC05M001253	0.352983	https://www.genecards.org/cgi-bin/carddisp.pl?gene=TERT
F10	Coagulation Factor X	Protein Coding	45	GC13P113122	0.352983	https://www.genecards.org/cgi-bin/carddisp.pl?gene=F10
FASN	Fatty Acid Synthase	Protein Coding	44	GC17M082078	0.352983	https://www.genecards.org/cgi-bin/carddisp.pl?gene=FASN
PSEN2	Presenilin 2	Protein Coding	44	GC01P226870	0.352983	https://www.genecards.org/cgi-bin/carddisp.pl?gene=PSEN2
BRCA2	BRCA2 DNA Repair Associated	Protein Coding	43	GC13P032315	0.352983	https://www.genecards.org/cgi-bin/carddisp.pl?gene=BRCA2
GUSB	Glucuronidase Beta	Protein Coding	43	GC07M065960	0.352983	https://www.genecards.org/cgi-bin/carddisp.pl?gene=GUSB
MAPK3	Mitogen-Activated Protein Kinase 3	Protein Coding	43	GC16M036472	0.352983	https://www.genecards.org/cgi-bin/carddisp.pl?gene=MAPK3
TYMS	Thymidylate Synthetase	Protein Coding	43	GC18P000657	0.352983	https://www.genecards.org/cgi-bin/carddisp.pl?gene=TYMS
SORL1	Sortilin Related Receptor 1	Protein Coding	42	GC11P121452	0.352983	https://www.genecards.org/cgi-bin/carddisp.pl?gene=SORL1
TBX5	T-Box Transcription Factor 5	Protein Coding	42	GC12M114353	0.352983	https://www.genecards.org/cgi-bin/carddisp.pl?gene=TBX5
OGDH	Oxoglutarate Dehydrogenase	Protein Coding	41	GC07P044606	0.352983	https://www.genecards.org/cgi-bin/carddisp.pl?gene=OGDH
SELP	Selectin P	Protein Coding	41	GC01M169558	0.352983	https://www.genecards.org/cgi-bin/carddisp.pl?gene=SELP
CCR3	C-C Motif Chemokine Receptor 3	Protein Coding	40	GC03P046404	0.352983	https://www.genecards.org/cgi-bin/carddisp.pl?gene=CCR3
IL13	Interleukin 13	Protein Coding	40	GC05P132656	0.352983	https://www.genecards.org/cgi-bin/carddisp.pl?gene=IL13
NAGA	Alpha-N-Acetylgalactosaminidase	Protein Coding	40	GC22M042058	0.352983	https://www.genecards.org/cgi-bin/carddisp.pl?gene=NAGA
TK1	Thymidine Kinase 1	Protein Coding	40	GC17M078175	0.352983	https://www.genecards.org/cgi-bin/carddisp.pl?gene=TK1
AASS	Aminoadipate-Semialdehyde Synthase	Protein Coding	39	GC07M122073	0.352983	https://www.genecards.org/cgi-bin/carddisp.pl?gene=AASS
ADAM8	ADAM Metallopeptidase Domain 8	Protein Coding	39	GC10M133262	0.352983	https://www.genecards.org/cgi-bin/carddisp.pl?gene=ADAM8
BCL2L11	BCL2 Like 11	Protein Coding	39	GC02P111119	0.352983	https://www.genecards.org/cgi-bin/carddisp.pl?gene=BCL2L11
IL7	Interleukin 7	Protein Coding	39	GC08M078689	0.352983	https://www.genecards.org/cgi-bin/carddisp.pl?gene=IL7
KRIT1	KRIT1 Ankyrin Repeat Containing	Protein Coding	39	GC07M092198	0.352983	https://www.genecards.org/cgi-bin/carddisp.pl?gene=KRIT1
M6PR	Mannose-6-Phosphate Receptor, Cation Dependent	Protein Coding	39	GC12M009012	0.352983	https://www.genecards.org/cgi-bin/carddisp.pl?gene=M6PR
MDK	Midkine	Protein Coding	39	GC11P046380	0.352983	https://www.genecards.org/cgi-bin/carddisp.pl?gene=MDK
MGAM	Maltase-Glucoamylase	Protein Coding	39	GC07P148143	0.352983	https://www.genecards.org/cgi-bin/carddisp.pl?gene=MGAM
SELL	Selectin L	Protein Coding	39	GC01M169690	0.352983	https://www.genecards.org/cgi-bin/carddisp.pl?gene=SELL
SFTPD	Surfactant Protein D	Protein Coding	39	GC10M079937	0.352983	https://www.genecards.org/cgi-bin/carddisp.pl?gene=SFTPD
XRCC1	X-Ray Repair Cross Complementing 1	Protein Coding	39	GC19M043543	0.352983	https://www.genecards.org/cgi-bin/carddisp.pl?gene=XRCC1
GNAZ	G Protein Subunit Alpha Z	Protein Coding	38	GC22P023070	0.352983	https://www.genecards.org/cgi-bin/carddisp.pl?gene=GNAZ
TIMM8A	Translocase Of Inner Mitochondrial Membrane 8A	Protein Coding	38	GC0XM101345	0.352983	https://www.genecards.org/cgi-bin/carddisp.pl?gene=TIMM8A
DNTT	DNA Nucleotidylexotransferase	Protein Coding	37	GC10P096304	0.352983	https://www.genecards.org/cgi-bin/carddisp.pl?gene=DNTT
GPX7	Glutathione Peroxidase 7	Protein Coding	37	GC01P052602	0.352983	https://www.genecards.org/cgi-bin/carddisp.pl?gene=GPX7
MSMB	Microseminoprotein Beta	Protein Coding	37	GC10M046033	0.352983	https://www.genecards.org/cgi-bin/carddisp.pl?gene=MSMB
PIGF	Phosphatidylinositol Glycan Anchor Biosynthesis Class F	Protein Coding	37	GC02M046580	0.352983	https://www.genecards.org/cgi-bin/carddisp.pl?gene=PIGF
CNTF	Ciliary Neurotrophic Factor	Protein Coding	36	GC11P058622	0.352983	https://www.genecards.org/cgi-bin/carddisp.pl?gene=CNTF
LCN1	Lipocalin 1	Protein Coding	36	GC09P135521	0.352983	https://www.genecards.org/cgi-bin/carddisp.pl?gene=LCN1
LPXN	Leupaxin	Protein Coding	36	GC11M086973	0.352983	https://www.genecards.org/cgi-bin/carddisp.pl?gene=LPXN
PAEP	Progestagen Associated Endometrial Protein	Protein Coding	36	GC09P135561	0.352983	https://www.genecards.org/cgi-bin/carddisp.pl?gene=PAEP
SHOX2	Short Stature Homeobox 2	Protein Coding	36	GC03M158095	0.352983	https://www.genecards.org/cgi-bin/carddisp.pl?gene=SHOX2
SLC30A1	Solute Carrier Family 30 Member 1	Protein Coding	36	GC01M211571	0.352983	https://www.genecards.org/cgi-bin/carddisp.pl?gene=SLC30A1
TMSB4X	Thymosin Beta 4 X-Linked	Protein Coding	36	GC0XP012975	0.352983	https://www.genecards.org/cgi-bin/carddisp.pl?gene=TMSB4X
HSPB2	Heat Shock Protein Family B (Small) Member 2	Protein Coding	35	GC11P111913	0.352983	https://www.genecards.org/cgi-bin/carddisp.pl?gene=HSPB2
NKX2-3	NK2 Homeobox 3	Protein Coding	35	GC10P099532	0.352983	https://www.genecards.org/cgi-bin/carddisp.pl?gene=NKX2-3
RNLS	Renalase, FAD Dependent Amine Oxidase	Protein Coding	35	GC10M088180	0.352983	https://www.genecards.org/cgi-bin/carddisp.pl?gene=RNLS
SCARF1	Scavenger Receptor Class F Member 1	Protein Coding	35	GC17M002853	0.352983	https://www.genecards.org/cgi-bin/carddisp.pl?gene=SCARF1
SHANK3	SH3 And Multiple Ankyrin Repeat Domains 3	Protein Coding	35	GC22P050674	0.352983	https://www.genecards.org/cgi-bin/carddisp.pl?gene=SHANK3
VPS29	VPS29 Retromer Complex Component	Protein Coding	35	GC12M110491	0.352983	https://www.genecards.org/cgi-bin/carddisp.pl?gene=VPS29
GPX5	Glutathione Peroxidase 5	Protein Coding	34	GC06P028525	0.352983	https://www.genecards.org/cgi-bin/carddisp.pl?gene=GPX5
HSPA14	Heat Shock Protein Family A (Hsp70) Member 14	Protein Coding	34	GC10P014847	0.352983	https://www.genecards.org/cgi-bin/carddisp.pl?gene=HSPA14
NGB	Neuroglobin	Protein Coding	34	GC14M077265	0.352983	https://www.genecards.org/cgi-bin/carddisp.pl?gene=NGB
PENK	Proenkephalin	Protein Coding	34	GC08M056436	0.352983	https://www.genecards.org/cgi-bin/carddisp.pl?gene=PENK
AVEN	Apoptosis And Caspase Activation Inhibitor	Protein Coding	33	GC15M033861	0.352983	https://www.genecards.org/cgi-bin/carddisp.pl?gene=AVEN
SLC39A2	Solute Carrier Family 39 Member 2	Protein Coding	33	GC14P031554	0.352983	https://www.genecards.org/cgi-bin/carddisp.pl?gene=SLC39A2
GPX6	Glutathione Peroxidase 6	Protein Coding	32	GC06M028503	0.352983	https://www.genecards.org/cgi-bin/carddisp.pl?gene=GPX6
REXO2	RNA Exonuclease 2	Protein Coding	32	GC11P114439	0.352983	https://www.genecards.org/cgi-bin/carddisp.pl?gene=REXO2
TIMM13	Translocase Of Inner Mitochondrial Membrane 13	Protein Coding	32	GC19M002425	0.352983	https://www.genecards.org/cgi-bin/carddisp.pl?gene=TIMM13
GTF3A	General Transcription Factor IIIA	Protein Coding	31	GC13P027427	0.352983	https://www.genecards.org/cgi-bin/carddisp.pl?gene=GTF3A
LRRC17	Leucine Rich Repeat Containing 17	Protein Coding	30	GC07P102917	0.352983	https://www.genecards.org/cgi-bin/carddisp.pl?gene=LRRC17
MIR98	MicroRNA 98	RNA Gene	18	GC0XM053631	0.352983	https://www.genecards.org/cgi-bin/carddisp.pl?gene=MIR98
LINC01194	Long Intergenic Non-Protein Coding RNA 1194	RNA Gene	16	GC05P012578	0.352983	https://www.genecards.org/cgi-bin/carddisp.pl?gene=LINC01194
PEPC	Peptidase C	Protein Coding	6	GC01U990121	0.352983	https://www.genecards.org/cgi-bin/carddisp.pl?gene=PEPC
RELA	RELA Proto-Oncogene, NF-KB Subunit	Protein Coding	46	GC11M065653	0.34466	https://www.genecards.org/cgi-bin/carddisp.pl?gene=RELA
NTRK3	Neurotrophic Receptor Tyrosine Kinase 3	Protein Coding	47	GC15M087859	0.336719	https://www.genecards.org/cgi-bin/carddisp.pl?gene=NTRK3
DDC	Dopa Decarboxylase	Protein Coding	46	GC07M050458	0.336719	https://www.genecards.org/cgi-bin/carddisp.pl?gene=DDC
NT5E	5'-Nucleotidase Ecto	Protein Coding	46	GC06P085449	0.336719	https://www.genecards.org/cgi-bin/carddisp.pl?gene=NT5E
INPPL1	Inositol Polyphosphate Phosphatase Like 1	Protein Coding	44	GC11P072223	0.336719	https://www.genecards.org/cgi-bin/carddisp.pl?gene=INPPL1
GCGR	Glucagon Receptor	Protein Coding	42	GC17P081804	0.336719	https://www.genecards.org/cgi-bin/carddisp.pl?gene=GCGR
HRH2	Histamine Receptor H2	Protein Coding	42	GC05P175659	0.336719	https://www.genecards.org/cgi-bin/carddisp.pl?gene=HRH2
ATF2	Activating Transcription Factor 2	Protein Coding	41	GC02M175072	0.336719	https://www.genecards.org/cgi-bin/carddisp.pl?gene=ATF2
MYO5B	Myosin VB	Protein Coding	40	GC18M049822	0.336719	https://www.genecards.org/cgi-bin/carddisp.pl?gene=MYO5B
PTPN3	Protein Tyrosine Phosphatase Non-Receptor Type 3	Protein Coding	40	GC09M109375	0.336719	https://www.genecards.org/cgi-bin/carddisp.pl?gene=PTPN3
RNASET2	Ribonuclease T2	Protein Coding	40	GC06M166924	0.336719	https://www.genecards.org/cgi-bin/carddisp.pl?gene=RNASET2
VIP	Vasoactive Intestinal Peptide	Protein Coding	40	GC06P152750	0.336719	https://www.genecards.org/cgi-bin/carddisp.pl?gene=VIP
PLA2G10	Phospholipase A2 Group X	Protein Coding	39	GC16M014672	0.336719	https://www.genecards.org/cgi-bin/carddisp.pl?gene=PLA2G10
CX3CL1	C-X3-C Motif Chemokine Ligand 1	Protein Coding	38	GC16P057372	0.336719	https://www.genecards.org/cgi-bin/carddisp.pl?gene=CX3CL1
STAB1	Stabilin 1	Protein Coding	38	GC03P052495	0.336719	https://www.genecards.org/cgi-bin/carddisp.pl?gene=STAB1
KLK7	Kallikrein Related Peptidase 7	Protein Coding	37	GC19M064219	0.336719	https://www.genecards.org/cgi-bin/carddisp.pl?gene=KLK7
CLEC4M	C-Type Lectin Domain Family 4 Member M	Protein Coding	36	GC19P007763	0.336719	https://www.genecards.org/cgi-bin/carddisp.pl?gene=CLEC4M
CXCL9	C-X-C Motif Chemokine Ligand 9	Protein Coding	36	GC04M076001	0.336719	https://www.genecards.org/cgi-bin/carddisp.pl?gene=CXCL9
OAZ1	Ornithine Decarboxylase Antizyme 1	Protein Coding	35	GC19P002269	0.336719	https://www.genecards.org/cgi-bin/carddisp.pl?gene=OAZ1
NCBP2	Nuclear Cap Binding Protein Subunit 2	Protein Coding	33	GC03M196935	0.336719	https://www.genecards.org/cgi-bin/carddisp.pl?gene=NCBP2
SIGLEC9	Sialic Acid Binding Ig Like Lectin 9	Protein Coding	33	GC19P051124	0.336719	https://www.genecards.org/cgi-bin/carddisp.pl?gene=SIGLEC9
MPLKIP	M-Phase Specific PLK1 Interacting Protein	Protein Coding	32	GC07M040126	0.336719	https://www.genecards.org/cgi-bin/carddisp.pl?gene=MPLKIP
SLC1A3	Solute Carrier Family 1 Member 3	Protein Coding	44	GC05P036643	0.303962	https://www.genecards.org/cgi-bin/carddisp.pl?gene=SLC1A3
DRD2	Dopamine Receptor D2	Protein Coding	45	GC11M113409	0.281414	https://www.genecards.org/cgi-bin/carddisp.pl?gene=DRD2
FMO3	Flavin Containing Dimethylaniline Monoxygenase 3	Protein Coding	42	GC01P171090	0.281414	https://www.genecards.org/cgi-bin/carddisp.pl?gene=FMO3
DCTN1	Dynactin Subunit 1	Protein Coding	41	GC02M074361	0.256895	https://www.genecards.org/cgi-bin/carddisp.pl?gene=DCTN1
SCGB1A1	Secretoglobin Family 1A Member 1	Protein Coding	36	GC11P062405	0.256895	https://www.genecards.org/cgi-bin/carddisp.pl?gene=SCGB1A1
RAF1	Raf-1 Proto-Oncogene, Serine/Threonine Kinase	Protein Coding	48	GC03M012583	0.238096	https://www.genecards.org/cgi-bin/carddisp.pl?gene=RAF1
ABL1	ABL Proto-Oncogene 1, Non-Receptor Tyrosine Kinase	Protein Coding	47	GC09P130713	0.238096	https://www.genecards.org/cgi-bin/carddisp.pl?gene=ABL1
JAK2	Janus Kinase 2	Protein Coding	47	GC09P004985	0.238096	https://www.genecards.org/cgi-bin/carddisp.pl?gene=JAK2
STAT1	Signal Transducer And Activator Of Transcription 1	Protein Coding	47	GC02M190908	0.238096	https://www.genecards.org/cgi-bin/carddisp.pl?gene=STAT1
BCHE	Butyrylcholinesterase	Protein Coding	46	GC03M165772	0.238096	https://www.genecards.org/cgi-bin/carddisp.pl?gene=BCHE
CDC42	Cell Division Cycle 42	Protein Coding	46	GC01P022292	0.238096	https://www.genecards.org/cgi-bin/carddisp.pl?gene=CDC42
CXCR4	C-X-C Motif Chemokine Receptor 4	Protein Coding	46	GC02M136114	0.238096	https://www.genecards.org/cgi-bin/carddisp.pl?gene=CXCR4
EPHB2	EPH Receptor B2	Protein Coding	46	GC01P022710	0.238096	https://www.genecards.org/cgi-bin/carddisp.pl?gene=EPHB2
FOS	Fos Proto-Oncogene, AP-1 Transcription Factor Subunit	Protein Coding	46	GC14P075278	0.238096	https://www.genecards.org/cgi-bin/carddisp.pl?gene=FOS
MYC	MYC Proto-Oncogene, BHLH Transcription Factor	Protein Coding	46	GC08P127735	0.238096	https://www.genecards.org/cgi-bin/carddisp.pl?gene=MYC
AGTR1	Angiotensin II Receptor Type 1	Protein Coding	45	GC03P148697	0.238096	https://www.genecards.org/cgi-bin/carddisp.pl?gene=AGTR1
F12	Coagulation Factor XII	Protein Coding	45	GC05M177402	0.238096	https://www.genecards.org/cgi-bin/carddisp.pl?gene=F12
GJA1	Gap Junction Protein Alpha 1	Protein Coding	45	GC06P121436	0.238096	https://www.genecards.org/cgi-bin/carddisp.pl?gene=GJA1
ITGB1	Integrin Subunit Beta 1	Protein Coding	45	GC10M032993	0.238096	https://www.genecards.org/cgi-bin/carddisp.pl?gene=ITGB1
PTPN1	Protein Tyrosine Phosphatase Non-Receptor Type 1	Protein Coding	45	GC20P050510	0.238096	https://www.genecards.org/cgi-bin/carddisp.pl?gene=PTPN1
SMAD4	SMAD Family Member 4	Protein Coding	45	GC18P051028	0.238096	https://www.genecards.org/cgi-bin/carddisp.pl?gene=SMAD4
GLS	Glutaminase	Protein Coding	44	GC02P190880	0.238096	https://www.genecards.org/cgi-bin/carddisp.pl?gene=GLS
PTCH1	Patched 1	Protein Coding	44	GC09M095442	0.238096	https://www.genecards.org/cgi-bin/carddisp.pl?gene=PTCH1
PTPN6	Protein Tyrosine Phosphatase Non-Receptor Type 6	Protein Coding	44	GC12P019853	0.238096	https://www.genecards.org/cgi-bin/carddisp.pl?gene=PTPN6
RAC1	Rac Family Small GTPase 1	Protein Coding	44	GC07P006377	0.238096	https://www.genecards.org/cgi-bin/carddisp.pl?gene=RAC1
CALCR	Calcitonin Receptor	Protein Coding	43	GC07M093424	0.238096	https://www.genecards.org/cgi-bin/carddisp.pl?gene=CALCR
FLNA	Filamin A	Protein Coding	43	GC0XM154348	0.238096	https://www.genecards.org/cgi-bin/carddisp.pl?gene=FLNA
ITGA4	Integrin Subunit Alpha 4	Protein Coding	43	GC02P181456	0.238096	https://www.genecards.org/cgi-bin/carddisp.pl?gene=ITGA4
MMP8	Matrix Metallopeptidase 8	Protein Coding	43	GC11M102617	0.238096	https://www.genecards.org/cgi-bin/carddisp.pl?gene=MMP8
POMC	Proopiomelanocortin	Protein Coding	43	GC02M025160	0.238096	https://www.genecards.org/cgi-bin/carddisp.pl?gene=POMC
PROS1	Protein S	Protein Coding	43	GC03M093873	0.238096	https://www.genecards.org/cgi-bin/carddisp.pl?gene=PROS1
SLC6A2	Solute Carrier Family 6 Member 2	Protein Coding	43	GC16P055656	0.238096	https://www.genecards.org/cgi-bin/carddisp.pl?gene=SLC6A2
ABCD1	ATP Binding Cassette Subfamily D Member 1	Protein Coding	42	GC0XP153724	0.238096	https://www.genecards.org/cgi-bin/carddisp.pl?gene=ABCD1
ADRB3	Adrenoceptor Beta 3	Protein Coding	42	GC08M037962	0.238096	https://www.genecards.org/cgi-bin/carddisp.pl?gene=ADRB3
AQP5	Aquaporin 5	Protein Coding	42	GC12P049961	0.238096	https://www.genecards.org/cgi-bin/carddisp.pl?gene=AQP5
DUSP1	Dual Specificity Phosphatase 1	Protein Coding	42	GC05M172768	0.238096	https://www.genecards.org/cgi-bin/carddisp.pl?gene=DUSP1
ENO2	Enolase 2	Protein Coding	42	GC12P006913	0.238096	https://www.genecards.org/cgi-bin/carddisp.pl?gene=ENO2
FCGR2A	Fc Gamma Receptor IIa	Protein Coding	42	GC01P161505	0.238096	https://www.genecards.org/cgi-bin/carddisp.pl?gene=FCGR2A
GABBR1	Gamma-Aminobutyric Acid Type B Receptor Subunit 1	Protein Coding	42	GC06M029555	0.238096	https://www.genecards.org/cgi-bin/carddisp.pl?gene=GABBR1
GLI1	GLI Family Zinc Finger 1	Protein Coding	42	GC12P057460	0.238096	https://www.genecards.org/cgi-bin/carddisp.pl?gene=GLI1
ITGAV	Integrin Subunit Alpha V	Protein Coding	42	GC02P186589	0.238096	https://www.genecards.org/cgi-bin/carddisp.pl?gene=ITGAV
LBR	Lamin B Receptor	Protein Coding	42	GC01M225401	0.238096	https://www.genecards.org/cgi-bin/carddisp.pl?gene=LBR
LMNB1	Lamin B1	Protein Coding	42	GC05P126776	0.238096	https://www.genecards.org/cgi-bin/carddisp.pl?gene=LMNB1
MCL1	MCL1 Apoptosis Regulator, BCL2 Family Member	Protein Coding	42	GC01M151623	0.238096	https://www.genecards.org/cgi-bin/carddisp.pl?gene=MCL1
MS4A1	Membrane Spanning 4-Domains A1	Protein Coding	42	GC11P060507	0.238096	https://www.genecards.org/cgi-bin/carddisp.pl?gene=MS4A1
PDP1	Pyruvate Dehydrogenase Phosphatase Catalytic Subunit 1	Protein Coding	42	GC08P093857	0.238096	https://www.genecards.org/cgi-bin/carddisp.pl?gene=PDP1
PRSS1	Serine Protease 1	Protein Coding	42	GC07P147973	0.238096	https://www.genecards.org/cgi-bin/carddisp.pl?gene=PRSS1
PTS	6-Pyruvoyltetrahydropterin Synthase	Protein Coding	42	GC11P112226	0.238096	https://www.genecards.org/cgi-bin/carddisp.pl?gene=PTS
TOP2B	DNA Topoisomerase II Beta	Protein Coding	42	GC03M025598	0.238096	https://www.genecards.org/cgi-bin/carddisp.pl?gene=TOP2B
TP73	Tumor Protein P73	Protein Coding	42	GC01P003652	0.238096	https://www.genecards.org/cgi-bin/carddisp.pl?gene=TP73
XPO1	Exportin 1	Protein Coding	42	GC02M061445	0.238096	https://www.genecards.org/cgi-bin/carddisp.pl?gene=XPO1
CSPG4	Chondroitin Sulfate Proteoglycan 4	Protein Coding	41	GC15M075674	0.238096	https://www.genecards.org/cgi-bin/carddisp.pl?gene=CSPG4
GADD45A	Growth Arrest And DNA Damage Inducible Alpha	Protein Coding	41	GC01P067685	0.238096	https://www.genecards.org/cgi-bin/carddisp.pl?gene=GADD45A
NPHS1	NPHS1 Adhesion Molecule, Nephrin	Protein Coding	41	GC19M035825	0.238096	https://www.genecards.org/cgi-bin/carddisp.pl?gene=NPHS1
PML	PML Nuclear Body Scaffold	Protein Coding	41	GC15P073994	0.238096	https://www.genecards.org/cgi-bin/carddisp.pl?gene=PML
PPARGC1A	PPARG Coactivator 1 Alpha	Protein Coding	41	GC04M023755	0.238096	https://www.genecards.org/cgi-bin/carddisp.pl?gene=PPARGC1A
PROM1	Prominin 1	Protein Coding	41	GC04M015965	0.238096	https://www.genecards.org/cgi-bin/carddisp.pl?gene=PROM1
SCP2	Sterol Carrier Protein 2	Protein Coding	41	GC01P052927	0.238096	https://www.genecards.org/cgi-bin/carddisp.pl?gene=SCP2
SREBF1	Sterol Regulatory Element Binding Transcription Factor 1	Protein Coding	41	GC17M017810	0.238096	https://www.genecards.org/cgi-bin/carddisp.pl?gene=SREBF1
UBE2C	Ubiquitin Conjugating Enzyme E2 C	Protein Coding	41	GC20P045812	0.238096	https://www.genecards.org/cgi-bin/carddisp.pl?gene=UBE2C
VIPR1	Vasoactive Intestinal Peptide Receptor 1	Protein Coding	41	GC03P042490	0.238096	https://www.genecards.org/cgi-bin/carddisp.pl?gene=VIPR1
BIRC2	Baculoviral IAP Repeat Containing 2	Protein Coding	40	GC11P102347	0.238096	https://www.genecards.org/cgi-bin/carddisp.pl?gene=BIRC2
C1QB	Complement C1q B Chain	Protein Coding	40	GC01P022652	0.238096	https://www.genecards.org/cgi-bin/carddisp.pl?gene=C1QB
DUSP3	Dual Specificity Phosphatase 3	Protein Coding	40	GC17M043766	0.238096	https://www.genecards.org/cgi-bin/carddisp.pl?gene=DUSP3
GAL	Galanin And GMAP Prepropeptide	Protein Coding	40	GC11P069796	0.238096	https://www.genecards.org/cgi-bin/carddisp.pl?gene=GAL
HMGB1	High Mobility Group Box 1	Protein Coding	40	GC13M030456	0.238096	https://www.genecards.org/cgi-bin/carddisp.pl?gene=HMGB1
IGFBP7	Insulin Like Growth Factor Binding Protein 7	Protein Coding	40	GC04M057030	0.238096	https://www.genecards.org/cgi-bin/carddisp.pl?gene=IGFBP7
KIF1B	Kinesin Family Member 1B	Protein Coding	40	GC01P010210	0.238096	https://www.genecards.org/cgi-bin/carddisp.pl?gene=KIF1B
MMP16	Matrix Metallopeptidase 16	Protein Coding	40	GC08M088032	0.238096	https://www.genecards.org/cgi-bin/carddisp.pl?gene=MMP16
NEU1	Neuraminidase 1	Protein Coding	40	GC06M031857	0.238096	https://www.genecards.org/cgi-bin/carddisp.pl?gene=NEU1
NUP214	Nucleoporin 214	Protein Coding	40	GC09P131125	0.238096	https://www.genecards.org/cgi-bin/carddisp.pl?gene=NUP214
PAFAH1B1	Platelet Activating Factor Acetylhydrolase 1b Regulatory Subunit 1	Protein Coding	40	GC17P002593	0.238096	https://www.genecards.org/cgi-bin/carddisp.pl?gene=PAFAH1B1
PHKG1	Phosphorylase Kinase Catalytic Subunit Gamma 1	Protein Coding	40	GC07M060195	0.238096	https://www.genecards.org/cgi-bin/carddisp.pl?gene=PHKG1
PLTP	Phospholipid Transfer Protein	Protein Coding	40	GC20M045898	0.238096	https://www.genecards.org/cgi-bin/carddisp.pl?gene=PLTP
PPP5C	Protein Phosphatase 5 Catalytic Subunit	Protein Coding	40	GC19P063894	0.238096	https://www.genecards.org/cgi-bin/carddisp.pl?gene=PPP5C
SCARB2	Scavenger Receptor Class B Member 2	Protein Coding	40	GC04M076158	0.238096	https://www.genecards.org/cgi-bin/carddisp.pl?gene=SCARB2
SI	Sucrase-Isomaltase	Protein Coding	40	GC03M164978	0.238096	https://www.genecards.org/cgi-bin/carddisp.pl?gene=SI
TG	Thyroglobulin	Protein Coding	40	GC08P132866	0.238096	https://www.genecards.org/cgi-bin/carddisp.pl?gene=TG
ACTC1	Actin Alpha Cardiac Muscle 1	Protein Coding	39	GC15M034790	0.238096	https://www.genecards.org/cgi-bin/carddisp.pl?gene=ACTC1
CD86	CD86 Molecule	Protein Coding	39	GC03P122055	0.238096	https://www.genecards.org/cgi-bin/carddisp.pl?gene=CD86
CMA1	Chymase 1	Protein Coding	39	GC14M024506	0.238096	https://www.genecards.org/cgi-bin/carddisp.pl?gene=CMA1
EIF5A	Eukaryotic Translation Initiation Factor 5A	Protein Coding	39	GC17P007306	0.238096	https://www.genecards.org/cgi-bin/carddisp.pl?gene=EIF5A
KRT13	Keratin 13	Protein Coding	39	GC17M041500	0.238096	https://www.genecards.org/cgi-bin/carddisp.pl?gene=KRT13
LYVE1	Lymphatic Vessel Endothelial Hyaluronan Receptor 1	Protein Coding	39	GC11M011031	0.238096	https://www.genecards.org/cgi-bin/carddisp.pl?gene=LYVE1
NUP98	Nucleoporin 98 And 96 Precursor	Protein Coding	39	GC11M003671	0.238096	https://www.genecards.org/cgi-bin/carddisp.pl?gene=NUP98
SATB1	SATB Homeobox 1	Protein Coding	39	GC03M020313	0.238096	https://www.genecards.org/cgi-bin/carddisp.pl?gene=SATB1
TGM3	Transglutaminase 3	Protein Coding	39	GC20P002296	0.238096	https://www.genecards.org/cgi-bin/carddisp.pl?gene=TGM3
APBA2	Amyloid Beta Precursor Protein Binding Family A Member 2	Protein Coding	38	GC15P039366	0.238096	https://www.genecards.org/cgi-bin/carddisp.pl?gene=APBA2
BTAF1	B-TFIID TATA-Box Binding Protein Associated Factor 1	Protein Coding	38	GC10P091923	0.238096	https://www.genecards.org/cgi-bin/carddisp.pl?gene=BTAF1
CD47	CD47 Molecule	Protein Coding	38	GC03M108043	0.238096	https://www.genecards.org/cgi-bin/carddisp.pl?gene=CD47
DHPS	Deoxyhypusine Synthase	Protein Coding	38	GC19M013514	0.238096	https://www.genecards.org/cgi-bin/carddisp.pl?gene=DHPS
DROSHA	Drosha Ribonuclease III	Protein Coding	38	GC05M031401	0.238096	https://www.genecards.org/cgi-bin/carddisp.pl?gene=DROSHA
ELK1	ETS Transcription Factor ELK1	Protein Coding	38	GC0XM047635	0.238096	https://www.genecards.org/cgi-bin/carddisp.pl?gene=ELK1
MCAM	Melanoma Cell Adhesion Molecule	Protein Coding	38	GC11M119308	0.238096	https://www.genecards.org/cgi-bin/carddisp.pl?gene=MCAM
MMACHC	Metabolism Of Cobalamin Associated C	Protein Coding	38	GC01P045500	0.238096	https://www.genecards.org/cgi-bin/carddisp.pl?gene=MMACHC
MSRA	Methionine Sulfoxide Reductase A	Protein Coding	38	GC08P010054	0.238096	https://www.genecards.org/cgi-bin/carddisp.pl?gene=MSRA
OSBPL2	Oxysterol Binding Protein Like 2	Protein Coding	38	GC20P062231	0.238096	https://www.genecards.org/cgi-bin/carddisp.pl?gene=OSBPL2
S100A6	S100 Calcium Binding Protein A6	Protein Coding	38	GC01M153545	0.238096	https://www.genecards.org/cgi-bin/carddisp.pl?gene=S100A6
SDC1	Syndecan 1	Protein Coding	38	GC02M020200	0.238096	https://www.genecards.org/cgi-bin/carddisp.pl?gene=SDC1
SELPLG	Selectin P Ligand	Protein Coding	38	GC12M108621	0.238096	https://www.genecards.org/cgi-bin/carddisp.pl?gene=SELPLG
FCGR1A	Fc Gamma Receptor Ia	Protein Coding	37	GC01P149813	0.238096	https://www.genecards.org/cgi-bin/carddisp.pl?gene=FCGR1A
NDUFA5	NADH:Ubiquinone Oxidoreductase Subunit A5	Protein Coding	37	GC07M123536	0.238096	https://www.genecards.org/cgi-bin/carddisp.pl?gene=NDUFA5
WASL	WASP Like Actin Nucleation Promoting Factor	Protein Coding	37	GC07M123681	0.238096	https://www.genecards.org/cgi-bin/carddisp.pl?gene=WASL
AGFG1	ArfGAP With FG Repeats 1	Protein Coding	36	GC02P227473	0.238096	https://www.genecards.org/cgi-bin/carddisp.pl?gene=AGFG1
CRYGD	Crystallin Gamma D	Protein Coding	36	GC02M208121	0.238096	https://www.genecards.org/cgi-bin/carddisp.pl?gene=CRYGD
GTF2B	General Transcription Factor IIB	Protein Coding	36	GC01M088853	0.238096	https://www.genecards.org/cgi-bin/carddisp.pl?gene=GTF2B
INPP5J	Inositol Polyphosphate-5-Phosphatase J	Protein Coding	36	GC22P035013	0.238096	https://www.genecards.org/cgi-bin/carddisp.pl?gene=INPP5J
MADCAM1	Mucosal Vascular Addressin Cell Adhesion Molecule 1	Protein Coding	36	GC19P002400	0.238096	https://www.genecards.org/cgi-bin/carddisp.pl?gene=MADCAM1
MSRB2	Methionine Sulfoxide Reductase B2	Protein Coding	36	GC10P023095	0.238096	https://www.genecards.org/cgi-bin/carddisp.pl?gene=MSRB2
PCTP	Phosphatidylcholine Transfer Protein	Protein Coding	36	GC17P055750	0.238096	https://www.genecards.org/cgi-bin/carddisp.pl?gene=PCTP
PECAM1	Platelet And Endothelial Cell Adhesion Molecule 1	Protein Coding	36	GC17M064319	0.238096	https://www.genecards.org/cgi-bin/carddisp.pl?gene=PECAM1
REG1A	Regenerating Family Member 1 Alpha	Protein Coding	36	GC02P079120	0.238096	https://www.genecards.org/cgi-bin/carddisp.pl?gene=REG1A
SIGLEC10	Sialic Acid Binding Ig Like Lectin 10	Protein Coding	36	GC19M051410	0.238096	https://www.genecards.org/cgi-bin/carddisp.pl?gene=SIGLEC10
SKAP2	Src Kinase Associated Phosphoprotein 2	Protein Coding	36	GC07M026654	0.238096	https://www.genecards.org/cgi-bin/carddisp.pl?gene=SKAP2
AKAP1	A-Kinase Anchoring Protein 1	Protein Coding	35	GC17P057085	0.238096	https://www.genecards.org/cgi-bin/carddisp.pl?gene=AKAP1
CCL26	C-C Motif Chemokine Ligand 26	Protein Coding	35	GC07M075769	0.238096	https://www.genecards.org/cgi-bin/carddisp.pl?gene=CCL26
CD160	CD160 Molecule	Protein Coding	35	GC01P145719	0.238096	https://www.genecards.org/cgi-bin/carddisp.pl?gene=CD160
CXCL6	C-X-C Motif Chemokine Ligand 6	Protein Coding	35	GC04P073837	0.238096	https://www.genecards.org/cgi-bin/carddisp.pl?gene=CXCL6
KIR2DL1	Killer Cell Immunoglobulin Like Receptor, Two Ig Domains And Long Cytoplasmic Tail 1	Protein Coding	35	GC19P064342	0.238096	https://www.genecards.org/cgi-bin/carddisp.pl?gene=KIR2DL1
MSRB1	Methionine Sulfoxide Reductase B1	Protein Coding	35	GC16M006675	0.238096	https://www.genecards.org/cgi-bin/carddisp.pl?gene=MSRB1
PAOX	Polyamine Oxidase	Protein Coding	35	GC10P133379	0.238096	https://www.genecards.org/cgi-bin/carddisp.pl?gene=PAOX
SERPINA12	Serpin Family A Member 12	Protein Coding	35	GC14M100446	0.238096	https://www.genecards.org/cgi-bin/carddisp.pl?gene=SERPINA12
CCL27	C-C Motif Chemokine Ligand 27	Protein Coding	34	GC09M034662	0.238096	https://www.genecards.org/cgi-bin/carddisp.pl?gene=CCL27
HRK	Harakiri, BCL2 Interacting Protein	Protein Coding	34	GC12M116820	0.238096	https://www.genecards.org/cgi-bin/carddisp.pl?gene=HRK
IVL	Involucrin	Protein Coding	34	GC01P152881	0.238096	https://www.genecards.org/cgi-bin/carddisp.pl?gene=IVL
OSBPL1A	Oxysterol Binding Protein Like 1A	Protein Coding	34	GC18M024162	0.238096	https://www.genecards.org/cgi-bin/carddisp.pl?gene=OSBPL1A
SLC30A6	Solute Carrier Family 30 Member 6	Protein Coding	34	GC02P032166	0.238096	https://www.genecards.org/cgi-bin/carddisp.pl?gene=SLC30A6
ZNF711	Zinc Finger Protein 711	Protein Coding	34	GC0XP085243	0.238096	https://www.genecards.org/cgi-bin/carddisp.pl?gene=ZNF711
MORF4L2	Mortality Factor 4 Like 2	Protein Coding	33	GC0XM103675	0.238096	https://www.genecards.org/cgi-bin/carddisp.pl?gene=MORF4L2
STXBP4	Syntaxin Binding Protein 4	Protein Coding	33	GC17P054968	0.238096	https://www.genecards.org/cgi-bin/carddisp.pl?gene=STXBP4
TMSB10	Thymosin Beta 10	Protein Coding	33	GC02P084905	0.238096	https://www.genecards.org/cgi-bin/carddisp.pl?gene=TMSB10
TONSL	Tonsoku Like, DNA Repair Protein	Protein Coding	33	GC08M144428	0.238096	https://www.genecards.org/cgi-bin/carddisp.pl?gene=TONSL
PHPT1	Phosphohistidine Phosphatase 1	Protein Coding	32	GC09P136848	0.238096	https://www.genecards.org/cgi-bin/carddisp.pl?gene=PHPT1
PTMS	Parathymosin	Protein Coding	32	GC12P006765	0.238096	https://www.genecards.org/cgi-bin/carddisp.pl?gene=PTMS
GTF2A1	General Transcription Factor IIA Subunit 1	Protein Coding	31	GC14M081175	0.238096	https://www.genecards.org/cgi-bin/carddisp.pl?gene=GTF2A1
HENMT1	HEN Methyltransferase 1	Protein Coding	31	GC01M108648	0.238096	https://www.genecards.org/cgi-bin/carddisp.pl?gene=HENMT1
KIR2DS4	Killer Cell Immunoglobulin Like Receptor, Two Ig Domains And Short Cytoplasmic Tail 4	Protein Coding	31	GC19P064346	0.238096	https://www.genecards.org/cgi-bin/carddisp.pl?gene=KIR2DS4
NEK5	NIMA Related Kinase 5	Protein Coding	31	GC13M052033	0.238096	https://www.genecards.org/cgi-bin/carddisp.pl?gene=NEK5
RILP	Rab Interacting Lysosomal Protein	Protein Coding	31	GC17M001646	0.238096	https://www.genecards.org/cgi-bin/carddisp.pl?gene=RILP
ASIC5	Acid Sensing Ion Channel Subunit Family Member 5	Protein Coding	30	GC04M155829	0.238096	https://www.genecards.org/cgi-bin/carddisp.pl?gene=ASIC5
TIMM23	Translocase Of Inner Mitochondrial Membrane 23	Protein Coding	30	GC10P045972	0.238096	https://www.genecards.org/cgi-bin/carddisp.pl?gene=TIMM23
H3C14	H3 Clustered Histone 14	Protein Coding	27	GC01M151585	0.238096	https://www.genecards.org/cgi-bin/carddisp.pl?gene=H3C14
H3C15	H3 Clustered Histone 15	Protein Coding	25	GC01P150137	0.238096	https://www.genecards.org/cgi-bin/carddisp.pl?gene=H3C15
H3C13	H3 Clustered Histone 13	Protein Coding	24	GC01M151577	0.238096	https://www.genecards.org/cgi-bin/carddisp.pl?gene=H3C13
H2BC12L	H2B Clustered Histone 12 Like	Protein Coding	23	GC21P043569	0.238096	https://www.genecards.org/cgi-bin/carddisp.pl?gene=H2BC12L
MIR375	MicroRNA 375	RNA Gene	20	GC02M219001	0.238096	https://www.genecards.org/cgi-bin/carddisp.pl?gene=MIR375
MIR139	MicroRNA 139	RNA Gene	19	GC11M072615	0.238096	https://www.genecards.org/cgi-bin/carddisp.pl?gene=MIR139
HSP90AA2P	Heat Shock Protein 90 Alpha Family Class A Member 2, Pseudogene	Pseudogene	17	GC11M027888	0.238096	https://www.genecards.org/cgi-bin/carddisp.pl?gene=HSP90AA2P
ERVK-6	Endogenous Retrovirus Group K Member 6, Envelope	Protein Coding	15	GC07U903184	0.238096	https://www.genecards.org/cgi-bin/carddisp.pl?gene=ERVK-6
MT-RNR1	Mitochondrially Encoded 12S RRNA	RNA Gene	15	GCMTP000642	0.238096	https://www.genecards.org/cgi-bin/carddisp.pl?gene=MT-RNR1
ATHS	Atherosclerosis Susceptibility (Lipoprotein Associated)	Genetic Locus	3	GC19U990005	0.238096	https://www.genecards.org/cgi-bin/carddisp.pl?gene=ATHS
SLC6A3	Solute Carrier Family 6 Member 3	Protein Coding	45	GC05M001392	0.229773	https://www.genecards.org/cgi-bin/carddisp.pl?gene=SLC6A3
PLAT	Plasminogen Activator, Tissue Type	Protein Coding	44	GC08M042174	0.229773	https://www.genecards.org/cgi-bin/carddisp.pl?gene=PLAT
MLH1	MutL Homolog 1	Protein Coding	43	GC03P036993	0.229773	https://www.genecards.org/cgi-bin/carddisp.pl?gene=MLH1
FUS	FUS RNA Binding Protein	Protein Coding	40	GC16P031180	0.229773	https://www.genecards.org/cgi-bin/carddisp.pl?gene=FUS
FABP1	Fatty Acid Binding Protein 1	Protein Coding	39	GC02M088122	0.229773	https://www.genecards.org/cgi-bin/carddisp.pl?gene=FABP1
CALB2	Calbindin 2	Protein Coding	36	GC16P071358	0.229773	https://www.genecards.org/cgi-bin/carddisp.pl?gene=CALB2
RNF19A	Ring Finger Protein 19A, RBR E3 Ubiquitin Protein Ligase	Protein Coding	35	GC08M100257	0.229773	https://www.genecards.org/cgi-bin/carddisp.pl?gene=RNF19A
PAFAH2	Platelet Activating Factor Acetylhydrolase 2	Protein Coding	34	GC01M025971	0.229773	https://www.genecards.org/cgi-bin/carddisp.pl?gene=PAFAH2
COA3	Cytochrome C Oxidase Assembly Factor 3	Protein Coding	30	GC17M042795	0.229773	https://www.genecards.org/cgi-bin/carddisp.pl?gene=COA3
INTS12	Integrator Complex Subunit 12	Protein Coding	30	GC04M105682	0.229773	https://www.genecards.org/cgi-bin/carddisp.pl?gene=INTS12
PRKCH	Protein Kinase C Eta	Protein Coding	45	GC14P061187	0.19899	https://www.genecards.org/cgi-bin/carddisp.pl?gene=PRKCH
LRP2	LDL Receptor Related Protein 2	Protein Coding	44	GC02M169127	0.19899	https://www.genecards.org/cgi-bin/carddisp.pl?gene=LRP2
VWF	Von Willebrand Factor	Protein Coding	44	GC12M005917	0.19899	https://www.genecards.org/cgi-bin/carddisp.pl?gene=VWF
SLC6A4	Solute Carrier Family 6 Member 4	Protein Coding	43	GC17M030194	0.19899	https://www.genecards.org/cgi-bin/carddisp.pl?gene=SLC6A4
GSTM3	Glutathione S-Transferase Mu 3	Protein Coding	42	GC01M109733	0.19899	https://www.genecards.org/cgi-bin/carddisp.pl?gene=GSTM3
TFAP2A	Transcription Factor AP-2 Alpha	Protein Coding	42	GC06M010393	0.19899	https://www.genecards.org/cgi-bin/carddisp.pl?gene=TFAP2A
UCP2	Uncoupling Protein 2	Protein Coding	41	GC11M073974	0.19899	https://www.genecards.org/cgi-bin/carddisp.pl?gene=UCP2
EPHX1	Epoxide Hydrolase 1	Protein Coding	40	GC01P225810	0.19899	https://www.genecards.org/cgi-bin/carddisp.pl?gene=EPHX1
TXN2	Thioredoxin 2	Protein Coding	40	GC22M036467	0.19899	https://www.genecards.org/cgi-bin/carddisp.pl?gene=TXN2
NSD1	Nuclear Receptor Binding SET Domain Protein 1	Protein Coding	39	GC05P177134	0.19899	https://www.genecards.org/cgi-bin/carddisp.pl?gene=NSD1
CNNM2	Cyclin And CBS Domain Divalent Metal Cation Transport Mediator 2	Protein Coding	38	GC10P102918	0.19899	https://www.genecards.org/cgi-bin/carddisp.pl?gene=CNNM2
LAMP1	Lysosomal Associated Membrane Protein 1	Protein Coding	38	GC13P113297	0.19899	https://www.genecards.org/cgi-bin/carddisp.pl?gene=LAMP1
NAT2	N-Acetyltransferase 2	Protein Coding	38	GC08P018391	0.19899	https://www.genecards.org/cgi-bin/carddisp.pl?gene=NAT2
SMN1	Survival Of Motor Neuron 1, Telomeric	Protein Coding	38	GC05P070924	0.19899	https://www.genecards.org/cgi-bin/carddisp.pl?gene=SMN1
VRK2	VRK Serine/Threonine Kinase 2	Protein Coding	38	GC02P057907	0.19899	https://www.genecards.org/cgi-bin/carddisp.pl?gene=VRK2
KIFC1	Kinesin Family Member C1	Protein Coding	36	GC06P033391	0.19899	https://www.genecards.org/cgi-bin/carddisp.pl?gene=KIFC1
MPP1	MAGUK P55 Scaffold Protein 1	Protein Coding	35	GC0XM154779	0.19899	https://www.genecards.org/cgi-bin/carddisp.pl?gene=MPP1
CAVIN1	Caveolae Associated Protein 1	Protein Coding	32	GC17M042404	0.19899	https://www.genecards.org/cgi-bin/carddisp.pl?gene=CAVIN1
LACTB	Lactamase Beta	Protein Coding	32	GC15P115764	0.19899	https://www.genecards.org/cgi-bin/carddisp.pl?gene=LACTB
S100G	S100 Calcium Binding Protein G	Protein Coding	31	GC0XP016668	0.19899	https://www.genecards.org/cgi-bin/carddisp.pl?gene=S100G
CMC2	C-X9-C Motif Containing 2	Protein Coding	27	GC16M080966	0.19899	https://www.genecards.org/cgi-bin/carddisp.pl?gene=CMC2
CZIB	CXXC Motif Containing Zinc Binding Protein	Protein Coding	26	GC01M053215	0.19899	https://www.genecards.org/cgi-bin/carddisp.pl?gene=CZIB
TMEM177	Transmembrane Protein 177	Protein Coding	26	GC02P119679	0.19899	https://www.genecards.org/cgi-bin/carddisp.pl?gene=TMEM177
EZH2	Enhancer Of Zeste 2 Polycomb Repressive Complex 2 Subunit	Protein Coding	48	GC07M148807	0.162474	https://www.genecards.org/cgi-bin/carddisp.pl?gene=EZH2
SRC	SRC Proto-Oncogene, Non-Receptor Tyrosine Kinase	Protein Coding	46	GC20P037344	0.162474	https://www.genecards.org/cgi-bin/carddisp.pl?gene=SRC
COL1A1	Collagen Type I Alpha 1 Chain	Protein Coding	45	GC17M050183	0.162474	https://www.genecards.org/cgi-bin/carddisp.pl?gene=COL1A1
ACAT1	Acetyl-CoA Acetyltransferase 1	Protein Coding	44	GC11P108121	0.162474	https://www.genecards.org/cgi-bin/carddisp.pl?gene=ACAT1
SLC25A4	Solute Carrier Family 25 Member 4	Protein Coding	44	GC04P185143	0.162474	https://www.genecards.org/cgi-bin/carddisp.pl?gene=SLC25A4
AKR1C4	Aldo-Keto Reductase Family 1 Member C4	Protein Coding	43	GC10P005195	0.162474	https://www.genecards.org/cgi-bin/carddisp.pl?gene=AKR1C4
ANXA1	Annexin A1	Protein Coding	43	GC09P073151	0.162474	https://www.genecards.org/cgi-bin/carddisp.pl?gene=ANXA1
BMP2	Bone Morphogenetic Protein 2	Protein Coding	43	GC20P006767	0.162474	https://www.genecards.org/cgi-bin/carddisp.pl?gene=BMP2
CAV1	Caveolin 1	Protein Coding	43	GC07P116524	0.162474	https://www.genecards.org/cgi-bin/carddisp.pl?gene=CAV1
CDH11	Cadherin 11	Protein Coding	43	GC16M064943	0.162474	https://www.genecards.org/cgi-bin/carddisp.pl?gene=CDH11
COL1A2	Collagen Type I Alpha 2 Chain	Protein Coding	43	GC07P094394	0.162474	https://www.genecards.org/cgi-bin/carddisp.pl?gene=COL1A2
CYBB	Cytochrome B-245 Beta Chain	Protein Coding	43	GC0XP037780	0.162474	https://www.genecards.org/cgi-bin/carddisp.pl?gene=CYBB
CYP27B1	Cytochrome P450 Family 27 Subfamily B Member 1	Protein Coding	43	GC12M057757	0.162474	https://www.genecards.org/cgi-bin/carddisp.pl?gene=CYP27B1
SGK1	Serum/Glucocorticoid Regulated Kinase 1	Protein Coding	43	GC06M134169	0.162474	https://www.genecards.org/cgi-bin/carddisp.pl?gene=SGK1
CD79A	CD79a Molecule	Protein Coding	42	GC19P041877	0.162474	https://www.genecards.org/cgi-bin/carddisp.pl?gene=CD79A
GOT2	Glutamic-Oxaloacetic Transaminase 2	Protein Coding	42	GC16M058707	0.162474	https://www.genecards.org/cgi-bin/carddisp.pl?gene=GOT2
HADHB	Hydroxyacyl-CoA Dehydrogenase Trifunctional Multienzyme Complex Subunit Beta	Protein Coding	42	GC02P026243	0.162474	https://www.genecards.org/cgi-bin/carddisp.pl?gene=HADHB
HSP90AB1	Heat Shock Protein 90 Alpha Family Class B Member 1	Protein Coding	42	GC06P044246	0.162474	https://www.genecards.org/cgi-bin/carddisp.pl?gene=HSP90AB1
LIPC	Lipase C, Hepatic Type	Protein Coding	42	GC15P058410	0.162474	https://www.genecards.org/cgi-bin/carddisp.pl?gene=LIPC
MAP3K5	Mitogen-Activated Protein Kinase Kinase Kinase 5	Protein Coding	42	GC06M136557	0.162474	https://www.genecards.org/cgi-bin/carddisp.pl?gene=MAP3K5
MC1R	Melanocortin 1 Receptor	Protein Coding	42	GC16P089912	0.162474	https://www.genecards.org/cgi-bin/carddisp.pl?gene=MC1R
NEDD4	NEDD4 E3 Ubiquitin Protein Ligase	Protein Coding	42	GC15M055826	0.162474	https://www.genecards.org/cgi-bin/carddisp.pl?gene=NEDD4
RUNX2	RUNX Family Transcription Factor 2	Protein Coding	42	GC06P080616	0.162474	https://www.genecards.org/cgi-bin/carddisp.pl?gene=RUNX2
SDHA	Succinate Dehydrogenase Complex Flavoprotein Subunit A	Protein Coding	42	GC05P000208	0.162474	https://www.genecards.org/cgi-bin/carddisp.pl?gene=SDHA
CLPP	Caseinolytic Mitochondrial Matrix Peptidase Proteolytic Subunit	Protein Coding	41	GC19P006609	0.162474	https://www.genecards.org/cgi-bin/carddisp.pl?gene=CLPP
CPE	Carboxypeptidase E	Protein Coding	41	GC04P165361	0.162474	https://www.genecards.org/cgi-bin/carddisp.pl?gene=CPE
FKBP1A	FKBP Prolyl Isomerase 1A	Protein Coding	41	GC20M001369	0.162474	https://www.genecards.org/cgi-bin/carddisp.pl?gene=FKBP1A
HNF1A	HNF1 Homeobox A	Protein Coding	41	GC12P125851	0.162474	https://www.genecards.org/cgi-bin/carddisp.pl?gene=HNF1A
MSX1	Msh Homeobox 1	Protein Coding	41	GC04P004861	0.162474	https://www.genecards.org/cgi-bin/carddisp.pl?gene=MSX1
MAP2K7	Mitogen-Activated Protein Kinase Kinase 7	Protein Coding	40	GC19P007903	0.162474	https://www.genecards.org/cgi-bin/carddisp.pl?gene=MAP2K7
SLC15A1	Solute Carrier Family 15 Member 1	Protein Coding	40	GC13M098683	0.162474	https://www.genecards.org/cgi-bin/carddisp.pl?gene=SLC15A1
TSPO	Translocator Protein	Protein Coding	40	GC22P043151	0.162474	https://www.genecards.org/cgi-bin/carddisp.pl?gene=TSPO
ABCG1	ATP Binding Cassette Subfamily G Member 1	Protein Coding	39	GC21P042199	0.162474	https://www.genecards.org/cgi-bin/carddisp.pl?gene=ABCG1
ACAA2	Acetyl-CoA Acyltransferase 2	Protein Coding	39	GC18M049782	0.162474	https://www.genecards.org/cgi-bin/carddisp.pl?gene=ACAA2
CD209	CD209 Molecule	Protein Coding	39	GC19M007739	0.162474	https://www.genecards.org/cgi-bin/carddisp.pl?gene=CD209
CHMP2B	Charged Multivesicular Body Protein 2B	Protein Coding	39	GC03P087227	0.162474	https://www.genecards.org/cgi-bin/carddisp.pl?gene=CHMP2B
LRPAP1	LDL Receptor Related Protein Associated Protein 1	Protein Coding	39	GC04M003508	0.162474	https://www.genecards.org/cgi-bin/carddisp.pl?gene=LRPAP1
SFTPA1	Surfactant Protein A1	Protein Coding	39	GC10P092345	0.162474	https://www.genecards.org/cgi-bin/carddisp.pl?gene=SFTPA1
SIK2	Salt Inducible Kinase 2	Protein Coding	39	GC11P111711	0.162474	https://www.genecards.org/cgi-bin/carddisp.pl?gene=SIK2
PARVA	Parvin Alpha	Protein Coding	38	GC11P012398	0.162474	https://www.genecards.org/cgi-bin/carddisp.pl?gene=PARVA
RHCG	Rh Family C Glycoprotein	Protein Coding	38	GC15M089471	0.162474	https://www.genecards.org/cgi-bin/carddisp.pl?gene=RHCG
RHD	Rh Blood Group D Antigen	Protein Coding	38	GC01P025272	0.162474	https://www.genecards.org/cgi-bin/carddisp.pl?gene=RHD
RRAS	RAS Related	Protein Coding	38	GC19M049635	0.162474	https://www.genecards.org/cgi-bin/carddisp.pl?gene=RRAS
UQCRC1	Ubiquinol-Cytochrome C Reductase Core Protein 1	Protein Coding	38	GC03M048598	0.162474	https://www.genecards.org/cgi-bin/carddisp.pl?gene=UQCRC1
ANXA6	Annexin A6	Protein Coding	37	GC05M151100	0.162474	https://www.genecards.org/cgi-bin/carddisp.pl?gene=ANXA6
GABRE	Gamma-Aminobutyric Acid Type A Receptor Subunit Epsilon	Protein Coding	37	GC0XM151955	0.162474	https://www.genecards.org/cgi-bin/carddisp.pl?gene=GABRE
MFAP2	Microfibril Associated Protein 2	Protein Coding	37	GC01M016974	0.162474	https://www.genecards.org/cgi-bin/carddisp.pl?gene=MFAP2
ATP6V1D	ATPase H+ Transporting V1 Subunit D	Protein Coding	36	GC14M067294	0.162474	https://www.genecards.org/cgi-bin/carddisp.pl?gene=ATP6V1D
NFKBIB	NFKB Inhibitor Beta	Protein Coding	36	GC19P038899	0.162474	https://www.genecards.org/cgi-bin/carddisp.pl?gene=NFKBIB
SLC15A2	Solute Carrier Family 15 Member 2	Protein Coding	36	GC03P121894	0.162474	https://www.genecards.org/cgi-bin/carddisp.pl?gene=SLC15A2
UCK2	Uridine-Cytidine Kinase 2	Protein Coding	36	GC01P165796	0.162474	https://www.genecards.org/cgi-bin/carddisp.pl?gene=UCK2
NPLOC4	NPL4 Homolog, Ubiquitin Recognition Factor	Protein Coding	35	GC17M081556	0.162474	https://www.genecards.org/cgi-bin/carddisp.pl?gene=NPLOC4
RSU1	Ras Suppressor Protein 1	Protein Coding	35	GC10M016672	0.162474	https://www.genecards.org/cgi-bin/carddisp.pl?gene=RSU1
CNNM3	Cyclin And CBS Domain Divalent Metal Cation Transport Mediator 3	Protein Coding	34	GC02P096815	0.162474	https://www.genecards.org/cgi-bin/carddisp.pl?gene=CNNM3
TXNDC5	Thioredoxin Domain Containing 5	Protein Coding	34	GC06M007893	0.162474	https://www.genecards.org/cgi-bin/carddisp.pl?gene=TXNDC5
UFD1	Ubiquitin Recognition Factor In ER Associated Degradation 1	Protein Coding	34	GC22M019450	0.162474	https://www.genecards.org/cgi-bin/carddisp.pl?gene=UFD1
ATP5F1B	ATP Synthase F1 Subunit Beta	Protein Coding	33	GC12M056639	0.162474	https://www.genecards.org/cgi-bin/carddisp.pl?gene=ATP5F1B
EHD2	EH Domain Containing 2	Protein Coding	33	GC19P047713	0.162474	https://www.genecards.org/cgi-bin/carddisp.pl?gene=EHD2
FAM107A	Family With Sequence Similarity 107 Member A	Protein Coding	33	GC03M058729	0.162474	https://www.genecards.org/cgi-bin/carddisp.pl?gene=FAM107A
SNX15	Sorting Nexin 15	Protein Coding	32	GC11P065031	0.162474	https://www.genecards.org/cgi-bin/carddisp.pl?gene=SNX15
CHCHD7	Coiled-Coil-Helix-Coiled-Coil-Helix Domain Containing 7	Protein Coding	31	GC08P056211	0.162474	https://www.genecards.org/cgi-bin/carddisp.pl?gene=CHCHD7
ELOC	Elongin C	Protein Coding	31	GC08M073939	0.162474	https://www.genecards.org/cgi-bin/carddisp.pl?gene=ELOC
COA4	Cytochrome C Oxidase Assembly Factor 4 Homolog	Protein Coding	28	GC11M087567	0.162474	https://www.genecards.org/cgi-bin/carddisp.pl?gene=COA4
CMC4	C-X9-C Motif Containing 4	Protein Coding	25	GC0XM155061	0.162474	https://www.genecards.org/cgi-bin/carddisp.pl?gene=CMC4
CXorf49	Chromosome X Open Reading Frame 49	Protein Coding	16	GC0XM071714	0.162474	https://www.genecards.org/cgi-bin/carddisp.pl?gene=CXorf49
CPP	Ceruloplasmin Pseudogene	Pseudogene	10	GC08P091157	0.162474	https://www.genecards.org/cgi-bin/carddisp.pl?gene=CPP
LOC107080646	Tyrosinase 5' Upstream Regulatory Sequence	Biological Region	2	GC11P089167	0.162474	https://www.genecards.org/cgi-bin/carddisp.pl?gene=LOC107080646
CTNNB1	Catenin Beta 1	Protein Coding	47	GC03P041236	0.114887	https://www.genecards.org/cgi-bin/carddisp.pl?gene=CTNNB1
PPP3CA	Protein Phosphatase 3 Catalytic Subunit Alpha	Protein Coding	47	GC04M101024	0.114887	https://www.genecards.org/cgi-bin/carddisp.pl?gene=PPP3CA
PTPN11	Protein Tyrosine Phosphatase Non-Receptor Type 11	Protein Coding	47	GC12P112418	0.114887	https://www.genecards.org/cgi-bin/carddisp.pl?gene=PTPN11
COMT	Catechol-O-Methyltransferase	Protein Coding	46	GC22P019941	0.114887	https://www.genecards.org/cgi-bin/carddisp.pl?gene=COMT
GRIA3	Glutamate Ionotropic Receptor AMPA Type Subunit 3	Protein Coding	46	GC0XP123184	0.114887	https://www.genecards.org/cgi-bin/carddisp.pl?gene=GRIA3
JAK3	Janus Kinase 3	Protein Coding	46	GC19M017824	0.114887	https://www.genecards.org/cgi-bin/carddisp.pl?gene=JAK3
NFKB2	Nuclear Factor Kappa B Subunit 2	Protein Coding	46	GC10P102394	0.114887	https://www.genecards.org/cgi-bin/carddisp.pl?gene=NFKB2
PTPRC	Protein Tyrosine Phosphatase Receptor Type C	Protein Coding	46	GC01P198607	0.114887	https://www.genecards.org/cgi-bin/carddisp.pl?gene=PTPRC
CACNA1H	Calcium Voltage-Gated Channel Subunit Alpha1 H	Protein Coding	45	GC16P001153	0.114887	https://www.genecards.org/cgi-bin/carddisp.pl?gene=CACNA1H
GLUD1	Glutamate Dehydrogenase 1	Protein Coding	45	GC10M087050	0.114887	https://www.genecards.org/cgi-bin/carddisp.pl?gene=GLUD1
PCNA	Proliferating Cell Nuclear Antigen	Protein Coding	45	GC20M005114	0.114887	https://www.genecards.org/cgi-bin/carddisp.pl?gene=PCNA
RPS6KA1	Ribosomal Protein S6 Kinase A1	Protein Coding	45	GC01P026540	0.114887	https://www.genecards.org/cgi-bin/carddisp.pl?gene=RPS6KA1
ARG1	Arginase 1	Protein Coding	44	GC06P131473	0.114887	https://www.genecards.org/cgi-bin/carddisp.pl?gene=ARG1
CAPN1	Calpain 1	Protein Coding	44	GC11P069519	0.114887	https://www.genecards.org/cgi-bin/carddisp.pl?gene=CAPN1
CREB1	CAMP Responsive Element Binding Protein 1	Protein Coding	44	GC02P207529	0.114887	https://www.genecards.org/cgi-bin/carddisp.pl?gene=CREB1
LMNA	Lamin A/C	Protein Coding	44	GC01P156082	0.114887	https://www.genecards.org/cgi-bin/carddisp.pl?gene=LMNA
MUC1	Mucin 1, Cell Surface Associated	Protein Coding	44	GC01M155185	0.114887	https://www.genecards.org/cgi-bin/carddisp.pl?gene=MUC1
ROCK1	Rho Associated Coiled-Coil Containing Protein Kinase 1	Protein Coding	44	GC18M020946	0.114887	https://www.genecards.org/cgi-bin/carddisp.pl?gene=ROCK1
SCN3A	Sodium Voltage-Gated Channel Alpha Subunit 3	Protein Coding	44	GC02M165087	0.114887	https://www.genecards.org/cgi-bin/carddisp.pl?gene=SCN3A
TRPC6	Transient Receptor Potential Cation Channel Subfamily C Member 6	Protein Coding	44	GC11M101451	0.114887	https://www.genecards.org/cgi-bin/carddisp.pl?gene=TRPC6
ABCB4	ATP Binding Cassette Subfamily B Member 4	Protein Coding	43	GC07M087401	0.114887	https://www.genecards.org/cgi-bin/carddisp.pl?gene=ABCB4
CTLA4	Cytotoxic T-Lymphocyte Associated Protein 4	Protein Coding	43	GC02P203867	0.114887	https://www.genecards.org/cgi-bin/carddisp.pl?gene=CTLA4
CYBA	Cytochrome B-245 Alpha Chain	Protein Coding	43	GC16M088643	0.114887	https://www.genecards.org/cgi-bin/carddisp.pl?gene=CYBA
ESRRA	Estrogen Related Receptor Alpha	Protein Coding	43	GC11P064305	0.114887	https://www.genecards.org/cgi-bin/carddisp.pl?gene=ESRRA
KAT2B	Lysine Acetyltransferase 2B	Protein Coding	43	GC03P020043	0.114887	https://www.genecards.org/cgi-bin/carddisp.pl?gene=KAT2B
MAPK9	Mitogen-Activated Protein Kinase 9	Protein Coding	43	GC05M180249	0.114887	https://www.genecards.org/cgi-bin/carddisp.pl?gene=MAPK9
MITF	Melanocyte Inducing Transcription Factor	Protein Coding	43	GC03P069788	0.114887	https://www.genecards.org/cgi-bin/carddisp.pl?gene=MITF
MVK	Mevalonate Kinase	Protein Coding	43	GC12P109573	0.114887	https://www.genecards.org/cgi-bin/carddisp.pl?gene=MVK
NPR1	Natriuretic Peptide Receptor 1	Protein Coding	43	GC01P153858	0.114887	https://www.genecards.org/cgi-bin/carddisp.pl?gene=NPR1
PIK3CB	Phosphatidylinositol-4,5-Bisphosphate 3-Kinase Catalytic Subunit Beta	Protein Coding	43	GC03M138652	0.114887	https://www.genecards.org/cgi-bin/carddisp.pl?gene=PIK3CB
PIK3CG	Phosphatidylinositol-4,5-Bisphosphate 3-Kinase Catalytic Subunit Gamma	Protein Coding	43	GC07P106865	0.114887	https://www.genecards.org/cgi-bin/carddisp.pl?gene=PIK3CG
PTGER2	Prostaglandin E Receptor 2	Protein Coding	43	GC14P052314	0.114887	https://www.genecards.org/cgi-bin/carddisp.pl?gene=PTGER2
SCNN1A	Sodium Channel Epithelial 1 Subunit Alpha	Protein Coding	43	GC12M006346	0.114887	https://www.genecards.org/cgi-bin/carddisp.pl?gene=SCNN1A
SLC6A1	Solute Carrier Family 6 Member 1	Protein Coding	43	GC03P012267	0.114887	https://www.genecards.org/cgi-bin/carddisp.pl?gene=SLC6A1
TNFRSF11B	TNF Receptor Superfamily Member 11b	Protein Coding	43	GC08M118923	0.114887	https://www.genecards.org/cgi-bin/carddisp.pl?gene=TNFRSF11B
ABCC3	ATP Binding Cassette Subfamily C Member 3	Protein Coding	42	GC17P050634	0.114887	https://www.genecards.org/cgi-bin/carddisp.pl?gene=ABCC3
ATF6	Activating Transcription Factor 6	Protein Coding	42	GC01P161766	0.114887	https://www.genecards.org/cgi-bin/carddisp.pl?gene=ATF6
CD28	CD28 Molecule	Protein Coding	42	GC02P203706	0.114887	https://www.genecards.org/cgi-bin/carddisp.pl?gene=CD28
CDKN1B	Cyclin Dependent Kinase Inhibitor 1B	Protein Coding	42	GC12P020070	0.114887	https://www.genecards.org/cgi-bin/carddisp.pl?gene=CDKN1B
DIABLO	Diablo IAP-Binding Mitochondrial Protein	Protein Coding	42	GC12M122208	0.114887	https://www.genecards.org/cgi-bin/carddisp.pl?gene=DIABLO
GRM3	Glutamate Metabotropic Receptor 3	Protein Coding	42	GC07P086643	0.114887	https://www.genecards.org/cgi-bin/carddisp.pl?gene=GRM3
HMOX2	Heme Oxygenase 2	Protein Coding	42	GC16P004474	0.114887	https://www.genecards.org/cgi-bin/carddisp.pl?gene=HMOX2
KLK3	Kallikrein Related Peptidase 3	Protein Coding	42	GC19P050854	0.114887	https://www.genecards.org/cgi-bin/carddisp.pl?gene=KLK3
NCAM1	Neural Cell Adhesion Molecule 1	Protein Coding	42	GC11P112961	0.114887	https://www.genecards.org/cgi-bin/carddisp.pl?gene=NCAM1
PINK1	PTEN Induced Kinase 1	Protein Coding	42	GC01P020634	0.114887	https://www.genecards.org/cgi-bin/carddisp.pl?gene=PINK1
PTGIS	Prostaglandin I2 Synthase	Protein Coding	42	GC20M049503	0.114887	https://www.genecards.org/cgi-bin/carddisp.pl?gene=PTGIS
REL	REL Proto-Oncogene, NF-KB Subunit	Protein Coding	42	GC02P060881	0.114887	https://www.genecards.org/cgi-bin/carddisp.pl?gene=REL
UBE2N	Ubiquitin Conjugating Enzyme E2 N	Protein Coding	42	GC12M093406	0.114887	https://www.genecards.org/cgi-bin/carddisp.pl?gene=UBE2N
ATP2C1	ATPase Secretory Pathway Ca2+ Transporting 1	Protein Coding	41	GC03P130850	0.114887	https://www.genecards.org/cgi-bin/carddisp.pl?gene=ATP2C1
BTRC	Beta-Transducin Repeat Containing E3 Ubiquitin Protein Ligase	Protein Coding	41	GC10P101354	0.114887	https://www.genecards.org/cgi-bin/carddisp.pl?gene=BTRC
CCNB1	Cyclin B1	Protein Coding	41	GC05P069167	0.114887	https://www.genecards.org/cgi-bin/carddisp.pl?gene=CCNB1
CTSG	Cathepsin G	Protein Coding	41	GC14M024573	0.114887	https://www.genecards.org/cgi-bin/carddisp.pl?gene=CTSG
DLAT	Dihydrolipoamide S-Acetyltransferase	Protein Coding	41	GC11P112026	0.114887	https://www.genecards.org/cgi-bin/carddisp.pl?gene=DLAT
FDPS	Farnesyl Diphosphate Synthase	Protein Coding	41	GC01P155308	0.114887	https://www.genecards.org/cgi-bin/carddisp.pl?gene=FDPS
HTRA1	HtrA Serine Peptidase 1	Protein Coding	41	GC10P122461	0.114887	https://www.genecards.org/cgi-bin/carddisp.pl?gene=HTRA1
MAP2K4	Mitogen-Activated Protein Kinase Kinase 4	Protein Coding	41	GC17P012020	0.114887	https://www.genecards.org/cgi-bin/carddisp.pl?gene=MAP2K4
MAT2A	Methionine Adenosyltransferase 2A	Protein Coding	41	GC02P085782	0.114887	https://www.genecards.org/cgi-bin/carddisp.pl?gene=MAT2A
MDH1	Malate Dehydrogenase 1	Protein Coding	41	GC02P063557	0.114887	https://www.genecards.org/cgi-bin/carddisp.pl?gene=MDH1
NFS1	NFS1 Cysteine Desulfurase	Protein Coding	41	GC20M035668	0.114887	https://www.genecards.org/cgi-bin/carddisp.pl?gene=NFS1
PRTN3	Proteinase 3	Protein Coding	41	GC19P000840	0.114887	https://www.genecards.org/cgi-bin/carddisp.pl?gene=PRTN3
RAG1	Recombination Activating 1	Protein Coding	41	GC11P036536	0.114887	https://www.genecards.org/cgi-bin/carddisp.pl?gene=RAG1
SNAI1	Snail Family Transcriptional Repressor 1	Protein Coding	41	GC20P049982	0.114887	https://www.genecards.org/cgi-bin/carddisp.pl?gene=SNAI1
SPP1	Secreted Phosphoprotein 1	Protein Coding	41	GC04P087975	0.114887	https://www.genecards.org/cgi-bin/carddisp.pl?gene=SPP1
TLR9	Toll Like Receptor 9	Protein Coding	41	GC03M052222	0.114887	https://www.genecards.org/cgi-bin/carddisp.pl?gene=TLR9
ALS2	Alsin Rho Guanine Nucleotide Exchange Factor ALS2	Protein Coding	40	GC02M201701	0.114887	https://www.genecards.org/cgi-bin/carddisp.pl?gene=ALS2
CLPB	Caseinolytic Mitochondrial Matrix Peptidase Chaperone Subunit B	Protein Coding	40	GC11M087530	0.114887	https://www.genecards.org/cgi-bin/carddisp.pl?gene=CLPB
CYP4F2	Cytochrome P450 Family 4 Subfamily F Member 2	Protein Coding	40	GC19M015878	0.114887	https://www.genecards.org/cgi-bin/carddisp.pl?gene=CYP4F2
EGLN2	Egl-9 Family Hypoxia Inducible Factor 2	Protein Coding	40	GC19P063653	0.114887	https://www.genecards.org/cgi-bin/carddisp.pl?gene=EGLN2
EZR	Ezrin	Protein Coding	40	GC06M158765	0.114887	https://www.genecards.org/cgi-bin/carddisp.pl?gene=EZR
IL5	Interleukin 5	Protein Coding	40	GC05M132541	0.114887	https://www.genecards.org/cgi-bin/carddisp.pl?gene=IL5
PCSK2	Proprotein Convertase Subtilisin/Kexin Type 2	Protein Coding	40	GC20P017226	0.114887	https://www.genecards.org/cgi-bin/carddisp.pl?gene=PCSK2
[truncated: 140 more rows]

## Sheet: NCBI
Table 1.2 Copper-related genes derived from NCBI database
tax_id	Org_name	GeneID	CurrentID	Status	Symbol	Aliases	description	other_designations	map_location	chromosome	genomic_nucleotide_accession.version	start_position_on_the_genomic_accession	end_position_on_the_genomic_accession	orientation	exon_count	OMIM
9606	Homo sapiens	540	0	live	ATP7B	PWD, WC1, WD, WND	ATPase copper transporting beta	copper-transporting ATPase 2|ATPase, Cu(2+)- transporting, beta polypeptide|ATPase, Cu++ transporting, beta polypeptide|Wilson disease-associated protein|copper pump 2|copper-transporting protein ATP7B	13q14.3	13	NC_000013.11	51932669	52012132	minus	28	606882
9606	Homo sapiens	538	0	live	ATP7A	DSMAX, MK, MNK, SMAX3	ATPase copper transporting alpha	copper-transporting ATPase 1|ATPase, Cu++ transporting, alpha polypeptide|Cu++-transporting P-type ATPase|Menkes disease-associated protein|copper pump 1	Xq21.1	X	NC_000023.11	77910693	78050395	plus	23	300011
9606	Homo sapiens	1317	0	live	SLC31A1	COPT1, CTR1	solute carrier family 31 member 1	high affinity copper uptake protein 1|copper transport 1 homolog|copper transporter 1|solute carrier family 31 (copper transporter), member 1|solute carrier family 31 (copper transporters), member 1	9q32	9	NC_000009.12	113221544	113264492	plus	5	603085
9606	Homo sapiens	475	0	live	ATOX1	ATX1, HAH1	antioxidant 1 copper chaperone	copper transport protein ATOX1|ATX1 antioxidant protein 1 homolog|metal transport protein ATX1	5q33.1	5	NC_000005.10	151742822	151758631	minus	4	602270
9606	Homo sapiens	8639	0	live	AOC3	HPAO, SSAO, VAP-1, VAP1	amine oxidase copper containing 3	membrane primary amine oxidase|amine oxidase, copper containing 3 (vascular adhesion protein 1)|copper amine oxidase|placenta copper monamine oxidase|semicarbazide-sensitive amine oxidase	17q21.31	17	NC_000017.11	42851199	42858124	plus	7	603735
9606	Homo sapiens	26	0	live	AOC1	ABP, ABP1, DAO, DAO1, KAO	amine oxidase copper containing 1	amiloride-sensitive amine oxidase [copper-containing]|amiloride binding protein 1 (amine oxidase (copper-containing))|amiloride-binding protein 1|amiloride-sensitive amine oxidase|amine oxidase copper domain-containing protein 1|diamine oxidase|histaminase|kidney amine oxidase	7q36.1	7	NC_000007.14	150852120	150861504	plus	7	104610
9606	Homo sapiens	150684	0	live	COMMD1	C2orf5, MURR1	copper metabolism domain containing 1	COMM domain-containing protein 1|copper metabolism (Murr1) domain containing 1|copper metabolism gene MURR1|protein Murr1	2p15	2	NC_000002.12	61888391	62136058	plus	8	607238
9606	Homo sapiens	9973	0	live	CCS		copper chaperone for superoxide dismutase	copper chaperone for superoxide dismutase|superoxide dismutase copper chaperone	11q13.2	11	NC_000011.10	66593185	66606019	plus	8	603864
9606	Homo sapiens	10063	0	live	COX17		cytochrome c oxidase copper chaperone COX17	cytochrome c oxidase copper chaperone|COX17 cytochrome c oxidase assembly homolog|COX17, cytochrome c oxidase copper chaperone|cytochrome c oxidase 17 copper chaperone|cytochrome c oxidase assembly homolog 17|human homolog of yeast mitochondrial copper recruitment	3q13.33	3	NC_000003.12	119663975	119677406	minus	8	604813
9606	Homo sapiens	1318	0	live	SLC31A2	COPT2, CTR2, hCTR2	solute carrier family 31 member 2	probable low affinity copper uptake protein 2|copper transporter 2|solute carrier family 31 (copper transporter), member 2|solute carrier family 31 (copper transporters), member 2	9q32	9	NC_000009.12	113151007	113164140	plus	4	603088
9606	Homo sapiens	351	0	live	APP	AAA, ABETA, ABPP, AD1I, CTFgamma, CVAP, PN-II, PN2, alpha-sAPP, preA4, APP	amyloid beta precursor protein	amyloid-beta precursor protein|alzheimer disease amyloid A4 protein homolog|alzheimer disease amyloid protein|amyloid beta (A4) precursor protein|amyloid beta A4 protein|amyloid precursor protein|beta-amyloid peptide|beta-amyloid peptide(1-40)|beta-amyloid peptide(1-42)|beta-amyloid precursor protein|cerebral vascular amyloid peptide|peptidase nexin-II|protease nexin-II|testicular tissue protein …	21q21.3	21	NC_000021.9	25880550	26171128	minus	20	104760
9606	Homo sapiens	7157	0	live	TP53	BCC7, BMFS5, LFS1, P53, TRP53	tumor protein p53	cellular tumor antigen p53|antigen NY-CO-13|mutant tumor protein 53|phosphoprotein p53|transformation-related protein 53|tumor protein 53|tumor supressor p53	17p13.1	17	NC_000017.11	7668421	7687490	minus	11	191170
9606	Homo sapiens	6622	0	live	SNCA	NACP, PARK1, PARK4, PD1	synuclein alpha	alpha-synuclein|I+/--synuclein|non A-beta component of AD amyloid|synuclein alpha-140|synuclein, alpha (non A4 component of amyloid precursor)|truncated alpha synuclein	4q22.1	4	NC_000004.12	89724099	89838304	minus	12	163890
9606	Homo sapiens	6647	0	live	SOD1	ALS, ALS1, HEL-S-44, IPOA, SOD, STAHP, hSod1, homodimer	superoxide dismutase 1	superoxide dismutase [Cu-Zn]|Cu/Zn superoxide dismutase|SOD, soluble|epididymis secretory protein Li 44|indophenoloxidase A|superoxide dismutase 1, soluble|superoxide dismutase, cystolic	21q22.11	21	NC_000021.9	31659693	31668931	plus	5	147450
9606	Homo sapiens	332	0	live	BIRC5	API4, EPR-1	baculoviral IAP repeat containing 5	baculoviral IAP repeat-containing protein 5|apoptosis inhibitor 4|apoptosis inhibitor survivin	17q25.3	17	NC_000017.11	78214253	78225635	plus	5	603352
9606	Homo sapiens	5621	0	live	PRNP	ASCR, AltPrP, CD230, CJD, GSS, KURU, PRIP, PrP, PrP27-30, PrP33-35C, PrPc, p27-30	prion protein	major prion protein|alternative prion protein|CD230 antigen|prion-related protein	20p13	20	NC_000020.11	4686456	4701588	plus	2	176640
9606	Homo sapiens	51076	0	live	CUTC	CGI-32	cutC copper transporter	copper homeostasis protein cutC homolog|cutC copper transporter homolog	10q24.2	10	NC_000010.11	99732234	99756134	plus	9	610101
9606	Homo sapiens	314	0	live	AOC2	DAO2, RAO, SSAO	amine oxidase copper containing 2	retina-specific copper amine oxidase|amine oxidase, copper containing 2 (retina-specific)|semicarbazide-sensitive amine oxidase	17q21.31	17	NC_000017.11	42844580	42850707	plus	4	602268
9606	Homo sapiens	1353	0	live	COX11	COX11P	cytochrome c oxidase copper chaperone COX11	cytochrome c oxidase assembly protein COX11, mitochondrial|COX11 homolog, cytochrome c oxidase assembly protein|COX11, cytochrome c oxidase copper chaperone|cytochrome c oxidase subunit 11	17q22	17	NC_000017.11	54951902	54968785	minus	6	603648
9606	Homo sapiens	348	0	live	APOE	AD2, APO-E, ApoE4, LDLCQ5, LPG	apolipoprotein E	apolipoprotein E|apolipoprotein E3	19q13.32	19	NC_000019.10	44905796	44909393	plus	6	107741
9606	Homo sapiens	3091	0	live	HIF1A	HIF-1-alpha, HIF-1A, HIF-1alpha, HIF1, HIF1-ALPHA, MOP1, PASD8, bHLHe78	hypoxia inducible factor 1 subunit alpha	hypoxia-inducible factor 1-alpha|ARNT interacting protein|PAS domain-containing protein 8|basic-helix-loop-helix-PAS protein MOP1|class E basic helix-loop-helix protein 78|hypoxia inducible factor 1 alpha subunit|hypoxia inducible factor 1, alpha subunit (basic helix-loop-helix transcription factor)|hypoxia-inducible factor1alpha|member of PAS protein 1|member of PAS superfamily 1	14q23.2	14	NC_000014.9	61695513	61748258	plus	16	603348
9606	Homo sapiens	7422	0	live	VEGFA	MVCD1, VEGF, VPF	vascular endothelial growth factor A	vascular endothelial growth factor A|vascular endothelial growth factor A121|vascular endothelial growth factor A165|vascular permeability factor	6p21.1	6	NC_000006.12	43770209	43786487	plus	9	192240
9606	Homo sapiens	9021	0	live	SOCS3	ATOD4, CIS3, Cish3, SOCS-3, SSI-3, SSI3	suppressor of cytokine signaling 3	suppressor of cytokine signaling 3|STAT-induced STAT inhibitor 3|cytokine-inducible SH2 protein 3	17q25.3	17	NC_000017.11	78356778	78360925	minus	4	604176
9606	Homo sapiens	875	0	live	CBS	CBSL, HIP4	cystathionine beta-synthase	cystathionine beta-synthase|Cystathionine beta-synthase-like protein|beta-thionase|methylcysteine synthase|serine sulfhydrase	21q22.3	21	NC_000021.9	43053191	43076873	minus	23	613381
9606	Homo sapiens	1401	0	live	CRP	PTX1	C-reactive protein	C-reactive protein|C-reactive protein, pentraxin-related|pentraxin 1	1q23.2	1	NC_000001.11	159712289	159714589	minus	3	123260
9606	Homo sapiens	207	0	live	AKT1	AKT, PKB, PKB-ALPHA, PRKBA, RAC, RAC-ALPHA	AKT serine/threonine kinase 1	RAC-alpha serine/threonine-protein kinase|AKT1m|PKB alpha|RAC-PK-alpha|protein kinase B alpha|proto-oncogene c-Akt|rac protein kinase alpha|serine-threonine protein kinase|v-akt murine thymoma viral oncogene homolog 1|v-akt murine thymoma viral oncogene-like protein 1	14q32.33	14	NC_000014.9	104769349	104795748	minus	17	164730
9606	Homo sapiens	4780	0	live	NFE2L2	HEBP1, IMDDHH, NRF2, Nrf-2	NFE2 like bZIP transcription factor 2	nuclear factor erythroid 2-related factor 2|nuclear factor erythroid-derived 2-like 2|nuclear factor, erythroid 2 like 2	2q31.2	2	NC_000002.12	177230303	177264727	minus	6	600492
9606	Homo sapiens	3552	0	live	IL1A	IL-1 alpha, IL-1A, IL1, IL1-ALPHA, IL1F1	interleukin 1 alpha	interleukin-1 alpha|hematopoietin-1|preinterleukin 1 alpha|pro-interleukin-1-alpha	2q14.1	2	NC_000002.12	112773925	112784493	minus	8	147760
9606	Homo sapiens	3845	0	live	KRAS	'C-K-RAS, C-K-RAS, CFC2, K-RAS2A, K-RAS2B, K-RAS4A, K-RAS4B, K-Ras, K-Ras 2, KI-RAS1, KRAS2, NS, NS3, OES, RALD, RASK2, c-Ki-ras, c-Ki-ras2, KRAS	KRAS proto-oncogene, GTPase	GTPase KRas|K-ras p21 protein|Kirsten rat sarcoma viral oncogene homolog|Kirsten rat sarcoma viral proto-oncogene|PR310 c-K-ras oncogene|c-Kirsten-ras protein|cellular c-Ki-ras2 proto-oncogene|cellular transforming proto-oncogene|oncogene KRAS2|proto-oncogene GTPase|transforming protein p21|v-Ki-ras2 Kirsten rat sarcoma 2 viral oncogene homolog	12p12.1	12	NC_000012.12	25205246	25250929	minus	7	190070
9606	Homo sapiens	5243	0	live	ABCB1	ABC20, CD243, CLCS, GP170, MDR1, P-GP, PGY1, p-170	ATP binding cassette subfamily B member 1	ATP-dependent translocase ABCB1|ATP-binding cassette, sub-family B (MDR/TAP), member 1|P-glycoprotein 1|colchicin sensitivity|doxorubicin resistance|multidrug resistance protein 1|phospholipid transporter ABCB1	7q21.12	7	NC_000007.14	87503017	87713295	minus	32	171050
9606	Homo sapiens	11315	0	live	PARK7	DJ-1, DJ1, GATD2, HEL-S-67p	Parkinsonism associated deglycase	Parkinson disease protein 7|Parkinson disease (autosomal recessive, early onset) 7|epididymis secretory sperm binding protein Li 67p|maillard deglycase|oncogene DJ1|parkinson protein 7|protein DJ-1|protein deglycase DJ-1|protein/nucleic acid deglycase DJ-1	1p36.23	1	NC_000001.11	7961711	7985505	plus	7	602533
9606	Homo sapiens	3553	0	live	IL1B	IL-1, IL1-BETA, IL1F2, IL1beta	interleukin 1 beta	interleukin-1 beta|IL-1 beta|catabolin|interleukin 1beta|preinterleukin 1 beta|pro-interleukin-1-beta	2q14.1	2	NC_000002.12	112829751	112836779	minus	8	147720
9606	Homo sapiens	90586	0	live	AOC4P	AOC4, UPAT	amine oxidase copper containing 4, pseudogene	amine oxidase pseudogene|amine oxidase, copper containing 3 (vascular adhesion protein 1) pseudogene|ubiquitin-like plant homeodomain (PHD) and really interesting new gene (RING) finger domain-containing protein 1 (UHRF1) protein associated transcript	17q21.31	17	NC_000017.11	42867145	42869217	plus	1
9606	Homo sapiens	3576	0	live	CXCL8	GCP-1, GCP1, IL8, LECT, LUCT, LYNAP, MDNCF, MONAP, NAF, NAP-1, NAP1, SCYB8	C-X-C motif chemokine ligand 8	interleukin-8|T-cell chemotactic factor|alveolar macrophage chemotactic factor I|beta endothelial cell-derived neutrophil activating peptide|beta-thromboglobulin-like protein|chemokine (C-X-C motif) ligand 8|emoctakin|granulocyte chemotactic protein 1|interleukin 8|lung giant cell carcinoma-derived chemotactic protein|lymphocyte derived neutrophil activating peptide|monocyte-derived neutrophil ch…	4q13.3	4	NC_000004.12	73740569	73743716	plus	3	146930
9606	Homo sapiens	29126	0	live	CD274	B7-H, B7H1, PD-L1, PDCD1L1, PDCD1LG1, PDL1, hPD-L1	CD274 molecule	programmed cell death 1 ligand 1|B7 homolog 1|CD274 antigen|PDCD1 ligand 1	9p24.1	9	NC_000009.12	5450542	5470554	plus	7	605402
9606	Homo sapiens	2153	0	live	F5	FVL, PCCF, RPRGL1, THPH2	coagulation factor V	coagulation factor V|activated protein c cofactor|coagulation factor V (proaccelerin, labile factor)|coagulation factor V jinjiang A2 domain|factor V Leiden	1q24.2	1	NC_000001.11	169511951	169586481	minus	25	612309
9606	Homo sapiens	4137	0	live	MAPT	DDPAC, FTDP-17L, MSTD, MTBT1, MTBT2, PPND, PPP1R103, TAU, tau-40, MAPT	microtubule associated protein tau	microtubule-associated protein tau|G protein beta1/gamma2 subunit-interacting factor 1|PHF-tau|neurofibrillary tangle protein|paired helical filament-tau|protein phosphatase 1, regulatory subunit 103	17q21.31	17	NC_000017.11	45894554	46028334	plus	16	157140
9606	Homo sapiens	213	0	live	ALB	FDAHT, HSA, PRO0883, PRO0903, PRO1341	albumin	albumin|serum albumin	4q13.3	4	NC_000004.12	73404287	73421482	plus	15	103600
9606	Homo sapiens	760	0	live	CA2	CA-II, CAC, CAII, Car2, HEL-76, HEL-S-282	carbonic anhydrase 2	carbonic anhydrase 2|carbonate dehydratase II|carbonic anhydrase B|carbonic anhydrase C|carbonic anhydrase II|carbonic dehydratase|cyanamide hydratase CA2|epididymis luminal protein 76|epididymis secretory protein Li 282	8q21.2	8	NC_000008.11	85464007	85481493	plus	7	611492
9606	Homo sapiens	1543	0	live	CYP1A1	AHH, AHRR, CP11, CYP1, CYPIA1, P1-450, P450-C, P450DX	cytochrome P450 family 1 subfamily A member 1	cytochrome P450 1A1|aryl hydrocarbon hydroxylase|cytochrome P1-450, dioxin-inducible|cytochrome P450 form 6|cytochrome P450, family 1, subfamily A, polypeptide 1|cytochrome P450, subfamily I (aromatic compound-inducible), polypeptide 1|cytochrome P450-C|cytochrome P450-P1|flavoprotein-linked monooxygenase|hydroperoxy icosatetraenoate dehydratase|xenobiotic monooxygenase	15q24.1	15	NC_000015.10	74719542	74725528	minus	7	108330
9606	Homo sapiens	5054	0	live	SERPINE1	PAI, PAI-1, PAI1, PLANH1	serpin family E member 1	plasminogen activator inhibitor 1|endothelial plasminogen activator inhibitor|serine (or cysteine) proteinase inhibitor, clade E (nexin, plasminogen activator inhibitor type 1), member 1|serpin E1|serpin peptidase inhibitor, clade E (nexin, plasminogen activator inhibitor type 1), member 1	7q22.1	7	NC_000007.14	101127104	101139247	plus	9	173360
9606	Homo sapiens	6667	0	live	SP1		Sp1 transcription factor	transcription factor Sp1|specificity protein 1	12q13.13	12	NC_000012.12	53380176	53416446	plus	7	189906
9606	Homo sapiens	1356	0	live	CP	AB073614-2, CP	ceruloplasmin	ceruloplasmin|ceruloplasmin (ferroxidase)	3q24-q25.1	3	NC_000003.12	149162414	149221829	minus	21	117700
9606	Homo sapiens	2157	0	live	F8	AHF, DXS1253EB, F8C, FVIII, HEMA, THPH13, F8	coagulation factor VIII	coagulation factor VIII|antihemophilic factor|coagulation factor VIII A1 domain|coagulation factor VIII C2 domain|coagulation factor VIII, procoagulant component|coagulation factor VIIIc|factor VIII F8B	Xq28	X	NC_000023.11	154835792	155022723	minus	27	300841
9606	Homo sapiens	4313	0	live	MMP2	CLG4, CLG4A, MMP-2, MMP-II, MONA, TBE-1	matrix metallopeptidase 2	72 kDa type IV collagenase|collagenase type IV-A|matrix metallopeptidase 2 (gelatinase A, 72kDa gelatinase, 72kDa type IV collagenase)|matrix metalloproteinase-2|matrix metalloproteinase-II|neutrophil gelatinase	16q12.2	16	NC_000016.10	55478830	55506691	plus	17	120360
9606	Homo sapiens	6649	0	live	SOD3	EC-SOD	superoxide dismutase 3	extracellular superoxide dismutase [Cu-Zn]|superoxide dismutase 3, extracellular|testicular tissue protein Li 175	4p15.2	4	NC_000004.12	24795573	24800842	plus	3	185490
9606	Homo sapiens	406991	0	live	MIR21	MIRN21, hsa-mir-21, miR-21, miRNA21	microRNA 21		17q23.1	17	NC_000017.11	59841266	59841337	plus	1	611020
9606	Homo sapiens	5444	0	live	PON1	ESA, MVCD5, PON	paraoxonase 1	serum paraoxonase/arylesterase 1|A-esterase 1|K-45|PON 1|aromatic esterase 1|arylesterase 1|arylesterase B-type|esterase A|paraoxonase B-type|serum aryldiakylphosphatase|serum aryldialkylphosphatase 1	7q21.3	7	NC_000007.14	95297676	95324532	minus	9	168820
9606	Homo sapiens	331	0	live	XIAP	API3, BIRC4, IAP-3, ILP1, MIHA, XLP2, hIAP-3, hIAP3	X-linked inhibitor of apoptosis	E3 ubiquitin-protein ligase XIAP|IAP-like protein 1|RING-type E3 ubiquitin transferase XIAP|X-linked IAP|X-linked inhibitor of apoptosis, E3 ubiquitin protein ligase|baculoviral IAP repeat-containing protein 4|inhibitor of apoptosis protein 3	Xq25	X	NC_000023.11	123859708	123913972	plus	10	300079
9606	Homo sapiens	960	0	live	CD44	CDW44, CSPG8, ECMR-III, HCELL, HUTCH-I, IN, LHR, MC56, MDU2, MDU3, MIC4, Pgp1	CD44 molecule (Indian blood group)	CD44 antigen|GP90 lymphocyte homing/adhesion receptor|Hermes antigen|Indian blood group antigen|cell surface glycoprotein CD44|chondroitin sulfate proteoglycan 8|epican|extracellular matrix receptor III|hematopoietic cell E- and L-selectin ligand|heparan sulfate proteoglycan|homing function and Indian blood group system|hyaluronate receptor|phagocytic glycoprotein 1|soluble CD44	11p13	11	NC_000011.10	35139171	35232402	plus	20	107269
9606	Homo sapiens	2950	0	live	GSTP1	DFN7, FAEES3, GST3, GSTP, HEL-S-22, PI	glutathione S-transferase pi 1	glutathione S-transferase P|GST class-pi|GSTP1-1|deafness, X-linked 7|epididymis secretory protein Li 22|fatty acid ethyl ester synthase III	11q13.2	11	NC_000011.10	67583812	67586653	plus	7	134660
9606	Homo sapiens	472	0	live	ATM	AT1, ATA, ATC, ATD, ATDC, ATE, TEL1, TELO1	ATM serine/threonine kinase	serine-protein kinase ATM|A-T mutated|AT mutated|TEL1, telomere maintenance 1, homolog|ataxia telangiectasia mutated|truncated ATM serine/threonine kinase	11q22.3	11	NC_000011.10	108223067	108369102	plus	67	607585
9606	Homo sapiens	23621	0	live	BACE1	ASP2, BACE, HSPC104	beta-secretase 1	beta-secretase 1|APP beta-secretase|asp 2|aspartyl protease 2|beta-site APP cleaving enzyme 1|beta-site APP-cleaving enzyme|beta-site amyloid beta A4 precursor protein-cleaving enzyme|memapsin-2|membrane-associated aspartic protease 2|transmembrane aspartic proteinase Asp2	11q23.3	11	NC_000011.10	117285698	117316256	minus	11	604252
9606	Homo sapiens	1565	0	live	CYP2D6	CPD6, CYP2D, CYP2D7AP, CYP2D7BP, CYP2D7P2, CYP2D8P2, CYP2DL1, CYPIID6, P450-DB1, P450C2D, P450DB1	cytochrome P450 family 2 subfamily D member 6	cytochrome P450 2D6|cholesterol 25-hydroxylase|cytochrome P450, family 2, subfamily D, polypeptide 6|cytochrome P450, family 2, subfamily D, polypeptide 7 pseudogene 2|cytochrome P450, family 2, subfamily D, polypeptide 8 pseudogene 2|cytochrome P450, subfamily II (debrisoquine, sparteine, etc., -metabolising), polypeptide 7 pseudogene 2|cytochrome P450, subfamily IID (debrisoquine, sparteine, et…	22q13.2	22	NC_000022.11	42126499	42130810	minus	9	124030
9606	Homo sapiens	114548	0	live	NLRP3	AGTAVPRL, AII, AVP, C1orf7, CIAS1, CLR1.1, DFNA34, FCAS, FCAS1, FCU, KEFH, MWS, NALP3, PYPAF1	NLR family pyrin domain containing 3	NACHT, LRR and PYD domains-containing protein 3|NACHT domain-, leucine-rich repeat-, and PYD-containing protein 3|NACHT, LRR and PYD containing protein 3|PYRIN-containing APAF1-like protein 1|caterpiller protein 1.1|cold autoinflammatory syndrome 1 protein|cold-induced autoinflammatory syndrome 1 protein|cryopyrin|cryopyrin, NACHT, LRR and PYD domains - containing protein 3|deafness, autosomal do…	1q44	1	NC_000001.11	247416077	247448817	plus	12	606416
9606	Homo sapiens	3606	0	live	IL18	IGIF, IL-18, IL-1g, IL1F4	interleukin 18	interleukin-18|IFN-gamma-inducing factor|IL-1 gamma|iboctadekin|interleukin 18 (interferon-gamma-inducing factor)|interleukin-1 gamma	11q23.1	11	NC_000011.10	112143260	112164094	minus	6	600953
9606	Homo sapiens	4149	0	live	MAX	bHLHd4	MYC associated factor X	protein max|class D basic helix-loop-helix protein 4	14q23.3	14	NC_000014.9	65006101	65102695	minus	9	154950
9606	Homo sapiens	983	0	live	CDK1	CDC2, CDC28A, P34CDC2	cyclin dependent kinase 1	cyclin-dependent kinase 1|cell cycle controller CDC2|cell division control protein 2 homolog|cell division cycle 2, G1 to S and G2 to M|cell division protein kinase 1|p34 protein kinase	10q21.2	10	NC_000010.11	60778331	60794852	plus	9	116940
9606	Homo sapiens	57817	0	live	HAMP	HEPC, HFE2B, LEAP1, PLTR	hepcidin antimicrobial peptide	hepcidin|hepcidin preproprotein|liver-expressed antimicrobial peptide 1|putative liver tumor regressor	19q13.12	19	NC_000019.10	35282528	35285143	plus	3	606464
9606	Homo sapiens	1621	0	live	DBH	DBM, ORTHYP1	dopamine beta-hydroxylase	dopamine beta-hydroxylase|dopamine beta-hydroxylase (dopamine beta-monooxygenase)	9q34.2	9	NC_000009.12	133636363	133659329	plus	12	609312
9606	Homo sapiens	23326	0	live	USP22	USP3L	ubiquitin specific peptidase 22	ubiquitin carboxyl-terminal hydrolase 22|deubiquitinating enzyme 22|ubiquitin specific protease 22|ubiquitin thioesterase 22|ubiquitin thiolesterase 22|ubiquitin-specific processing protease 22	17p11.2	17	NC_000017.11	20999596	21043419	minus	14	612116
9606	Homo sapiens	5289	0	live	PIK3C3	VPS34, Vps34, hVps34	phosphatidylinositol 3-kinase catalytic subunit type 3	phosphatidylinositol 3-kinase catalytic subunit type 3|PI3-kinase type 3|PI3K type 3|PtdIns-3-kinase type 3|phosphatidylinositol 3-kinase p100 subunit|phosphoinositide-3-kinase, class 3|vacuolar protein sorting 34 homolog	18q12.3	18	NC_000018.10	41955234	42087830	plus	27	602609
9606	Homo sapiens	836	0	live	CASP3	CPP32, CPP32B, SCA-1	caspase 3	caspase-3|CASP-3|CPP-32|PARP cleavage protease|SREBP cleavage activity 1|apopain|caspase 3, apoptosis-related cysteine peptidase|caspase 3, apoptosis-related cysteine protease|cysteine protease CPP32|procaspase3|protein Yama	4q35.1	4	NC_000004.12	184627696	184649447	minus	9	600636
9606	Homo sapiens	4000	0	live	LMNA	CDCD1, CDDC, CMD1A, CMT2B1, EMD2, FPL, FPLD, FPLD2, HGPS, IDC, LDP1, LFP, LGMD1B, LMN1, LMNC, LMNL1, MADA, PRO1	lamin A/C	lamin|70 kDa lamin|epididymis secretory sperm binding protein|lamin A/C-like 1|mandibuloacral dysplasia type A|prelamin-A/C|renal carcinoma antigen NY-REN-32	1q22	1	NC_000001.11	156082573	156140081	plus	17	150330
9606	Homo sapiens	581	0	live	BAX	BCL2L4	BCL2 associated X, apoptosis regulator	apoptosis regulator BAX|BCL2 associated X protein|BCL2-associated X protein omega|Baxdelta2G9|Baxdelta2G9omega|Baxdelta2omega|bcl-2-like protein 4|bcl2-L-4	19q13.33	19	NC_000019.10	48954875	48961798	plus	7	600040
9606	Homo sapiens	5071	0	live	PRKN	AR-JP, LPRS2, PARK2, PDJ	parkin RBR E3 ubiquitin protein ligase	E3 ubiquitin-protein ligase parkin|Parkinson disease (autosomal recessive, juvenile) 2, parkin|parkinson juvenile disease protein 2|parkinson protein 2 E3 ubiquitin protein ligase|parkinson protein 2, E3 ubiquitin protein ligase (parkin)	6q26	6	NC_000006.12	161347417	162727766	minus	13	602544
9606	Homo sapiens	8678	0	live	BECN1	ATG6, VPS30, beclin1	beclin 1	beclin-1|ATG6 autophagy related 6 homolog|beclin 1 (coiled-coil, moesin-like BCL2-interacting protein)|beclin 1, autophagy related|coiled-coil myosin-like BCL2-interacting protein|testis secretory sperm-binding protein Li 215e	17q21.31	17	NC_000017.11	42810132	42824282	minus	12	604378
9606	Homo sapiens	3082	0	live	HGF	DFNB39, F-TCFB, HPTA, SF, HGF	hepatocyte growth factor	hepatocyte growth factor|fibroblast-derived tumor cytotoxic factor|hepatocyte growth factor (hepapoietin A; scatter factor)|hepatopoietin-A|lung fibroblast-derived mitogen	7q21.11	7	NC_000007.14	81699010	81770047	minus	20	142409
9606	Homo sapiens	4502	0	live	MT2A	MT-2, MT-II, MT2	metallothionein 2A	metallothionein-2|metallothionein-II	16q13	16	NC_000016.10	56608584	56609497	plus	3	156360
9606	Homo sapiens	3064	0	live	HTT	HD, IT15, LOMARS	huntingtin	huntingtin|huntington disease protein	4p16.3	4	NC_000004.12	3074681	3243960	plus	67	613004
9606	Homo sapiens	841	0	live	CASP8	ALPS2B, CAP4, Casp-8, FLICE, MACH, MCH5	caspase 8	caspase-8|FADD-homologous ICE/CED-3-like protease|FADD-like ICE|ICE-like apoptotic protease 5|MACH-alpha-1/2/3 protein|MACH-beta-1/2/3/4 protein|MORT1-associated ced-3 homolog|apoptotic cysteine protease|apoptotic protease Mch-5|caspase 8, apoptosis-related cysteine peptidase|caspase 8, apoptosis-related cysteine protease	2q33.1	2	NC_000002.12	201233443	201287711	plus	16	601763
9606	Homo sapiens	4891	0	live	SLC11A2	AHMIO1, DCT1, DMT1, NRAMP2	solute carrier family 11 member 2	natural resistance-associated macrophage protein 2|DMT-1|NRAMP 2|divalent cation transporter 1|solute carrier family 11 (proton-coupled divalent metal ion transporter), member 2|solute carrier family 11 (proton-coupled divalent metal ion transporters), member 2	12q13.12	12	NC_000012.12	50952263	51028886	minus	26	600523
9606	Homo sapiens	196	0	live	AHR	RP85, bHLHe76	aryl hydrocarbon receptor	aryl hydrocarbon receptor|AH-receptor|ah receptor|aromatic hydrocarbon receptor|class E basic helix-loop-helix protein 76	7p21.1	7	NC_000007.14	17298652	17346147	plus	11	600253
9606	Homo sapiens	6352	0	live	CCL5	D17S136E, RANTES, SCYA5, SIS-delta, SISd, TCP228, eoCP	C-C motif chemokine ligand 5	C-C motif chemokine 5|T-cell specific protein p288|beta-chemokine RANTES|chemokine (C-C motif) ligand 5|eosinophil chemotactic cytokine|regulated upon activation, normally T-expressed, and presumably secreted|small inducible cytokine subfamily A (Cys-Cys), member 5	17q12	17	NC_000017.11	35871491	35880360	minus	4	187011
9606	Homo sapiens	1191	0	live	CLU	AAG4, APO-J, APOJ, CLI1, CLU2, KUB1, NA1/NA2, SGP-2, SGP2, SP-40, TRPM-2, TRPM2, CLU	clusterin	clusterin|aging-associated protein 4|apolipoprotein J|complement cytolysis inhibitor|complement lysis inhibitor|complement-associated protein SP-40,40|epididymis secretory sperm binding protein|ku70-binding protein 1|sulfated glycoprotein 2|testosterone-repressed prostate message 2	8p21.1	8	NC_000008.11	27596917	27614700	minus	11	185430
9606	Homo sapiens	3953	0	live	LEPR	CD295, LEP-RD, OB-R, OBR, LEPR	leptin receptor	leptin receptor|OB receptor|huB219	1p31.3	1	NC_000001.11	65420652	65641559	plus	24	601007
9606	Homo sapiens	3481	0	live	IGF2	C11orf43, GRDF, IGF-II, PP9974, SRS3	insulin like growth factor 2	insulin-like growth factor II|T3M-11-derived growth factor|insulin-like growth factor 2 (somatomedin A)|insulin-like growth factor type 2|preptin	11p15.5	11	NC_000011.10	2129117	2149566	minus	9	147470
9606	Homo sapiens	759	0	live	CA1	CA-I, CAB, Car1, HEL-S-11	carbonic anhydrase 1	carbonic anhydrase 1|carbonate dehydratase I|carbonic anhydrase B|carbonic anhydrase I|cyanamide hydratase CA1|epididymis secretory protein Li 11|epididymis secretory sperm binding protein	8q21.2	8	NC_000008.11	85327608	85378113	minus	11	114800
9606	Homo sapiens	4017	0	live	LOXL2	LOR, LOR2, WS9-14	lysyl oxidase like 2	lysyl oxidase homolog 2|lysyl oxidase related 2|lysyl oxidase-like 2 delta e13|lysyl oxidase-like 2 protein|lysyl oxidase-like protein 2|lysyl oxidase-related protein 2|lysyl oxidase-related protein WS9-14	8p21.3	8	NC_000008.11	23296897	23404120	minus	14	606663
9606	Homo sapiens	80339	0	live	PNPLA3	ADPN, C22orf20, iPLA(2)epsilon	patatin like phospholipase domain containing 3	1-acylglycerol-3-phosphate O-acyltransferase PNPLA3|acylglycerol O-acyltransferase|acylglycerol transacylase|adiponutrin|calcium-independent phospholipase A2-epsilon|iPLA2-epsilon|iPLA2epsilon|lysophosphatidic acid acyltransferase|patatin-like phospholipase domain-containing protein 3	22q13.31	22	NC_000022.11	43923805	43947582	plus	9	609567
9606	Homo sapiens	7037	0	live	TFRC	CD71, IMD46, T9, TFR, TFR1, TR, TRFR, p90	transferrin receptor	transferrin receptor protein 1	3q29	3	NC_000003.12	196049284	196082090	minus	19	190010
9606	Homo sapiens	3172	0	live	HNF4A	FRTS4, HNF4, HNF4a7, HNF4a8, HNF4a9, HNF4alpha, MODY, MODY1, NR2A1, NR2A21, TCF, TCF-14, TCF14	hepatocyte nuclear factor 4 alpha	hepatocyte nuclear factor 4-alpha|HNF4A wild type|HNF4alpha10/11/12|hepatic nuclear factor 4 alpha|nuclear receptor subfamily 2 group A member 1|transcription factor 14|transcription factor HNF-4	20q13.12	20	NC_000020.11	44355699	44434596	plus	15	600281
9606	Homo sapiens	3297	0	live	HSF1	HSTF1	heat shock transcription factor 1	heat shock factor protein 1	8q24.3	8	NC_000008.11	144291604	144314720	plus	15	140580
9606	Homo sapiens	7431	0	live	VIM		vimentin	vimentin|epididymis secretory sperm binding protein	10p13	10	NC_000010.11	17228241	17237593	plus	10	193060
9606	Homo sapiens	358	0	live	AQP1	AQP-CHIP, CHIP28, CO	aquaporin 1 (Colton blood group)	aquaporin-1|Colton blood group antigen|aquaporin 1 (channel-forming integral protein, 28kDa, CO blood group)|aquaporin 1, Colton blood group antigen|aquaporin-CHIP|channel-like integral membrane protein, 28-kDa|urine water channel|water channel protein for red blood cells and kidney proximal tubule	7p14.3	7	NC_000007.14	30911853	30925516	plus	4	107776
9606	Homo sapiens	3375	0	live	IAPP	DAP, IAP	islet amyloid polypeptide	islet amyloid polypeptide|Islet amyloid polypeptide (diabetes-associated peptide; amylin)|amylin|diabetes-associated peptide|insulinoma amyloid peptide	12p12.1	12	NC_000012.12	21354959	21379980	plus	4	147940
9606	Homo sapiens	635	0	live	BHMT	BHMT1, HEL-S-61p	betaine--homocysteine S-methyltransferase	betaine--homocysteine S-methyltransferase 1|epididymis secretory sperm binding protein Li 61p	5q14.1	5	NC_000005.10	79111809	79132288	plus	8	602888
9606	Homo sapiens	346007	0	live	EYS	C6orf178, C6orf179, C6orf180, EGFL10, EGFL11, RP25, SPAM, bA166P24.2, bA307F22.3, bA74E24.1, dJ1018A4.2, dJ22I17.2, dJ303F19.1	eyes shut homolog	protein eyes shut homolog|EGF-like-domain, multiple 10|EGF-like-domain, multiple 11|epidermal growth factor-like protein 10|epidermal growth factor-like protein 11|protein spacemaker homolog	6q12	6	NC_000006.12	63719980	65707226	minus	46	612424
9606	Homo sapiens	4504	0	live	MT3	GIF, GIFB, GRIF, ZnMT3	metallothionein 3	metallothionein-3|growth inhibitory factor|metallothionein 3 (growth inhibitory factor (neurotrophic))|metallothionein-III	16q13	16	NC_000016.10	56589528	56591085	plus	3	139255
9606	Homo sapiens	287	0	live	ANK2	ANK-2, CFAP87, FAP87, LQT4, brank-2	ankyrin 2	ankyrin-2|ankyrin 2, neuronal|ankyrin B|ankyrin, brain|ankyrin-2, nonerythrocytic|non-erythroid ankyrin	4q25-q26	4	NC_000004.12	112705622	113383736	plus	61	106410
9606	Homo sapiens	8991	0	live	SELENBP1	EHMTO, HEL-S-134P, LPSB, MTO, SBP56, SP56, hSBP	selenium binding protein 1	methanethiol oxidase|56 kDa selenium-binding protein|epididymis secretory sperm binding protein Li 134P	1q21.3	1	NC_000001.11	151364304	151372705	minus	13	604188
9606	Homo sapiens	2034	0	live	EPAS1	ECYT4, HIF2A, HLF, MOP2, PASD2, bHLHe73	endothelial PAS domain protein 1	endothelial PAS domain-containing protein 1|EPAS-1|HIF-1-alpha-like factor|HIF-1alpha-like factor|HIF-2-alpha|HIF2-alpha|PAS domain-containing protein 2|basic-helix-loop-helix-PAS protein MOP2|class E basic helix-loop-helix protein 73|hypoxia-inducible factor 2 alpha|member of PAS protein 2|truncated endothelial PAS domain protein 1	2p21	2	NC_000002.12	46297407	46386697	plus	17	603349
9606	Homo sapiens	9997	0	live	SCO2	CEMCOX1, ECGF1, Gliostatin, MC4DN2, MYP6, PD-ECGF, SCO1L, TP, TYMP, TdRPase	synthesis of cytochrome C oxidase 2	protein SCO2 homolog, mitochondrial|Platelet-derived endothelial cell growth factor|SCO cytochrome c oxidase assembly protein 2|SCO cytochrome oxidase deficient homolog 2|SCO2, cytochrome c oxidase assembly protein|Thymidine phosphorylase	22q13.33	22	NC_000022.11	50523568	50526442	minus	4	604272
9606	Homo sapiens	1544	0	live	CYP1A2	CP12, CYPIA2, P3-450, P450(PA)	cytochrome P450 family 1 subfamily A member 2	cytochrome P450 1A2|P450 form 4|aryl hydrocarbon hydroxylase|cholesterol 25-hydroxylase|cytochrome P(3)450|cytochrome P450 4|cytochrome P450, family 1, subfamily A, polypeptide 2|cytochrome P450, subfamily I (aromatic compound-inducible), polypeptide 2|cytochrome P450-P3|dioxin-inducible P3-450|flavoprotein-linked monooxygenase|hydroperoxy icosatetraenoate dehydratase|microsomal monooxygenase|xen…	15q24.1	15	NC_000015.10	74748845	74756607	plus	7	124060
9606	Homo sapiens	567	0	live	B2M	IMD43	beta-2-microglobulin	beta-2-microglobulin|beta chain of MHC class I molecules|beta-2-microglobin	15q21.1	15	NC_000015.10	44711517	44718145	plus	4	109700
9606	Homo sapiens	10370	0	live	CITED2	ASD8, MRG-1, MRG1, P35SRJ, VSD2	Cbp/p300 interacting transactivator with Glu/Asp rich carboxy-terminal domain 2	cbp/p300-interacting transactivator 2|MSG-related protein 1|MSG1-related gene 1|melanocyte-specific gene 1-related gene 1	6q24.1	6	NC_000006.12	139371807	139374648	minus	4	602937
9606	Homo sapiens	216	0	live	ALDH1A1	ALDC, ALDH-E1, ALDH1, ALDH11, HEL-9, HEL-S-53e, HEL12, PUMB1, RALDH1	aldehyde dehydrogenase 1 family member A1	aldehyde dehydrogenase 1A1|3-deoxyglucosone dehydrogenase|ALDH class 1|ALHDII|RALDH 1|acetaldehyde dehydrogenase 1|aldehyde dehydrogenase 1, soluble|aldehyde dehydrogenase, liver cytosolic|epididymis luminal protein 12|epididymis luminal protein 9|epididymis secretory sperm binding protein Li 53e|retinal dehydrogenase 1|retinaldehyde dehydrogenase 1	9q21.13	9	NC_000009.12	72900671	72953053	minus	13	100640
9606	Homo sapiens	1677	0	live	DFFB	CAD, CPAN, DFF-40, DFF2, DFF40	DNA fragmentation factor subunit beta	DNA fragmentation factor subunit beta|DNA fragmentation factor 40 kDa subunit|DNA fragmentation factor, 40kDa, beta polypeptide (caspase-activated DNase)|caspase-activated DNase|caspase-activated deoxyribonuclease|caspase-activated nuclease	1p36.32	1	NC_000001.11	3857476	3885429	plus	11	601883
9606	Homo sapiens	174	0	live	AFP	AFPD, FETA, HPAFP	alpha fetoprotein	alpha-fetoprotein|alpha-1-fetoprotein|alpha-fetoglobulin	4q13.3	4	NC_000004.12	73436221	73456174	plus	15	104150
9606	Homo sapiens	4015	0	live	LOX	AAT10	lysyl oxidase	protein-lysine 6-oxidase	5q23.1	5	NC_000005.10	122063195	122078259	minus	8	153455
9606	Homo sapiens	81993	0	live	COX17P1	COX17P	COX17 pseudogene 1	COX17 cytochrome c oxidase assembly homolog pseudogene 1|COX17, cytochrome c oxidase copper chaperone pseudogene 1|cytochrome c oxidase assembly homolog 17 pseudogene 1	13q14.13	13	NC_000013.11	46490857	46491259	plus	0
9606	Homo sapiens	7299	0	live	TYR	ATN, CMM8, OCA1, OCA1A, OCAIA, SHEP3	tyrosinase	tyrosinase|LB24-AB|SK29-AB|monophenol monooxygenase|oculocutaneous albinism IA|tumor rejection antigen AB	11q14.3	11	NC_000011.10	89177875	89295759	plus	6	606933
9606	Homo sapiens	5066	0	live	PAM	PAL, PHM	peptidylglycine alpha-amidating monooxygenase	peptidyl-glycine alpha-amidating monooxygenase|pancreatic peptidylglycine alpha-amidating monooxygenase|peptidyl alpha-amidating enzyme|peptidyl-alpha-hydroxyglycine alpha-amidating lyase|peptidylamidoglycolate lyase|peptidylglycine 2-hydroxylase|peptidylglycine alpha-hydroxylating monooxygenase	5q21.1	5	NC_000005.10	102754783	103031105	plus	29	170270
9606	Homo sapiens	761	0	live	CA3	CAIII, Car3	carbonic anhydrase 3	carbonic anhydrase 3|CA-III|HEL-S-167mP|carbonate dehydratase III|carbonic anhydrase III, muscle specific|carbonic anhydrase IIII|epididymis secretory sperm binding protein Li 167mP	8q21.2	8	NC_000008.11	85438859	85449040	plus	7	114750
9606	Homo sapiens	11279	0	live	KLF8	BKLF3, ZNF741	Kruppel like factor 8	Krueppel-like factor 8|basic krueppel-like factor 3|basic kruppel-like factor 3|zinc finger protein 741	Xp11.21	X	NC_000023.11	55908123	56291531	plus	8	300286
9606	Homo sapiens	4035	0	live	LRP1	A2MR, APOER, APR, CD91, IGFBP-3R, IGFBP3R, IGFBP3R1, KPA, LRPA, TGFBR5, LRP1	LDL receptor related protein 1	prolow-density lipoprotein receptor-related protein 1|TbetaR-V/LRP-1/IGFBP-3 receptor|alpha-2-macroglobulin receptor|apolipoprotein E receptor|low density lipoprotein receptor-related protein 1|type V tgf-beta receptor	12q13.3	12	NC_000012.12	57128483	57213361	plus	89	107770
9606	Homo sapiens	84557	0	live	MAP1LC3A	ATG8E, LC3, LC3A, MAP1ALC3, MAP1BLC3	microtubule associated protein 1 light chain 3 alpha	microtubule-associated proteins 1A/1B light chain 3A|MAP1 light chain 3-like protein 1|MAP1A/1B light chain 3 A|MAP1A/MAP1B LC3 A|MAP1A/MAP1B light chain 3 A|autophagy-related ubiquitin-like modifier LC3 A|microtubule-associated proteins 1A/1B light chain 3	20q11.22	20	NC_000020.11	34546844	34560345	plus	7	601242
9606	Homo sapiens	117151	0	live	SLC31A1P1	CTR1P, CTR1psi, SLC31A1P	solute carrier family 31 member 1 pseudogene 1	CRT1 pseudogene|solute carrier family 31 (copper transporter), member 1 pseudogene 1|solute carrier family 31 (copper transporters), member 1 pseudogene 1	3q26.31	3	NC_000003.12	172599386	172604174	minus	0
9606	Homo sapiens	100462825	0	live	ATP7BP1		ATPase copper transporting beta pseudogene 1	ATPase, Cu++ transporting, beta polypeptide pseudogene 1	18q11.2	18	NC_000018.10	22418830	22419300	minus	0
9606	Homo sapiens	5604	0	live	MAP2K1	CFC3, MAPKK1, MEK1, MEL, MKK1, PRKMK1	mitogen-activated protein kinase kinase 1	dual specificity mitogen-activated protein kinase kinase 1|ERK activator kinase 1|MAPK/ERK kinase 1|MAPKK 1|MEK 1|protein kinase, mitogen-activated, kinase 1 (MAP kinase kinase 1)	15q22.31	15	NC_000015.10	66386912	66491544	plus	12	176872
9606	Homo sapiens	5692	0	live	PSMB4	HN3, HsN3, PRAAS3, PROS-26, PROS26	proteasome 20S subunit beta 4	proteasome subunit beta type-4|26 kDa prosomal protein|hsBPROS26|macropain beta chain|multicatalytic endopeptidase complex beta chain|proteasome (prosome, macropain) subunit, beta type, 4|proteasome beta chain|proteasome chain 3|proteasome subunit HsN3|proteasome subunit beta 4|proteasome subunit beta7|proteasome subunit, beta type, 4|testis tissue sperm-binding protein Li 79P	1q21.3	1	NC_000001.11	151399573	151401937	plus	7	602177
9606	Homo sapiens	7018	0	live	TF	HEL-S-71p, PRO1557, PRO2086QTL1, TF	transferrin	serotransferrin|beta-1 metal-binding globulin|epididymis secretory sperm binding protein Li 71p|siderophilin	3q22.1	3	NC_000003.12	133661998	133796641	plus	24	190000
9606	Homo sapiens	4973	0	live	OLR1	CLEC8A, LOX1, LOXIN, SCARE1, SLOX1	oxidized low density lipoprotein receptor 1	oxidized low-density lipoprotein receptor 1|C-type lectin domain family 8 member A|hLOX-1|lectin-type oxidized LDL receptor 1|ox LDL receptor 1|oxidized low density lipoprotein (lectin-like) receptor 1|oxidized low-density lipoprotein receptor 1, soluble form|scavenger receptor class E, member 1	12p13.2	12	NC_000012.12	10158301	10176266	minus	8	602601
9606	Homo sapiens	7031	0	live	TFF1	BCEI, D21S21, HP1.A, HPS2, pNR-2, pS2	trefoil factor 1	trefoil factor 1|breast cancer estrogen-inducible protein|breast cancer estrogen-inducible sequence|gastrointestinal trefoil protein pS2|polypeptide P1.A|protein pS2	21q22.3	21	NC_000021.9	42362282	42366535	minus	3	113710
9606	Homo sapiens	4016	0	live	LOXL1	LOL, LOXL	lysyl oxidase like 1	lysyl oxidase homolog 1|lysyl oxidase-like protein 1	15q24.1	15	NC_000015.10	73926462	73952136	plus	9	153456
9606	Homo sapiens	1616	0	live	DAXX	BING2, DAP6, EAP1, SMIM40	death domain associated protein	death domain-associated protein 6|CENP-C binding protein|ETS1-associated protein 1|Fas-binding protein|death-associated protein 6|fas death domain-associated protein	6p21.32	6	NC_000006.12	33318558	33322959	minus	8	603186
9606	Homo sapiens	140468	0	live	COX11P1	COX11, COX11P	COX11 pseudogene 1	COX11 cytochrome c oxidase assembly homolog pseudogene 1|COX11 homolog, cytochrome c oxidase assembly protein pseudogene 1|COX11 homolog, cytochrome c oxidase assembly protein, pseudogene|COX11, cytochrome c oxidase copper chaperone pseudogene 1	6p22.1	6	NC_000006.12	28446920	28447630	plus	0
9606	Homo sapiens	4842	0	live	NOS1	IHPS1, N-NOS, NC-NOS, NOS, bNOS, nNOS	nitric oxide synthase 1	nitric oxide synthase, brain|NOS type I|constitutive NOS|neuronal NOS|nitric oxide synthase 1 (neuronal)|peptidyl-cysteine S-nitrosylase NOS1	12q24.22	12	NC_000012.12	117208142	117361626	minus	33	163731
9606	Homo sapiens	283	0	live	ANG	ALS9, HEL168, RAA1, RNASE4, RNASE5	angiogenin	angiogenin|RNase 5|angiogenin, ribonuclease, RNase A family, 5|epididymis luminal protein 168|ribonuclease 5|ribonuclease A A1|ribonuclease A family member 5	14q11.2	14	NC_000014.9	20684177	20694186	plus	4	105850
9606	Homo sapiens	1410	0	live	CRYAB	CMD1II, CRYA2, CTPP2, CTRCT16, HEL-S-101, HSPB5, MFM2	crystallin alpha B	alpha-crystallin B chain|epididymis secretory protein Li 101|heat shock protein beta-5|heat-shock 20 kD like-protein|renal carcinoma antigen NY-REN-27|rosenthal fiber component	11q23.1	11	NC_000011.10	111908564	111923740	minus	6	123590
9606	Homo sapiens	1139	0	live	CHRNA7	CHRNA7-2, NACHRA7	cholinergic receptor nicotinic alpha 7 subunit	neuronal acetylcholine receptor subunit alpha-7|a7 nicotinic acetylcholine receptor|alpha 7 neuronal nicotinic acetylcholine receptor|alpha-7 nicotinic cholinergic receptor subunit|cholinergic receptor, nicotinic alpha 7|cholinergic receptor, nicotinic, alpha 7 (neuronal)|cholinergic receptor, nicotinic, alpha polypeptide 7|neuronal acetylcholine receptor protein, alpha-7 chain	15q13.3	15	NC_000015.10	32030483	32173018	plus	13	118511
9606	Homo sapiens	842	0	live	CASP9	APAF-3, APAF3, ICE-LAP6, MCH6, PPP1R56	caspase 9	caspase-9|ICE-like apoptotic protease 6|apoptotic protease MCH-6|apoptotic protease activating factor 3|caspase 9, apoptosis-related cysteine peptidase|protein phosphatase 1, regulatory subunit 56	1p36.21	1	NC_000001.11	15491401	15524912	minus	11	602234
9606	Homo sapiens	2288	0	live	FKBP4	FKBP51, FKBP52, FKBP59, HBI, Hsp56, PPIase, p52	FKBP prolyl isomerase 4	peptidyl-prolyl cis-trans isomerase FKBP4|FK506 binding protein 4, 59kDa|HSP binding immunophilin|T-cell FK506-binding protein, 59kD|peptidylprolyl cis-trans isomerase|rotamase	12p13.33	12	NC_000012.12	2794970	2805423	plus	11	600611
9606	Homo sapiens	7150	0	live	TOP1	TOPI	DNA topoisomerase I	DNA topoisomerase 1|Scl-70 antigen|topoisomerase (DNA) I|type I DNA topoisomerase	20q12	20	NC_000020.11	41028822	41124487	plus	21	126420
9606	Homo sapiens	10059	0	live	DNM1L	DLP1, DRP1, DVLP, DYMPLE, EMPF, EMPF1, HDYNIV, OPA5	dynamin 1 like	dynamin-1-like protein|Dnm1p/Vps1p-like protein|dynamin family member proline-rich carboxyl-terminal domain less|dynamin-like protein 4|dynamin-like protein IV|dynamin-related protein 1	12p11.21	12	NC_000012.12	32679301	32745650	plus	21	603850
9606	Homo sapiens	9927	0	live	MFN2	CMT2A, CMT2A2, CMT2A2A, CMT2A2B, CPRP1, HMSN6A, HSG, MARF	mitofusin 2	mitofusin-2|hyperplasia suppressor|mitochondrial assembly regulatory factor|transmembrane GTPase MFN2	1p36.22	1	NC_000001.11	11980444	12013508	plus	22	608507
9606	Homo sapiens	4976	0	live	OPA1	BERHS, MGM1, MTDPS14, NPG, NTG, largeG	OPA1 mitochondrial dynamin like GTPase	dynamin-like 120 kDa protein, mitochondrial|dynamin-like guanosine triphosphatase|mitochondrial dynamin-like GTPase|optic atrophy 1 (autosomal dominant)|optic atrophy protein 1	3q29	3	NC_000003.12	193593208	193697811	plus	34	605290
9606	Homo sapiens	9131	0	live	AIFM1	AIF, AUNX1, CMT2D, CMTX4, COWCK, COXPD6, DFNX5, NADMR, NAMSD, PDCD8, SEMDHL	apoptosis inducing factor mitochondria associated 1	apoptosis-inducing factor 1, mitochondrial|apoptosis-inducing factor, mitochondrion-associated, 1|auditory neuropathy, X-linked recessive 1|programmed cell death 8 (apoptosis-inducing factor)|striatal apoptosis-inducing factor|testicular secretory protein Li 4	Xq26.1	X	NC_000023.11	130129362	130165841	minus	18	300169
9606	Homo sapiens	23126	0	live	POGZ	MRD37, WHSUS, ZNF280E, ZNF635, ZNF635m	pogo transposable element derived with ZNF domain	pogo transposable element with ZNF domain|putative protein product of Nbla00003|zinc finger protein 280E|zinc finger protein 635	1q21.3	1	NC_000001.11	151402724	151459494	minus	21	614787
9606	Homo sapiens	9971	0	live	NR1H4	BAR, FXR, HRR-1, HRR1, PFIC5, RIP14	nuclear receptor subfamily 1 group H member 4	bile acid receptor|RXR-interacting protein 14|farnesoid X nuclear receptor|farnesoid X-activated receptor|farnesol receptor HRR-1|retinoid X receptor-interacting protein 14	12q23.1	12	NC_000012.12	100473866	100564414	plus	14	603826
9606	Homo sapiens	81857	0	live	MED25	ACID1, ARC92, BVSYS, CMT2B2, P78, PTOV2, TCBAP0758	mediator complex subunit 25	mediator of RNA polymerase II transcription subunit 25|ARC/mediator transcriptional coactivator subunit|activator interaction domain-containing protein 1|activator-recruited cofactor 92 kDa component|mediator of RNA polymerase II transcription, subunit 25 homolog|prostate-derived protein 78 kDa	19q13.33	19	NC_000019.10	49818289	49840384	plus	19	610197
9606	Homo sapiens	375	0	live	ARF1	PVNH8	ADP ribosylation factor 1	ADP-ribosylation factor 1	1q42.13	1	NC_000001.11	228082708	228099212	plus	6	103180
9606	Homo sapiens	359	0	live	AQP2	AQP-CD, NDI2, WCH-CD	aquaporin 2	aquaporin-2|ADH water channel|AQP-2|aquaporin 2 (collecting duct)|aquaporin-CD|collecting duct water channel protein|water channel protein for renal collecting duct|water-channel aquaporin 2	12q13.12	12	NC_000012.12	49950737	49958878	plus	4	107777
9606	Homo sapiens	169522	0	live	KCNV2	KV11.1, Kv8.2, RCD3B	potassium voltage-gated channel modifier subfamily V member 2	potassium voltage-gated channel subfamily V member 2|potassium channel, subfamily V, member 2|potassium channel, voltage gated modifier subfamily V, member 2|voltage-gated potassium channel subunit Kv8.2	9p24.2	9	NC_000009.12	2717510	2730037	plus	2	607604
9606	Homo sapiens	1400	0	live	CRMP1	CRMP-1, DPYSL1, DRP-1, DRP1, ULIP-3	collapsin response mediator protein 1	dihydropyrimidinase-related protein 1|dihydropyrimidinase-like 1|inactive dihydropyrimidinase|unc-33-like phosphoprotein 3	4p16.2	4	NC_000004.12	5820764	5893086	minus	18	602462
9606	Homo sapiens	10085	0	live	EDIL3	DEL1	EGF like repeats and discoidin domains 3	EGF-like repeat and discoidin I-like domain-containing protein 3|EGF-like repeats and discoidin I-like domains 3|developmental endothelial locus-1|developmentally-regulated endothelial cell locus 1 protein|integrin-binding protein DEL1	5q14.3	5	NC_000005.10	83940554	84384880	minus	11	606018
9606	Homo sapiens	4864	0	live	NPC1	NPC, POGZ, SLC65A1	NPC intracellular cholesterol transporter 1	NPC intracellular cholesterol transporter 1|Niemann-Pick C1 protein|truncated Niemann-Pick C1	18q11.2	18	NC_000018.10	23506184	23586506	minus	28	607623
9606	Homo sapiens	22822	0	live	PHLDA1	DT1P1B11, PHRIP, TDAG51	pleckstrin homology like domain family A member 1	pleckstrin homology-like domain family A member 1|PQ-rich protein|PQR protein|T-cell death-associated gene 51 protein|apoptosis-associated nuclear protein|proline- and glutamine-rich protein|proline- and histidine-rich protein|proline-histidine rich protein	12q21.2	12	NC_000012.12	76025447	76031776	minus	2	605335
9606	Homo sapiens	3931	0	live	LCAT		lecithin-cholesterol acyltransferase	phosphatidylcholine-sterol acyltransferase|1-alkyl-2-acetylglycerophosphocholine esterase|PAF acetylhydrolase|phosphatidylcholine--sterol O-acyltransferase|phospholipid-cholesterol acyltransferase|platelet-activating factor acetylhydrolase|testicular secretory protein Li 24	16q22.1	16	NC_000016.10	67939750	67944120	minus	6	606967
9606	Homo sapiens	5915	0	live	RARB	HAP, MCOPS12, NR1B2, RARbeta, RARbeta1, RRB2	retinoic acid receptor beta	retinoic acid receptor beta|HBV-activated protein|RAR-beta|RAR-epsilon|hepatitis B virus activated protein|nuclear receptor subfamily 1 group B member 2|retinoic acid receptor, beta polypeptide	3p24.2	3	NC_000003.12	24829321	25597932	plus	14	180220
9606	Homo sapiens	337	0	live	APOA4		apolipoprotein A4	apolipoprotein A-IV|apo-AIV|apoA-IV	11q23.3	11	NC_000011.10	116820700	116823304	minus	3	107690
9606	Homo sapiens	84062	0	live	DTNBP1	BLOC1S8, DBND, HPS7, My031, SDY	dystrobrevin binding protein 1	dysbindin|BLOC-1 subunit 8|Hermansky-Pudlak syndrome 7 protein|biogenesis of lysosomal organelles complex-1, subunit 8|biogenesis of lysosome-related organelles complex 1 subunit 8|dysbindin-1	6p22.3	6	NC_000006.12	15522807	15663058	minus	12	607145
9606	Homo sapiens	2	0	live	A2M	A2MD, CPAMD5, FWP007, S863-7	alpha-2-macroglobulin	alpha-2-macroglobulin|C3 and PZP-like alpha-2-macroglobulin domain-containing protein 5|alpha-2-M	12p13.31	12	NC_000012.12	9067708	9116229	minus	37	103950
9606	Homo sapiens	6341	0	live	SCO1	MC4DN4, SCOD1	synthesis of cytochrome C oxidase 1	protein SCO1 homolog, mitochondrial|SCO cytochrome c oxidase assembly protein 1|SCO cytochrome oxidase deficient homolog 1|SCO1, cytochrome c oxidase assembly protein	17p13.1	17	NC_000017.11	10672474	10697533	minus	6	603644
9606	Homo sapiens	7879	0	live	RAB7A	CMT2B, PRO2706, RAB7	RAB7A, member RAS oncogene family	ras-related protein Rab-7a|RAB7, member RAS oncogene family|Ras-associated protein RAB7	3q21.3	3	NC_000003.12	128726183	128814798	plus	6	602298
9606	Homo sapiens	6283	0	live	S100A12	CAAF1, CAGC, CGRP, ENRAGE, MRP-6, MRP6, p6	S100 calcium binding protein A12	protein S100-A12|EN-RAGE|calcitermin|calcium-binding protein in amniotic fluid 1|calgranulin C|extracellular newly identified RAGE-binding protein|migration inhibitory factor-related protein 6|neutrophil S100 protein	1q21.3	1	NC_000001.11	153373711	153375621	minus	3	603112
9606	Homo sapiens	43	0	live	ACHE	ACEE, ARACHE, N-ACHE, YT	acetylcholinesterase (Cartwright blood group)	acetylcholinesterase|Yt blood group|acetylcholinesterase (Yt blood group)|apoptosis-related acetylcholinesterase	7q22.1	7	NC_000007.14	100889994	100896994	minus	8	100740
9606	Homo sapiens	4223	0	live	MEOX2	GAX, MOX2	mesenchyme homeobox 2	homeobox protein MOX-2|growth arrest-specific homeobox	7p21.2	7	NC_000007.14	15611212	15686683	minus	3	600535
9606	Homo sapiens	2246	0	live	FGF1	AFGF, ECGF, ECGF-beta, ECGFA, ECGFB, FGF-1, FGF-alpha, FGFA, GLIO703, HBGF-1, HBGF1	fibroblast growth factor 1	fibroblast growth factor 1|beta-endothelial cell growth factor|endothelial cell growth factor, alpha|endothelial cell growth factor, beta|fibroblast growth factor 1 (acidic)|heparin-binding growth factor 1	5q31.3	5	NC_000005.10	142592178	142698070	minus	12	131220
9606	Homo sapiens	5170	0	live	PDPK1	PDK1, PDPK2, PDPK2P, PRO0461	3-phosphoinositide dependent protein kinase 1	3-phosphoinositide-dependent protein kinase 1|3-phosphoinositide-dependent protein kinase 2 pseudogene|PkB kinase like gene 1|Putative 3-phosphoinositide-dependent protein kinase 2	16p13.3	16	NC_000016.10	2538021	2603188	plus	17	605213
9606	Homo sapiens	4489	0	live	MT1A	MT-1A, MT-IA, MT1, MT1S, MTC	metallothionein 1A	metallothionein-1A|metallothionein 1A (functional)|metallothionein 1S|metallothionein-IA	16q13	16	NC_000016.10	56638666	56640087	plus	3	156350
9606	Homo sapiens	3099	0	live	HK2	HKII, HXK2	hexokinase 2	hexokinase-2|hexokinase type II|hexokinase-2, muscle|hexokinase-B|muscle form hexokinase	2p12	2	NC_000002.12	74834127	74893359	plus	20	601125
9606	Homo sapiens	8408	0	live	ULK1	ATG1, ATG1A, UNC51, Unc51.1, hATG1	unc-51 like autophagy activating kinase 1	serine/threonine-protein kinase ULK1|ATG1 autophagy related 1 homolog|autophagy-related protein 1 homolog	12q24.33	12	NC_000012.12	131894622	131923150	plus	28	603168
9606	Homo sapiens	5868	0	live	RAB5A	RAB5	RAB5A, member RAS oncogene family	ras-related protein Rab-5A|RAS-associated protein RAB5A	3p24.3	3	NC_000003.12	19947097	19985175	plus	7	179512
9606	Homo sapiens	5725	0	live	PTBP1	HNRNP-I, HNRNPI, HNRPI, PTB, PTB-1, PTB-T, PTB2, PTB3, PTB4, pPTB	polypyrimidine tract binding protein 1	polypyrimidine tract-binding protein 1|57 kDa RNA-binding protein PPTB-1|RNA-binding protein|heterogeneous nuclear ribonucleoprotein I|heterogeneous nuclear ribonucleoprotein polypeptide I|hnRNP I|polypyrimidine tract binding protein (heterogeneous nuclear ribonucleoprotein I)	19p13.3	19	NC_000019.10	797452	812312	plus	16	600693
9606	Homo sapiens	1409	0	live	CRYAA	CRYA1, CTRCT9, HSPB4	crystallin alpha A	alpha-crystallin A chain|crystallin, alpha-1|heat shock protein beta-4|human alphaA-crystallin (CRYA1)	21q22.3	21	NC_000021.9	43169008	43172810	plus	4	123580
9606	Homo sapiens	3783	0	live	KCNN4	DHS2, IK, IK1, IKCA1, KCA4, KCa3.1, SK4, hIKCa1, hKCa4, hSK4	potassium calcium-activated channel subfamily N member 4	intermediate conductance calcium-activated potassium channel protein 4|SKCa 4|SKCa4|intermediate-conductance Ca2+-activated K+ channel, KCa3.1|potassium channel, calcium activated intermediate/small conductance subfamily N alpha, member 4|potassium intermediate/small conductance calcium-activated channel, subfamily N, member 4|putative Gardos channel|putative erythrocyte intermediate conductance …	19q13.31	19	NC_000019.10	43766533	43780973	minus	10	602754
9606	Homo sapiens	6863	0	live	TAC1	Hs.2563, NK2, NKNA, NPK, TAC2	tachykinin precursor 1	protachykinin-1|PPT|neurokinin 1|neurokinin 2|neurokinin A|neurokinin alpha|neuromedin L|neuropeptide K|neuropeptide gamma|preprotachykinin|protachykinin|substance K|substance P|tachykinin 2|tachykinin, precursor 1 (substance K, substance P, neurokinin 1, neurokinin 2, neuromedin L, neurokinin alpha, neuropeptide K, neuropeptide gamma)	7q21.3	7	NC_000007.14	97732086	97740472	plus	7	162320
9606	Homo sapiens	3206	0	live	HOXA10	HOX1, HOX1.8, HOX1H, PL	homeobox A10	homeobox protein Hox-A10|homeo box A10|homeobox protein 1H|homeobox protein HOXA10|homeobox protein Hox-1.8|homeobox protein Hox-1H	7p15.2	7	NC_000007.14	27170605	27179861	minus	3	142957
9606	Homo sapiens	2342	0	live	FNTB	FPTB	farnesyltransferase, CAAX box, beta	protein farnesyltransferase subunit beta|CAAX farnesyltransferase subunit beta|FTase-beta|epididymis secretory sperm binding protein|ras proteins prenyltransferase subunit beta	14q23.3	14	NC_000014.9	64986895	65062650	plus	12	134636
9606	Homo sapiens	5587	0	live	PRKD1	CHDED, PKC-MU, PKCM, PKD, PRKCM	protein kinase D1	serine/threonine-protein kinase D1|nPKC-D1|nPKC-mu|protein kinase C mu type|protein kinase C, mu|protein kinase D	14q12	14	NC_000014.9	29576479	29927847	minus	24	605435
9606	Homo sapiens	664	0	live	BNIP3	HABON, NIP3	BCL2 interacting protein 3	BCL2/adenovirus E1B 19 kDa protein-interacting protein 3|BCL2/adenovirus E1B 19kDa interacting protein 3|BCL2/adenovirus E1B interacting protein 3|Hypoxia-Activated BNIP3 Overlapping Non-coding RNA|nineteen kD interacting protein-3	10q26.3	10	NC_000010.11	131967684	131981923	minus	6	603293
9606	Homo sapiens	334	0	live	APLP2	APLP-2, APPH, APPL2, CDEBP	amyloid beta precursor like protein 2	amyloid beta precursor like protein 2|CDEI box-binding protein|amyloid beta (A4) precursor-like protein 2|amyloid precursor protein homolog HSD-2|sperm membrane protein YWK-II|testicular tissue protein Li 23	11q24.3	11	NC_000011.10	130069894	130144805	plus	20	104776
9606	Homo sapiens	81631	0	live	MAP1LC3B	ATG8F, LC3B, MAP1A/1BLC3-a, MAP1LC3B	microtubule associated protein 1 light chain 3 beta	microtubule-associated proteins 1A/1B light chain 3B|MAP1 light chain 3-like protein 2|MAP1A/MAP1B LC3 B|MAP1A/MAP1B light chain 3 B|autophagy-related ubiquitin-like modifier LC3 B	16q24.2	16	NC_000016.10	87392336	87404774	plus	4	609604
9606	Homo sapiens	2494	0	live	NR5A2	B1F, B1F2, CPF, FTF, FTZ-F1, FTZ-F1beta, LRH-1, LRH1, hB1F-2	nuclear receptor subfamily 5 group A member 2	nuclear receptor subfamily 5 group A member 2|CYP7A promoter-binding factor|b1-binding factor, hepatocyte transcription factor which activates enhancer II of hepatitis B virus|fetoprotein-alpha 1 (AFP) transcription factor|hepatocytic transcription factor hB1F-3	1q32.1	1	NC_000001.11	200027710	200177415	plus	12	604453
9606	Homo sapiens	144811	0	live	LACC1	C13orf31, FAMIN, JUVAR	laccase domain containing 1	purine nucleoside phosphorylase LACC1|S-methyl-5'-thioadenosine phosphorylase LACC1|adenosine deaminase LACC1|fatty acid metabolism-immunity nexus|guanosine phosphorylase LACC1|laccase (multicopper oxidoreductase) domain containing 1|laccase domain-containing protein 1	13q14.11	13	NC_000013.11	43879178	43893932	plus	9	613409
9606	Homo sapiens	5605	0	live	MAP2K2	CFC4, MAPKK2, MEK2, MKK2, PRKMK2	mitogen-activated protein kinase kinase 2	dual specificity mitogen-activated protein kinase kinase 2|ERK activator kinase 2|MAP kinase kinase 2|MAPK/ERK kinase 2|mitogen-activated protein kinase kinase 2, p45	19p13.3	19	NC_000019.10	4090321	4124122	minus	12	601263
9606	Homo sapiens	5314	0	live	PKHD1	ARPKD, FCYT, FPC, PKD4, TIGM1	PKHD1 ciliary IPT domain containing fibrocystin/polyductin	fibrocystin|PKHD1, fibrocystin/polyductin|TIG multiple domains 1|fibrocystin/polyductin complex|polycystic kidney and hepatic disease 1 (autosomal recessive)|polycystic kidney and hepatic disease 1 protein|polyductin|tigmin	6p12.3-p12.2	6	NC_000006.12	51615299	52087615	minus	75	606702
9606	Homo sapiens	563	0	live	AZGP1	ZA2G, ZAG	alpha-2-glycoprotein 1, zinc-binding	zinc-alpha-2-glycoprotein|Alpha-2-glycoprotein, zinc|Zn-alpha2-glycoprotein|testicular tissue protein Li 227|zn-alpha-2-GP|zn-alpha-2-glycoprotein	7q22.1	7	NC_000007.14	99966730	99976031	minus	4	194460
9606	Homo sapiens	51280	0	live	GOLM1	C9orf155, GOLPH2, GP73, HEL46, PSEC0257, bA379P1.3	golgi membrane protein 1	Golgi membrane protein 1|epididymis luminal protein 46|golgi membrane protein GP73|golgi phosphoprotein 2|golgi protein, 73-kD	9q21.33	9	NC_000009.12	86026146	86100149	minus	11	606804
9606	Homo sapiens	9933	0	live	PUM3	HA-8, HLA-HA8, KIAA0020, PEN, PUF-A, PUF6, XTP5	pumilio RNA binding family member 3	pumilio homolog 3|HBV X-transactivated gene 5 protein|HBV XAg-transactivated protein 5|minor histocompatibility antigen HA-8|penguin homolog|protein 5 transactivated by hepatitis B virus X antigen (HBxAg)	9p24.2	9	NC_000009.12	2804152	2844095	minus	18	609960
9606	Homo sapiens	56475	0	live	RPRM	REPRIMO	reprimo, TP53 dependent G2 arrest mediator homolog	protein reprimo|candidate mediator of the p53 dependent G2 arrest|reprimo, TP53 dependant G2 arrest mediator candidate|reprimo, TP53 dependent G2 arrest mediator candidate	2q23.3	2	NC_000002.12	153477338	153478762	minus	1	612171
9606	Homo sapiens	11103	0	live	KRR1	HRB2, RIP-1	KRR1 small subunit processome component homolog	KRR1 small subunit processome component homolog|HIV-1 Rev-binding protein 2|HIV-1 rev binding protein 2|KRR-R motif-containing protein 1|KRR1, small subunit (SSU) processome component, homolog|Rev interacting protein|rev-interacting protein 1	12q21.2	12	NC_000012.12	75490863	75511609	minus	10	612817
9606	Homo sapiens	4513	0	live	MT-CO2	COII, MTCO2, COX2	mitochondrially encoded cytochrome c oxidase II	cytochrome c oxidase subunit II		MT	NC_012920.1	7586	8269	plus	0
9606	Homo sapiens	2817	0	live	GPC1	glypican	glypican 1	glypican-1|epididymis secretory sperm binding protein|glypican proteoglycan 1	2q37.3	2	NC_000002.12	240435663	240468076	plus	10	600395
9606	Homo sapiens	23627	0	live	PRND	DOPPEL, DPL, PrPLP, dJ1068H6.4	prion like protein doppel	prion-like protein doppel|downstream prion protein-like|prion gene complex, downstream|prion protein 2 (dublet)	20p13	20	NC_000020.11	4721909	4728460	plus	2	604263
9606	Homo sapiens	6623	0	live	SNCG	BCSG1, SR	synuclein gamma	gamma-synuclein|-synuclein|E pound-synuclein|breast cancer-specific gene 1 protein|persyn|synoretin|synuclein, gamma (breast cancer-specific protein 1)	10q23.2	10	NC_000010.11	86955759	86963258	plus	7	602998
9606	Homo sapiens	9388	0	live	LIPG	EDL, EL, PRO719	lipase G, endothelial type	endothelial lipase|endothelial cell-derived lipase|lipase, endothelial|lipoprotein lipase H|phospholipase A1	18q21.1	18	NC_000018.10	49561479	49599185	plus	12	603684
9606	Homo sapiens	2745	0	live	GLRX	GRX, GRX1	glutaredoxin	glutaredoxin-1|TTase-1|thioltransferase|thioltransferase-1	5q15	5	NC_000005.10	95813849	95822726	minus	3	600443
9606	Homo sapiens	388588	0	live	SMIM1	Vel	small integral membrane protein 1 (Vel blood group)	small integral membrane protein 1|vel blood group antigen	1p36.32	1	NC_000001.11	3772749	3775956	plus	3	615242
9606	Homo sapiens	5025	0	live	P2RX4	P2X4, P2X4R	purinergic receptor P2X 4	P2X purinoceptor 4|ATP receptor|ATP-gated cation channel protein|P2X receptor, subunit 4|purinergic receptor P2X, ligand gated ion channel, 4|purinergic receptor P2X4|purinoceptor P2X4	12q24.31	12	NC_000012.12	121210129	121234106	plus	14	600846
9606	Homo sapiens	799	0	live	CALCR	CRT, CT-R, CTR, CTR1	calcitonin receptor	calcitonin receptor	7q21.3	7	NC_000007.14	93424486	93574724	minus	17	114131
9606	Homo sapiens	285220	0	live	EPHA6	EHK-2, EHK2, EK12, EPA6, HEK12, PRO57066	EPH receptor A6	ephrin type-A receptor 6|EPH homology kinase 2|EPH-like kinase 12|ephrin receptor EphA6	3q11.2	3	NC_000003.12	96814594	97761532	plus	34	600066
9606	Homo sapiens	4512	0	live	MT-CO1	COI, MTCO1, COX1	mitochondrially encoded cytochrome c oxidase I	cytochrome c oxidase subunit I		MT	NC_012920.1	5904	7445	plus	0
9606	Homo sapiens	55737	0	live	VPS35	MEM3, PARK17	VPS35 retromer complex component	vacuolar protein sorting-associated protein 35|hVPS35|maternal-embryonic 3|vacuolar protein sorting 35 homolog	16q11.2	16	NC_000016.10	46656132	46689178	minus	17	601501
9606	Homo sapiens	83667	0	live	SESN2	HI95, SES2, SEST2	sestrin 2	sestrin-2|hypoxia induced gene 95|hypoxia-induced	1p35.3	1	NC_000001.11	28259518	28282491	plus	10	607767
9606	Homo sapiens	191	0	live	AHCY	SAHH, adoHcyase	adenosylhomocysteinase	adenosylhomocysteinase|S-adenosyl-L-homocysteine hydrolase|S-adenosylhomocysteine hydrolase|epididymis secretory sperm binding protein	20q11.22	20	NC_000020.11	34231981	34311836	minus	16	180960
9606	Homo sapiens	29958	0	live	DMGDH	DMGDHD, ME2GLYDH	dimethylglycine dehydrogenase	dimethylglycine dehydrogenase, mitochondrial	5q14.1	5	NC_000005.10	78997564	79069674	minus	17	605849
9606	Homo sapiens	2319	0	live	FLOT2	ECS-1, ECS1, ESA, ESA1, M17S1	flotillin 2	flotillin-2|Flotillin 2 (epidermal surface antigen 1)|epidermal surface antigen|membrane component chromosome 17 surface marker 1|membrane component, chromosome 17, surface marker 1 (35kD protein identified by monoclonal antibody ECS-1)	17q11.2	17	NC_000017.11	28879339	28897733	minus	13	131560
9606	Homo sapiens	10211	0	live	FLOT1		flotillin 1	flotillin-1|integral membrane component of caveolae	6p21.33	6	NC_000006.12	30727709	30742687	minus	14	606998
9606	Homo sapiens	1476	0	live	CSTB	CPI-B, CST6, EPM1, EPM1A, PME, STFB, ULD	cystatin B	cystatin-B|cystatin B (stefin B)|epididymis secretory sperm binding protein|liver thiol proteinase inhibitor	21q22.3	21	NC_000021.9	43773950	43776308	minus	3	601145
9606	Homo sapiens	10058	0	live	ABCB6	ABC, LAN, MTABC3, PRP, umat	ATP binding cassette subfamily B member 6 (Langereis blood group)	ATP-binding cassette sub-family B member 6|ABC-type heme transporter ABCB6|ATP-binding cassette half-transporter|ATP-binding cassette, sub-family B (MDR/TAP), member 6 (Langereis blood group)|P-glycoprotein-related protein|mitochondrial ABC transporter 3|mt-ABC transporter 3|truncated ATP binding cassette subfamily b member 6|ubiquitously-expressed mammalian ABC half transporter	2q35	2	NC_000002.12	219209772	219218958	minus	19	605452
9606	Homo sapiens	23743	0	live	BHMT2		betaine--homocysteine S-methyltransferase 2	S-methylmethionine--homocysteine S-methyltransferase BHMT2|SMM-hcy methyltransferase|betaine-homocysteine methyltransferase 2	5q14.1	5	NC_000005.10	79069767	79090069	plus	8	605932
9606	Homo sapiens	9843	0	live	HEPH	CPL	hephaestin	hephaestin	Xq12	X	NC_000023.11	66162671	66268863	plus	28	300167
9606	Homo sapiens	4495	0	live	MT1G	MT1, MT1K	metallothionein 1G	metallothionein-1G|MT-1G|MT-1K|MT-IG|metallothionein-1K|metallothionein-IG	16q13	16	NC_000016.10	56666730	56668065	minus	3	156353
9606	Homo sapiens	6857	0	live	SYT1	BAGOS, P65, SVP65, SYT	synaptotagmin 1	synaptotagmin-1|synaptotagmin I|sytI	12q21.2	12	NC_000012.12	78863982	79452008	plus	20	185605
9606	Homo sapiens	6866	0	live	TAC3	HH10, LncZBTB39, NK3, NKB, NKNB, PRO1155, ZNEUROK1	tachykinin precursor 3	tachykinin-3|LncZBTB39-1:2|gamma tachykinin 3|neurokinin b|neuromedin K|preprotachykinin B|tachykinin 3	12q13.3	12	NC_000012.12	57010000	57016529	minus	9	162330
9606	Homo sapiens	1638	0	live	DCT	OCA8, TRP-2, TYRP2	dopachrome tautomerase	L-dopachrome tautomerase|DT|L-dopachrome Delta-isomerase|L-dopachrome isomerase|TRP2|dopachrome delta-isomerase|dopachrome tautomerase (dopachrome delta-isomerase, tyrosine-related protein 2)|tyrosinase related protein-2|tyrosine-related protein 2	13q32.1	13	NC_000013.11	94436811	94549406	minus	14	191275
9606	Homo sapiens	1052	0	live	CEBPD	C/EBP-delta, CELF, CRP3, NF-IL6-beta	CCAAT enhancer binding protein delta	CCAAT/enhancer-binding protein delta|CCAAT/enhancer binding protein (C/EBP), delta|c/EBP delta|nuclear factor NF-IL6-beta	8q11.21	8	NC_000008.11	47736913	47738164	minus	1	116898
9606	Homo sapiens	57470	0	live	LRRC47		leucine rich repeat containing 47	leucine-rich repeat-containing protein 47	1p36.32	1	NC_000001.11	3778559	3796498	minus	7	619154
9606	Homo sapiens	7306	0	live	TYRP1	CAS2, CATB, GP75, OCA3, TRP, TRP1, TYRP, b-PROTEIN	tyrosinase related protein 1	5,6-dihydroxyindole-2-carboxylic acid oxidase|DHICA oxidase|catalase B|glycoprotein 75|melanoma antigen gp75	9p23	9	NC_000009.12	12693385	12710285	plus	8	115501
9606	Homo sapiens	23768	0	live	FLRT2		fibronectin leucine rich transmembrane protein 2	leucine-rich repeat transmembrane protein FLRT2|fibronectin-like domain-containing leucine-rich transmembrane protein 2	14q31.3	14	NC_000014.9	85530144	85654428	plus	7	604807
9606	Homo sapiens	23394	0	live	ADNP	ADNP1, HVDAS, MRD28	activity dependent neuroprotector homeobox	activity-dependent neuroprotector homeobox protein|ADNP homeobox 1|activity-dependent neuroprotective protein|activity-dependent neuroprotector	20q13.13	20	NC_000020.11	50888918	50931437	minus	8	611386
9606	Homo sapiens	55630	0	live	SLC39A4	AEZ, AWMS2, ZIP4	solute carrier family 39 member 4	zinc transporter ZIP4|solute carrier family 39 (zinc transporter), member 4|zrt- and Irt-like protein 4	8q24.3	8	NC_000008.11	144412414	144416844	minus	12	607059
9606	Homo sapiens	1350	0	live	COX7C		cytochrome c oxidase subunit 7C	cytochrome c oxidase subunit 7C, mitochondrial|cytochrome c oxidase polypeptide VIIc|cytochrome c oxidase subunit VIIc|cytochrome-c oxidase chain VIIc	5q14.3	5	NC_000005.10	86617941	86620962	plus	3	603774
9606	Homo sapiens	55240	0	live	STEAP3	AHMIO2, STMP3, TSAP6, dudlin-2, dudulin-2, pHyde	STEAP3 metalloreductase	metalloreductase STEAP3|STEAP family member 3, metalloreductase|six-transmembrane epithelial antigen of prostate 3|tumor suppressor pHyde|tumor suppressor-activated pathway protein 6	2q14.2	2	NC_000002.12	119223834	119265652	plus	8	609671
9606	Homo sapiens	79689	0	live	STEAP4	STAMP2, SchLAH, TIARP, TNFAIP9	STEAP4 metalloreductase	metalloreductase STEAP4|STEAP family member 4|seven chromosome locus associated with HCC|six transmembrane prostate protein 2|six-transmembrane epithelial antigen of prostate 4|sixTransMembrane protein of prostate 2|tumor necrosis factor, alpha-induced protein 9|tumor necrosis-alpha-induced adipose-related protein	7q21.12	7	NC_000007.14	88270892	88306894	minus	6	611098
9606	Homo sapiens	114805	0	live	GALNT13	GalNAc-T13	polypeptide N-acetylgalactosaminyltransferase 13	polypeptide N-acetylgalactosaminyltransferase 13|GalNAc transferase 13|UDP-GalNAc:polypeptide N-acetylgalactosaminyltransferase 13|UDP-N-acetyl-alpha-D-galactosamine:polypeptide N-acetylgalactosaminyltransferase 13 (GalNAc-T13)|polypeptide GalNAc transferase 13|polypeptide N-acetylgalactosaminyltransferase 13 variant delta39bpEx9|polypeptide N-acetylgalactosaminyltransferase 13 variant deltaEx2-7…	2q23.3-q24.1	2	NC_000002.12	153732769	154454177	plus	19	608369
9606	Homo sapiens	9616	0	live	RNF7	CKBBP1, ROC2, SAG, rbx2	ring finger protein 7	RING-box protein 2|CKII beta-binding protein 1|regulator of cullins 2|sensitive to apoptosis gene protein|sensitive to apoptosis zinc RING finger protein SAG|sensitive to apoptosis, zinc RING finger protein SAG, regulator of cullins 2|zinc RING finger protein SAG	3q23	3	NC_000003.12	141738298	141747560	plus	4	603863
9606	Homo sapiens	3094	0	live	HINT1	HINT, NMAN, PKCI-1, PRKCNH1	histidine triad nucleotide binding protein 1	adenosine 5'-monophosphoramidase HINT1|adenosine 5'-monophosphoramidase|desumoylating isopeptidase HINT1|epididymis secretory sperm binding protein|protein kinase C inhibitor 1|protein kinase C-interacting protein 1	5q23.3	5	NC_000005.10	131159027	131165256	minus	5	601314
9606	Homo sapiens	84171	0	live	LOXL4	LOXC	lysyl oxidase like 4	lysyl oxidase homolog 4|lysyl oxidase related C|lysyl oxidase-like 4 pseudogene|lysyl oxidase-like protein 4|lysyl oxidase-related protein C	10q24.2	10	NC_000010.11	98247690	98268194	minus	17	607318
9606	Homo sapiens	192683	0	live	SCAMP5		secretory carrier membrane protein 5	secretory carrier-associated membrane protein 5|hSCAMP5	15q24.2	15	NC_000015.10	74995563	75021495	plus	11	613766
9606	Homo sapiens	333	0	live	APLP1	APLP	amyloid beta precursor like protein 1	amyloid beta precursor like protein 1|amyloid beta (A4) precursor-like protein 1|amyloid precursor-like protein 1|amyloid-like protein 1	19q13.12	19	NC_000019.10	35868574	35879792	plus	17	104775
9606	Homo sapiens	4494	0	live	MT1F	MT1	metallothionein 1F	metallothionein-1F|MT-1F|MT-IF|metallothionein 1F (functional)|metallothionein-IF	16q13	16	NC_000016.10	56657959	56659303	plus	3	156352
9606	Homo sapiens	4493	0	live	MT1E	MT-1E, MT-IE, MT1, MTD	metallothionein 1E	metallothionein-1E|metallothionein 1E (functional)|metallothionein D|metallothionein-IE	16q13	16	NC_000016.10	56625781	56627112	plus	3	156351
9606	Homo sapiens	55851	0	live	PSENEN	ACNINV2, MDS033, MSTP064, PEN-2, PEN2	presenilin enhancer, gamma-secretase subunit	gamma-secretase subunit PEN-2|hematopoietic stem/progenitor cells protein MDS033|presenilin enhancer 2 homolog	19q13.12	19	NC_000019.10	35745651	35747519	plus	4	607632
9606	Homo sapiens	4779	0	live	NFE2L1	LCR-F1, NRF-1, NRF1, TCF11	NFE2 like bZIP transcription factor 1	endoplasmic reticulum membrane sensor NFE2L1|NF-E2-related factor 1|NFE2-related factor 1|TCF-11|locus control region-factor 1|nuclear factor erythroid 2-related factor 1|nuclear factor, erythroid 2 like 1|nuclear factor, erythroid derived 2, like 1|protein NRF1, p120 form|transcription factor 11 (basic leucine zipper type)|transcription factor HBZ17|transcription factor LCR-F1	17q21.32	17	NC_000017.11	48048359	48061545	plus	7	163260
9606	Homo sapiens	25979	0	live	DHRS7B	CGI-93, SDR32C1	dehydrogenase/reductase 7B	dehydrogenase/reductase SDR family member 7B|dehydrogenase/reductase (SDR family) member 7B|short-chain dehydrogenase/reductase family 32C member 1	17p11.2	17	NC_000017.11	21126964	21191420	plus	10	616160
9606	Homo sapiens	10269	0	live	ZMPSTE24	FACE-1, FACE1, HGPS, PRO1, RSDM1, STE24, Ste24p	zinc metallopeptidase STE24	CAAX prenyl protease 1 homolog|farnesylated proteins-converting enzyme 1|prenyl protein-specific endoprotease 1|zinc metallopeptidase STE24 homolog|zinc metalloproteinase Ste24 homolog	1p34.2	1	NC_000001.11	40258236	40294180	plus	12	606480
9606	Homo sapiens	6652	0	live	SORD	HEL-S-95n, RDH, SDH1, SORDD, XDH, SORD	sorbitol dehydrogenase	sorbitol dehydrogenase|(R,R)-butanediol dehydrogenase|L-iditol 2-dehydrogenase|epididymis secretory sperm binding protein Li 95n|polyol dehydrogenase|ribitol dehydrogenase|xylitol dehydrogenase	15q21.1	15	NC_000015.10	45023195	45077185	plus	9	182500
9606	Homo sapiens	6620	0	live	SNCB		synuclein beta	beta-synuclein|I(2)-synuclein	5q35.2	5	NC_000005.10	176620082	176630534	minus	7	602569
9606	Homo sapiens	989	0	live	SEPTIN7	CDC10, CDC3, NBLA02942, SEPT7, SEPT7A	septin 7	septin-7|CDC10 (cell division cycle 10, S. cerevisiae, homolog)|CDC10 protein homolog	7p14.2	7	NC_000007.14	35800986	35915763	plus	19	603151
9606	Homo sapiens	4501	0	live	MT1X	MT-1l, MT1	metallothionein 1X	metallothionein-1X|MT-1X|MT-IX|metallothionein-IX|testicular tissue protein Li 124	16q13	16	NC_000016.10	56682470	56684196	plus	3	156359
9606	Homo sapiens	55832	0	live	CAND1	TIP120, TIP120A	cullin associated and neddylation dissociated 1	cullin-associated NEDD8-dissociated protein 1|TBP-interacting protein of 120 kDa A|p120 CAND1	12q14.3-q15	12	NC_000012.12	67269358	67319953	plus	17	607727
9606	Homo sapiens	57348	0	live	TTYH1		tweety family member 1	protein tweety homolog 1|hTTY1|tweety homolog 1	19q13.42	19	NC_000019.10	54415464	54436904	plus	14	605784
9606	Homo sapiens	6834	0	live	SURF1	CMT4K, MC4DN1, SHY1	SURF1 cytochrome c oxidase assembly factor	surfeit locus protein 1|surfeit 1	9q34.2	9	NC_000009.12	133351758	133356487	minus	9	185620
9606	Homo sapiens	2797	0	live	GNRH2	GnRH-II, LH-RHII	gonadotropin releasing hormone 2	progonadoliberin-2|GnRH-associated peptide 2|GnRH-associated peptide II|Gonadoliberin II|Gonadoliberin-2|luliberin II|luteinizing hormone-releasing hormone II|progonadoliberin II	20p13	20	NC_000020.11	3043622	3045747	plus	4	602352
9606	Homo sapiens	5250	0	live	SLC25A3	OK/SW-cl.48, PHC, PTP	solute carrier family 25 member 3	phosphate carrier protein, mitochondrial|phosphate transport protein|solute carrier family 25 (mitochondrial carrier; phosphate carrier), member 3	12q23.1	12	NC_000012.12	98593686	98606367	plus	8	600370
9606	Homo sapiens	60490	0	live	PPCDC	MDS018, PPC-DC, coaC	phosphopantothenoylcysteine decarboxylase	phosphopantothenoylcysteine decarboxylase	15q24.2	15	NC_000015.10	75023590	75050726	plus	7	609854
9606	Homo sapiens	49	0	live	ACR		acrosin	acrosin|acrosin light and heavy chain prepropeptide|preproacrosin|proacrosin	22q13.33	22	NC_000022.11	50738204	50745339	plus	5	102480
9606	Homo sapiens	377677	0	live	CA13	CAXIII	carbonic anhydrase 13	carbonic anhydrase 13|CA-XIII|carbonate dehydratase XIII|carbonic anhydrase XIII	8q21.2	8	NC_000008.11	85245458	85284073	plus	7	611436
9606	Homo sapiens	3347	0	live	HTN3	HIS2, HTN2, HTN5, PB	histatin 3	histatin-3|basic histidine-rich protein|histatin-4|histatin-5|histatin-6|histatin-7|histatin-8|histatin-9|histidine-rich protein 3	4q13.3	4	NC_000004.12	70028459	70036538	plus	6	142702
9606	Homo sapiens	261729	0	live	STEAP2	IPCA1, PCANAP1, PUMPCn, STAMP1, STMP	STEAP2 metalloreductase	metalloreductase STEAP2|STEAP family member 2, metalloreductase|SixTransMembrane Protein of Prostate 1|prostate cancer-associated protein 1|protein up-regulated in metastatic prostate cancer|protein upregulated in metastatic prostate cancer|six transmembrane epithelial antigen of the prostate 2|six-transmembrane epithelial antigen of prostate 2	7q21.13	7	NC_000007.14	90211740	90243408	plus	10	605094
9606	Homo sapiens	15	0	live	AANAT	DSPS, SNAT	aralkylamine N-acetyltransferase	serotonin N-acetyltransferase|arylalkylamine N-acetyltransferase|serotonin acetylase	17q25.1	17	NC_000017.11	76453351	76470117	plus	8	600950
9606	Homo sapiens	6284	0	live	S100A13		S100 calcium binding protein A13	protein S100-A13	1q21.3	1	NC_000001.11	153618799	153634361	minus	10	601989
9606	Homo sapiens	55686	0	live	MREG	DSU, WDT2	melanoregulin	melanoregulin|dilute suppressor protein homolog|whn-dependent transcript 2	2q35	2	NC_000002.12	215939308	216034096	minus	11	609207
9606	Homo sapiens	1678	0	live	TIMM8A	DDP, DDP1, DFN1, MTS, TIM8	translocase of inner mitochondrial membrane 8A	mitochondrial import inner membrane translocase subunit Tim8 A|X-linked deafness dystonia protein|deafness dystonia protein 1|deafness/dystonia peptide|translocase of inner mitochondrial membrane 8 homolog A	Xq22.1	X	NC_000023.11	101345661	101348742	minus	2	300356
9606	Homo sapiens	373156	0	live	GSTK1	GST, GST 13-13, GST13, GST13-13-1, hGSTK1, GSTK1	glutathione S-transferase kappa 1	glutathione S-transferase kappa 1|GST class-kappa|glutathione S-transferase k1|glutathione S-transferase subunit 13 homolog	7q34	7	NC_000007.14	143263441	143269115	plus	8	602321
9606	Homo sapiens	84515	0	live	MCM8	C20orf154, POF10, dJ967N21.5	minichromosome maintenance 8 homologous recombination repair factor	DNA helicase MCM8|DNA replication licensing factor MCM8|MCM8 minichromosome maintenance deficient 8|REC homolog|minichromosome maintenance complex component 8	20p12.3	20	NC_000020.11	5950652	5998977	plus	21	608187
9606	Homo sapiens	9367	0	live	RAB9A	RAB9	RAB9A, member RAS oncogene family	ras-related protein Rab-9A|RAB9, member RAS oncogene family	Xp22.2	X	NC_000023.11	13689128	13710504	plus	4	300284
9606	Homo sapiens	285362	0	live	SUMF1	AAPA3037, FGE, UNQ3037	sulfatase modifying factor 1	formylglycine-generating enzyme|C-alpha-formylglycine-generating enzyme 1|FGly-generating enzyme	3p26.1	3	NC_000003.12	4034486	4467269	minus	16	607939
9606	Homo sapiens	388753	0	live	COA6	C1orf31, CEMCOX4, MC4DN13	cytochrome c oxidase assembly factor 6	cytochrome c oxidase assembly factor 6 homolog	1q42.2	1	NC_000001.11	234373456	234385080	plus	4	614772
9606	Homo sapiens	4499	0	live	MT1M	MT-1M, MT-IM, MT1, MT1K	metallothionein 1M	metallothionein-1M|metallothionein 1K|metallothionein 1Y	16q13	16	NC_000016.10	56632659	56633981	plus	3	156357
9606	Homo sapiens	22820	0	live	COPG1	COPG	COPI coat complex subunit gamma 1	coatomer subunit gamma-1|coat protein gamma-cop|coatomer protein complex subunit gamma 1|coatomer protein complex, subunit gamma|coatomer subunit gamma|gamma-1-COP|gamma-1-coat protein|gamma-COP|gamma-coat protein	3q21.3	3	NC_000003.12	129249606	129277773	plus	24	615525
9606	Homo sapiens	7789	0	live	ZXDA	ZNF896	zinc finger X-linked duplicated A	zinc finger X-linked protein ZXDA|zinc finger protein 896	Xp11.21	X	NC_000023.11	57905430	57910458	minus	1	300235
9606	Homo sapiens	4496	0	live	MT1H	MT-0, MT-1H, MT-IH, MT1	metallothionein 1H	metallothionein-1H|metallothionein-0|metallothionein-IH|testicular tissue protein Li 123	16q13	16	NC_000016.10	56669814	56671129	plus	3	156354
9606	Homo sapiens	84695	0	live	LOXL3	LOXL, MYP28	lysyl oxidase like 3	lysyl oxidase homolog 3|lysyl oxidase-like protein 3	2p13.1	2	NC_000002.12	74532258	74555702	minus	16	607163
9606	Homo sapiens	54939	0	live	COMMD4		COMM domain containing 4	COMM domain-containing protein 4	15q24.2	15	NC_000015.10	75336063	75343227	plus	9	616701
9606	Homo sapiens	4520	0	live	MTF1	MTF-1, ZRF	metal regulatory transcription factor 1	metal regulatory transcription factor 1|MRE-binding transcription factor|MRE-binding transcription factor-1|metal-responsive transcription factor 1|transcription factor MTF-1|zinc regulatory factor	1p34.3	1	NC_000001.11	37809574	37859592	minus	13	600172
9606	Homo sapiens	550643	0	live	NBDY	LINC01420, NoBody	negative regulator of P-body association	negative regulator of P-body association|P-body dissociating protein|long intergenic non-protein coding RNA 1420|non-annotated P-body dissociating polypeptide|protein NoBody	Xp11.21	X	NC_000023.11	56729243	56819179	plus	3	300992
9606	Homo sapiens	537	0	live	ATP6AP1	16A, ATP6IP1, ATP6S1, Ac45, CF2, VATPS1, XAP-3, XAP3	ATPase H+ transporting accessory protein 1	V-type proton ATPase subunit S1|ATPase, H+ transporting, lysosomal (vacuolar proton pump), subunit 1|ATPase, H+ transporting, lysosomal accessory protein 1|ATPase, H+ transporting, lysosomal interacting protein 1|H-ATPase subunit|V-ATPase Ac45 subunit|V-ATPase S1 accessory protein|V-ATPase subunit S1|X-associated protein 3|epididymis secretory sperm binding protein|protein XAP-3|vacuolar ATPase s…	Xq28	X	NC_000023.11	154428677	154436516	plus	10	300197
9606	Homo sapiens	28952	0	live	CCDC22	CXorf37, JM1, RTSC2	coiled-coil domain containing 22	coiled-coil domain-containing protein 22	Xp11.23	X	NC_000023.11	49235470	49250520	plus	17	300859
9606	Homo sapiens	513	0	live	ATP5F1D	ATP5D, MC5DN5	ATP synthase F1 subunit delta	ATP synthase subunit delta, mitochondrial|ATP synthase, H+ transporting, mitochondrial F1 complex, delta subunit|F-ATPase delta subunit|mitochondrial ATP synthase complex delta-subunit precusor|mitochondrial ATP synthase, delta subunit	19p13.3	19	NC_000019.10	1241751	1244825	plus	5	603150
9606	Homo sapiens	144100	0	live	PLEKHA7		pleckstrin homology domain containing A7	pleckstrin homology domain-containing family A member 7|PH domain-containing family A member 7|pleckstrin homology domain containing, family A member 2|pleckstrin homology domain containing, family A member 7|pleckstrin homology domain-containing family A member 6	11p15.2-p15.1	11	NC_000011.10	16777297	17014414	minus	38	612686
9606	Homo sapiens	1174	0	live	AP1S1	AP19, CLAPS1, EKV3, MEDNIK, SIGMA1A	adaptor related protein complex 1 subunit sigma 1	AP-1 complex subunit sigma-1A|HA1 19 kDa subunit|adapter-related protein complex 1 sigma-1A subunit|adaptor protein complex AP-1 subunit sigma-1A|adaptor related protein complex 1 sigma 1 subunit|adaptor-related protein complex 1 subunit sigma-1A|clathrin assembly protein complex 1 sigma-1A small chain|clathrin coat assembly protein AP19|clathrin-associated/assembly/adaptor protein, small 1 (19kD…	7q22.1	7	NC_000007.14	101154476	101161276	plus	5	603531
9606	Homo sapiens	1183	0	live	CLCN4	CLC4, ClC-4, ClC-4A, MRX15, MRX49, MRXSRC	chloride voltage-gated channel 4	H(+)/Cl(-) exchange transporter 4|chloride channel 4|chloride channel protein 4|chloride channel, voltage-sensitive 4|chloride transporter ClC-4	Xp22.2	X	NC_000023.11	10156975	10237660	plus	13	302910
9606	Homo sapiens	158586	0	live	ZXDB	ZNF905, dJ83L6.1	zinc finger X-linked duplicated B	zinc finger X-linked protein ZXDB	Xp11.21	X	NC_000023.11	57592011	57597477	plus	1	300236
9606	Homo sapiens	148870	0	live	CCDC27		coiled-coil domain containing 27	coiled-coil domain-containing protein 27	1p36.32	1	NC_000001.11	3752450	3771645	plus	12
9606	Homo sapiens	26002	0	live	MOXD1	MOX, PRO5780, dJ248E1.1	monooxygenase DBH like 1	DBH-like monooxygenase protein 1|dopamine-oxygenase|monooxygenase X	6q23.2	6	NC_000006.12	132296055	132401475	minus	14	609000
9606	Homo sapiens	9706	0	live	ULK2	ATG1B, Unc51.2	unc-51 like autophagy activating kinase 2	serine/threonine-protein kinase ULK2	17p11.2	17	NC_000017.11	19770830	19867936	minus	28	608650
9606	Homo sapiens	9377	0	live	COX5A	COX, COX-VA, MC4DN20, VA	cytochrome c oxidase subunit 5A	cytochrome c oxidase subunit 5A, mitochondrial|cytochrome c oxidase polypeptide Va|cytochrome c oxidase polypeptide, mitochondrial|cytochrome c oxidase subunit Va|mitochondrial cytochrome c oxidase subunit Va	15q24.2	15	NC_000015.10	74919791	74938073	minus	5	603773
9606	Homo sapiens	6276	0	live	S100A5	S100D	S100 calcium binding protein A5	protein S100-A5	1q21.3	1	NC_000001.11	153537147	153543685	minus	7	176991
9606	Homo sapiens	170622	0	live	COMMD6	Acrg	COMM domain containing 6	COMM domain-containing protein 6|Acrg embryonic lethality minimal region ortholog	13q22.2	13	NC_000013.11	75525214	75549439	minus	6	612377
9606	Homo sapiens	51164	0	live	DCTN4	DYN4, P62	dynactin subunit 4	dynactin subunit 4|dynactin 4 (p62)|dynactin p62 subunit|dynactin subunit p62	5q33.1	5	NC_000005.10	150708440	150759017	minus	18	614758
9606	Homo sapiens	27301	0	live	APEX2	APE2, APEXL2, XTH2, ZGRF2	apurinic/apyrimidinic endodeoxyribonuclease 2	DNA-(apurinic or apyrimidinic site) endonuclease 2|AP endonuclease 2|AP endonuclease XTH2|APEX nuclease (apurinic/apyrimidinic endonuclease) 2|DNA-(apurinic or apyrimidinic site) lyase 2|apurinic/apyrimidinic endonuclease-like 2|zinc finger, GRF-type containing 2	Xp11.21	X	NC_000023.11	55000363	55009057	plus	6	300773
9606	Homo sapiens	54477	0	live	PLEKHA5	PEPP-2, PEPP2	pleckstrin homology domain containing A5	pleckstrin homology domain-containing family A member 5|PH domain-containing family A member 5|phosphoinositol 3-phosphate-binding protein-2|pleckstrin homology domain containing, family A member 5	12p12.3	12	NC_000012.12	19129733	19376400	plus	46	607770
9606	Homo sapiens	4490	0	live	MT1B	MT-1B, MT-IB, MT1, MT1Q, MTP	metallothionein 1B	metallothionein-1B|metallothionein 1B (functional)|metallothionein 1Q|metallothionein-IB	16q13	16	NC_000016.10	56651886	56653204	plus	3	156349
9606	Homo sapiens	51596	0	live	CUTA	ACHAP, C6orf82	cutA divalent cation tolerance homolog	protein CutA|acetylcholinesterase-associated protein|brain acetylcholinesterase putative membrane anchor|divalent cation tolerant protein CUTA	6p21.32	6	NC_000006.12	33416442	33418107	minus	6	616953
9606	Homo sapiens	1397	0	live	CRIP2	CRIP, CRP2, ESP1	cysteine rich protein 2	cysteine-rich protein 2|Cysteine-rich intestinal protein|LIM domain protein ESP1/CRP2	14q32.33	14	NC_000014.9	105472945	105480170	plus	11	601183
9606	Homo sapiens	100529261	0	live	CHURC1-FNTB	FNTB, FTase-beta	CHURC1-FNTB readthrough	CHURC1-FNTB protein|CAAX farnesyltransferase subunit beta|Protein farnesyltransferase subunit beta|Ras proteins prenyltransferase subunit beta	14q23.3	14	NC_000014.9	64914361	65062655	plus	14
9606	Homo sapiens	51072	0	live	MEMO1	C2orf4, CGI-27, MEMO, NS5ATP7	mediator of cell motility 1	protein MEMO1|C21orf19-like protein|HCV NS5A-transactivated protein 7|hepatitis C virus NS5A-transactivated protein 7|mediator of ErbB2-driven cell motility 1	2p22.3	2	NC_000002.12	31867823	32011008	minus	15	611786
9606	Homo sapiens	339184	0	live	CCDC144NL		CCDC144A N-terminal pseudogene	coiled-coil domain containing 144 family, N-terminal like|putative coiled-coil domain-containing protein 144 N-terminal-like	17p11.2	17	NC_000017.11	20863395	20896163	minus	4
9606	Homo sapiens	389197	0	live	C4orf50		chromosome 4 open reading frame 50	uncharacterized protein C4orf50	4p16.2-p16.1	4	NC_000004.12	5897587	6018546	minus	16
9606	Homo sapiens	93380	0	live	MMGT1	EMC5, TMEM32	membrane magnesium transporter 1	ER membrane protein complex subunit 5|transmembrane protein 32	Xq26.3	X	NC_000023.11	135960588	135973988	minus	4
9606	Homo sapiens	84560	0	live	MT4	MT-4, MT-IV, MTIV	metallothionein 4	metallothionein-4|metallothionein-IV	16q13	16	NC_000016.10	56565073	56568957	plus	3	606206
9606	Homo sapiens	341208	0	live	HEPHL1	HJDD, ZP	hephaestin like 1	ferroxidase HEPHL1|hephaestin-like protein 1|zyklopen	11q21	11	NC_000011.10	94021354	94114208	plus	20	618455
9606	Homo sapiens	55068	0	live	ENOX1	CNOX, PIG38, bA64J21.1, cCNOX	ecto-NOX disulfide-thiol exchanger 1	ecto-NOX disulfide-thiol exchanger 1|candidate growth-related and time keeping constitutive hydroquinone (NADH) oxidase|candidate growth-related and time keeping constitutive hydroquinone [NADH] oxidase|cell proliferation-inducing gene 38 protein|constitutive Ecto-NOX|ecto-NADPH oxidase disulfide-thiol exchanger 1	13q14.11	13	NC_000013.11	43213130	43786972	minus	30	610914
9606	Homo sapiens	90639	0	live	COX19		cytochrome c oxidase assembly factor COX19	cytochrome c oxidase assembly protein COX19|COX19 cytochrome c oxidase assembly homolog|COX19, cytochrome c oxidase assembly factor|cytochrome c oxidase assembly homolog 19|hCOX19	7p22.3	7	NC_000007.14	964852	975549	minus	3	610429
9606	Homo sapiens	29099	0	live	COMMD9	C11orf55, HSPC166, LINC00610	COMM domain containing 9	COMM domain-containing protein 9	11p13	11	NC_000011.10	36272292	36289424	minus	7	612299
9606	Homo sapiens	122416	0	live	ANKRD9		ankyrin repeat domain 9	ankyrin repeat domain-containing protein 9	14q32.31	14	NC_000014.9	102501767	102509776	minus	4	618605
9606	Homo sapiens	100289017	0	live	MOXD2P	MOXD2	monooxygenase DBH like 2, pseudogene	DBH-like monooxygenase protein 2|dopamine-beta-hydroxylase-like pseudogene	7q34	7	NC_000007.14	142240737	142247067	minus	11
9606	Homo sapiens	145748	0	live	LYSMD4		LysM domain containing 4	lysM and putative peptidoglycan-binding domain-containing protein 4|LysM, putative peptidoglycan-binding, domain containing 4	15q26.3	15	NC_000015.10	99715697	99733444	minus	7
9606	Homo sapiens	22874	0	live	PLEKHA6	PEPP-3, PEPP3	pleckstrin homology domain containing A6	pleckstrin homology domain-containing family A member 6|PH domain-containing family A member 6|phosphoinositol 3-phosphate-binding protein 3	1q32.1	1	NC_000001.11	204218853	204378168	minus	38	607771
9606	Homo sapiens	333929	0	live	SNAI3	SMUC, SNAIL3, ZNF293, Zfp293	snail family transcriptional repressor 3	zinc finger protein SNAI3|protein snail homolog 3|snail family zinc finger 3|snail homolog 3|zinc finger protein 293	16q24.2	16	NC_000016.10	88677688	88686507	minus	3	612741
9606	Homo sapiens	326343	0	live	MT1DP	MTM	metallothionein 1D, pseudogene	metallothionein 1A pseudogene|metallothionein 1D, pseudogene (functional)|metallothionein M	16q13	16	NC_000016.10	56643687	56644941	plus	4
9606	Homo sapiens	285521	0	live	COX18	COX18HS	cytochrome c oxidase assembly factor COX18	cytochrome c oxidase assembly protein COX18, mitochondrial|COX18, cytochrome c oxidase assembly factor|cytochrome c oxidase assembly homolog 18|cytochrome c oxidase assembly protein 18|mitochondrial inner membrane protein COX18	4q13.3	4	NC_000004.12	73052362	73069759	minus	6	610428
9606	Homo sapiens	51241	0	live	COX16	C14orf112, HSPC203, MC4DN22, hCOX16	cytochrome c oxidase assembly factor COX16	cytochrome c oxidase assembly protein COX16 homolog, mitochondrial|COX16, cytochrome c oxidase assembly homolog	14q24.2	14	NC_000014.9	70325081	70359683	minus	4	618064
9606	Homo sapiens	54987	0	live	CZIB	C1orf123	CXXC motif containing zinc binding protein	CXXC motif containing zinc binding protein|UPF0587 protein C1orf123	1p32.3	1	NC_000001.11	53214099	53220634	minus	8
9606	Homo sapiens	645745	0	live	MT1HL1	MT1P2	metallothionein 1H like 1	metallothionein 1H-like protein 1|MT-1H-like protein	1q43	1	NC_000001.11	237004103	237004441	minus	1
9606	Homo sapiens	26507	0	live	CNNM1	ACDP1, CLP-1	cyclin and CBS domain divalent metal cation transport mediator 1	metal transporter CNNM1|ancient conserved domain-containing protein 1|cyclin-M1	10q24.2	10	NC_000010.11	99329356	99394330	plus	12	607802
9606	Homo sapiens	127062	0	live	OR2M3	OR1-54P, OR2M6, OST003, OR2M3	olfactory receptor family 2 subfamily M member 3	olfactory receptor 2M3|novel 7 transmembrane receptor (rhodopsin family) protein|olfactory receptor 2M6|olfactory receptor OR1-54|olfactory receptor, family 2, subfamily M, member 3 pseudogene|olfactory receptor, family 2, subfamily M, member 6	1q44	1	NC_000001.11	248197265	248212925	plus	2
9606	Homo sapiens	219493	0	live	OR5AR1	OR11-209	olfactory receptor family 5 subfamily AR member 1	olfactory receptor 5AR1|olfactory receptor OR11-209	11q12.1	11	NC_000011.10	56663686	56664618	plus	1
63221	Homo sapiens neanderthalensis	6775079	0	live	COX2		cytochrome c oxidase subunit II	cytochrome c oxidase subunit II		MT	NC_011137.1	7581	8264	plus	0
